# Supplementary material for: A novel Arabidopsis pathosystem reveals cooperation of multiple hormonal response-pathways in host resistance against the global crop destroyer Macrophomina phaseolina
Source: Sci Rep. 2019 Dec 27;9:20083. doi: 10.1038/s41598-019-56401-2 (PMC6934584; doi:10.1038/s41598-019-56401-2)
Supplement: Supplementary file 2 — Supplementary Tables 1–12 [file 41598_2019_56401_MOESM2_ESM.xlsx]

## Sheet: File Information
A novel Arabidopsis pathosystem reveals cooperation of multiple hormonal response-pathways in host resistance against the global crop destroyer Macrophomina phaseolina
Authors: Schroeder, M.M., Yan Lai, Y., Shirai, M., Alsalek, N., Tsuchiya, T., Roberts, P., Eulgem, T.
Supplementary Tables included in this file:
Table S1. Comparison 1: Col-0 24 hpc with Mp / Col-0 24 h
Table S2. Comparison 2: Col-0 48 hpc with Mp / Col-0 48 h
Table S3. Comparison 3: ein2/jar1 24 hpc with Mp / ein2/jar1 24 h
Table S4. Comparison 3: ein2/jar1 48 hpc with Mp / ein2/jar1 48 h
Table S5. Comparison 5: Col-0 48 h / Col-0 24 h
Table S6. Comparison 6: Col-0 48 hpc with Mp / Col-0 24 hpc with Mp
Table S7. Comparison 7: ein2/jar1 48 h / ein2/jar1 24 h
Table S8. Comparison 8: ein2/jar1 48 hpc with Mp / ein2/jar1 24 hpc with Mp
Table S9. Comparison 9: ein2/jar1 24 hpc with Mp / Col-0 24 hpc with Mp
Table S10. Comparison 10: ein2/jar1 48 hpc with Mp / Col-0 48 hpc with Mp
Table S11. Comparison 11: ein2/jar1 24 h / Col-0 24 h
Table S12. Comparison 12: ein2/jar1 48 h / Col-0 48 h

## Sheet: Table S1
Comparison 1: Col-0 24 hpc with Mp / Col-0 24 h				ARAPORT ThaleMine, https://apps.araport.org/thalemine/begin.do
AGI	log2FoldChange	padj		input "reason" "matches" "primaryIdentifier" "symbol" "briefDescription" "class" "isObsolete"
AT2G24850	5.02619	1.29028e-34		AT2G24850 "MATCH" "1" "AT2G24850" "TAT3" "tyrosine aminotransferase 3" "Gene" ""
AT2G30770	3.82786	4.44249e-10		AT2G30770 "MATCH" "1" "AT2G30770" "CYP71A13" "cytochrome P450 family 71 polypeptide" "Gene" ""
AT5G51440	3.72729	1.14312e-19		AT5G51440 "MATCH" "1" "AT5G51440" "AT5G51440" "HSP20-like chaperones superfamily protein" "Gene" ""
AT4G12735	3.57403	1.20444e-09		AT4G12735 "MATCH" "1" "AT4G12735" "AT4G12735" "hypothetical protein" "Gene" ""
AT2G04050	3.42484	4.51752e-08		AT2G04050 "MATCH" "1" "AT2G04050" "AT2G04050" "MATE efflux family protein" "Gene" ""
AT1G32970	3.42259	2.20521e-12		AT1G32970 "MATCH" "1" "AT1G32970" "AT1G32970" "Subtilisin-like serine endopeptidase family protein" "Gene" ""
AT3G12910	3.37023	2.17993e-09		AT3G12910 "MATCH" "1" "AT3G12910" "AT3G12910" "NAC (No Apical Meristem) domain transcriptional regulator superfamily protein" "Gene" ""
AT3G54530	3.35704	4.44249e-10		AT3G54530 "MATCH" "1" "AT3G54530" "AT3G54530" "hypothetical protein" "Gene" ""
AT3G44870	3.26102	5.85126e-10		AT3G44870 "MATCH" "1" "AT3G44870" "AT3G44870" "S-adenosyl-L-methionine-dependent methyltransferases superfamily protein" "Gene" ""
AT5G24640	3.18462	1.80039e-07		AT5G24640 "MATCH" "1" "AT5G24640" "AT5G24640" "hypothetical protein" "Gene" ""
AT1G06137	3.11659	3.15985e-07		AT1G06137 "MATCH" "1" "AT1G06137" "AT1G06137" "transmembrane protein" "Gene" ""
AT1G63570	3.11589	3.96729e-08		AT1G63570 "MATCH" "1" "AT1G63570" "AT1G63570" "Receptor-like protein kinase-related family protein" "Gene" ""
AT5G55150	3.05994	2.85743e-06		AT5G55150 "MATCH" "1" "AT5G55150" "AT5G55150" "F-box SKIP23-like protein (DUF295)" "Gene" ""
AT3G44860	3.04662	2.85743e-06		AT3G44860 "MATCH" "1" "AT3G44860" "FAMT" "farnesoic acid carboxyl-O-methyltransferase" "Gene" ""
AT5G13220	3.01021	1.81172e-07		AT5G13220 "MATCH" "1" "AT5G13220" "JAZ10" "jasmonate-zim-domain protein 10" "Gene" ""
AT5G39110	2.9654	3.44355e-06		AT5G39110 "MATCH" "1" "AT5G39110" "AT5G39110" "RmlC-like cupins superfamily protein" "Gene" ""
AT2G21640	2.96138	1.65693e-09		AT2G21640 "MATCH" "1" "AT2G21640" "AT2G21640" "marker for oxidative stress response protein" "Gene" ""
AT4G13300	2.95197	2.17047e-08		AT4G13300 "MATCH" "1" "AT4G13300" "TPS13" "terpenoid synthase 13" "Gene" ""
AT5G64510	2.95153	9.61281e-07		AT5G64510 "MATCH" "1" "AT5G64510" "TIN1" "tunicamycin induced protein" "Gene" ""
AT1G49570	2.86547	9.29995e-07		AT1G49570 "MATCH" "1" "AT1G49570" "AT1G49570" "Peroxidase superfamily protein" "Gene" ""
AT1G63590	2.86168	8.31313e-06		AT1G63590 "MATCH" "1" "AT1G63590" "AT1G63590" "Receptor-like protein kinase-related family protein" "Gene" ""
AT2G20800	2.861	1.00321e-05		AT2G20800 "MATCH" "1" "AT2G20800" "NDB4" "NAD(P)H dehydrogenase B4" "Gene" ""
AT2G30766	2.82989	2.87057e-05		AT2G30766 "MATCH" "1" "AT2G30766" "AT2G30766" "hypothetical protein" "Gene" ""
AT2G26150	2.81135	1.10128e-05		AT2G26150 "MATCH" "1" "AT2G26150" "HSFA2" "heat shock transcription factor A2" "Gene" ""
AT4G28850	2.78606	7.9372e-08		AT4G28850 "MATCH" "1" "AT4G28850" "XTH26" "xyloglucan endotransglucosylase/hydrolase 26" "Gene" ""
AT5G13210	2.75298	1.17982e-06		AT5G13210 "MATCH" "1" "AT5G13210" "AT5G13210" "Uncharacterized conserved protein UCP015417	vWA" "Gene" ""
AT2G47520	2.73789	1.01626e-05		AT2G47520 "MATCH" "1" "AT2G47520" "ERF71" "Integrase-type DNA-binding superfamily protein" "Gene" ""
AT5G19890	2.73644	3.63896e-05		AT5G19890 "MATCH" "1" "AT5G19890" "AT5G19890" "Peroxidase superfamily protein" "Gene" ""
AT1G75830	2.72438	6.73836e-05		AT1G75830 "MATCH" "1" "AT1G75830" "LCR67" "low-molecular-weight cysteine-rich 67" "Gene" ""
AT4G04480	2.696	9.19756e-05		AT4G04480 "MATCH" "1" "AT4G04480" "AT4G04480" "F-box protein with a domain protein" "Gene" ""
AT2G37810	2.64117	3.72493e-05		AT2G37810 "MATCH" "1" "AT2G37810" "AT2G37810" "Cysteine/Histidine-rich C1 domain family protein" "Gene" ""
AT3G03670	2.6401	5.15183e-12		AT3G03670 "MATCH" "1" "AT3G03670" "AT3G03670" "Peroxidase superfamily protein" "Gene" ""
AT4G13310	2.63622	2.85743e-06		AT4G13310 "MATCH" "1" "AT4G13310" "CYP71A20" "cytochrome P450	family 71	subfamily A	polypeptide 20" "Gene" ""
AT5G39100	2.62928	9.19756e-05		AT5G39100 "MATCH" "1" "AT5G39100" "GLP6" "germin-like protein 6" "Gene" ""
AT2G41730	2.62881	4.44792e-05		AT2G41730 "MATCH" "1" "AT2G41730" "AT2G41730" "calcium-binding site protein" "Gene" ""
AT3G54520	2.61811	1.54281e-06		AT3G54520 "MATCH" "1" "AT3G54520" "AT3G54520" "hypothetical protein" "Gene" ""
AT5G39120	2.61527	0.000100157		AT5G39120 "MATCH" "1" "AT5G39120" "AT5G39120" "RmlC-like cupins superfamily protein" "Gene" ""
AT3G49110	2.61258	0.000190347		AT3G49110 "MATCH" "1" "AT3G49110" "PRXCA" "peroxidase CA" "Gene" ""
AT2G38823	2.60738	2.25317e-09		AT2G38823 "MATCH" "1" "AT2G38823" "AT2G38823" "hypothetical protein" "Gene" ""
AT2G26380	2.60426	0.000143035		AT2G26380 "MATCH" "1" "AT2G26380" "AT2G26380" "Leucine-rich repeat (LRR) family protein" "Gene" ""
AT2G24195	2.59673	8.62296e-05		AT2G24195 "MATCH" "1" "AT2G24195" "AT2G24195" "transmembrane protein" "Gene" ""
AT5G19880	2.5901	0.000190347		AT5G19880 "MATCH" "1" "AT5G19880" "AT5G19880" "Peroxidase superfamily protein" "Gene" ""
AT1G19670	2.58333	0.000241017		AT1G19670 "MATCH" "1" "AT1G19670" "CLH1" "chlorophyllase 1" "Gene" ""
AT2G43920	2.56977	0.000214986		AT2G43920 "MATCH" "1" "AT2G43920" "HOL2" "S-adenosyl-L-methionine-dependent methyltransferases superfamily protein" "Gene" ""
AT1G48980	2.54104	6.97716e-05		AT1G48980 "MATCH" "1" "AT1G48980" "AT1G48980" "2-oxoglutarate (2OG) and Fe(II)-dependent oxygenase superfamily protein" "Gene" ""
AT3G12580	2.53424	5.90225e-06		AT3G12580 "MATCH" "1" "AT3G12580" "HSP70" "heat shock protein 70" "Gene" ""
AT4G11470	2.51238	2.86669e-05		AT4G11470 "MATCH" "1" "AT4G11470" "CRK31" "cysteine-rich RLK (RECEPTOR-like protein kinase) 31" "Gene" ""
AT5G52350	2.43888	0.000748586		AT5G52350 "MATCH" "1" "AT5G52350" "EXO70A3" "exocyst subunit exo70 family protein A3" "Gene" ""
AT2G04070	2.42592	0.00017033		AT2G04070 "MATCH" "1" "AT2G04070" "AT2G04070" "MATE efflux family protein" "Gene" ""
AT4G31950	2.42077	0.000897843		AT4G31950 "MATCH" "1" "AT4G31950" "CYP82C3" "cytochrome P450	family 82	subfamily C	polypeptide 3" "Gene" ""
AT1G65500	2.41896	0.000424737		AT1G65500 "MATCH" "1" "AT1G65500" "AT1G65500" "transmembrane protein" "Gene" ""
AT2G44070	2.41742	0.000897843		AT2G44070 "MATCH" "1" "AT2G44070" "AT2G44070" "NagB/RpiA/CoA transferase-like superfamily protein" "Gene" ""
AT4G37220	2.36917	0.00115164		AT4G37220 "MATCH" "1" "AT4G37220" "AT4G37220" "Cold acclimation protein WCOR413 family" "Gene" ""
AT1G30135	2.3624	0.00136964		AT1G30135 "MATCH" "1" "AT1G30135" "JAZ8" "jasmonate-zim-domain protein 8" "Gene" ""
AT2G43620	2.34738	0.000539747		AT2G43620 "MATCH" "1" "AT2G43620" "AT2G43620" "Chitinase family protein" "Gene" ""
AT5G64170	2.3446	5.85126e-10		AT5G64170 "MATCH" "1" "AT5G64170" "AT5G64170" "dentin sialophosphoprotein-like protein" "Gene" ""
AT5G39150	2.34197	0.00142729		AT5G39150 "MATCH" "1" "AT5G39150" "AT5G39150" "RmlC-like cupins superfamily protein" "Gene" ""
AT3G26230	2.337	0.000472163		AT3G26230 "MATCH" "1" "AT3G26230" "CYP71B24" "cytochrome P450	family 71	subfamily B	polypeptide 24" "Gene" ""
AT3G21520	2.32529	0.00176943		AT3G21520 "MATCH" "1" "AT3G21520" "DMP1" "transmembrane protein	putative (DUF679 domain membrane protein 1)" "Gene" ""
AT2G04460	2.31621	0.00022138		AT2G04460 "MATCH" "1" "AT2G04460" "AT2G04460" "transposable_element_gene" "TransposableElementGene" ""
AT4G28420	2.30386	0.00151709		AT4G28420 "MATCH" "1" "AT4G28420" "AT4G28420" "Tyrosine transaminase family protein" "Gene" ""
AT3G24500	2.29981	0.000515515		AT3G24500 "MATCH" "1" "AT3G24500" "MBF1C" "multiprotein bridging factor 1C" "Gene" ""
AT5G06730	2.29912	0.000748586		AT5G06730 "MATCH" "1" "AT5G06730" "AT5G06730" "Peroxidase superfamily protein" "Gene" ""
AT3G53600	2.29618	0.00138197		AT3G53600 "MATCH" "1" "AT3G53600" "AT3G53600" "C2H2-type zinc finger family protein" "Gene" ""
AT5G07760	2.28622	1.00321e-05		AT5G07760 "MATCH" "1" "AT5G07760" "AT5G07760" "formin homology 2 domain-containing protein / FH2 domain-containing protein" "Gene" ""
AT5G11140	2.28308	0.000272118		AT5G11140 "MATCH" "1" "AT5G11140" "AT5G11140" "phospholipase-like protein (PEARLI 4) family protein" "Gene" ""
AT5G37840	2.26094	0.00207956		AT5G37840 "MATCH" "1" "AT5G37840" "AT5G37840" "plastid movement impaired protein" "Gene" ""
AT2G40740	2.25553	0.00135699		AT2G40740 "MATCH" "1" "AT2G40740" "WRKY55" "WRKY DNA-binding protein 55" "Gene" ""
AT1G21850	2.24311	0.00282327		AT1G21850 "MATCH" "1" "AT1G21850" "sks8" "SKU5 similar 8" "Gene" ""
AT1G74190	2.23163	0.00304465		AT1G74190 "MATCH" "1" "AT1G74190" "RLP15" "receptor like protein 15" "Gene" ""
AT1G42980	2.22758	0.00224482		AT1G42980 "MATCH" "1" "AT1G42980" "AT1G42980" "Actin-binding FH2 (formin homology 2) family protein" "Gene" ""
AT2G36800	2.21539	0.00380483		AT2G36800 "MATCH" "1" "AT2G36800" "DOGT1" "don-glucosyltransferase 1" "Gene" ""
AT4G23215	2.20339	0.00210633		AT4G23215 "MATCH" "1" "AT4G23215" "AT4G23215" "pseudogene of cysteine-rich RECEPTOR-like kinase" "Pseudogene" ""
AT3G08970	2.19578	0.00042701		AT3G08970 "MATCH" "1" "AT3G08970" "ATERDJ3A" "DNAJ heat shock N-terminal domain-containing protein" "Gene" ""
AT1G08080	2.19565	0.00442647		AT1G08080 "MATCH" "1" "AT1G08080" "ACA7" "alpha carbonic anhydrase 7" "Gene" ""
AT2G32487	2.1923	0.000133727		AT2G32487 "MATCH" "1" "AT2G32487" "AT2G32487" "hypothetical protein" "Gene" ""
AT5G52720	2.17968	0.00442647		AT5G52720 "MATCH" "1" "AT5G52720" "AT5G52720" "Copper transport protein family" "Gene" ""
AT2G22860	2.17857	0.00489338		AT2G22860 "MATCH" "1" "AT2G22860" "PSK2" "phytosulfokine 2 precursor" "Gene" ""
AT4G10530	2.17625	3.10143e-05		AT4G10530 "MATCH" "1" "AT4G10530" "AT4G10530" "Subtilase family protein" "Gene" ""
AT1G55230	2.17576	0.00442647		AT1G55230 "MATCH" "1" "AT1G55230" "AT1G55230" "proteinase inhibitor I4	serpin (DUF716)" "Gene" ""
AT5G52640	2.17135	0.000252183		AT5G52640 "MATCH" "1" "AT5G52640" "HSP90.1" "heat shock-like protein" "Gene" ""
AT3G45730	2.15897	0.00195756		AT3G45730 "MATCH" "1" "AT3G45730" "AT3G45730" "hypothetical protein" "Gene" ""
AT4G16690	2.13187	0.00670132		AT4G16690 "MATCH" "1" "AT4G16690" "MES16" "methyl esterase 16" "Gene" ""
AT2G46790	2.12397	8.47195e-05		AT2G46790 "MATCH" "1" "AT2G46790" "PRR9" "pseudo-response regulator 9" "Gene" ""
AT4G11070	2.12319	0.00513876		AT4G11070 "MATCH" "1" "AT4G11070" "WRKY41" "WRKY family transcription factor" "Gene" ""
AT4G25200	2.11828	0.00719989		AT4G25200 "MATCH" "1" "AT4G25200" "HSP23.6-MITO" "mitochondrion-localized small heat shock protein 23.6" "Gene" ""
AT4G16680	2.11551	0.000465816		AT4G16680 "MATCH" "1" "AT4G16680" "AT4G16680" "P-loop containing nucleoside triphosphate hydrolases superfamily protein" "Gene" ""
AT1G19530	2.11291	0.00723578		AT1G19530 "MATCH" "1" "AT1G19530" "AT1G19530" "DNA polymerase epsilon catalytic subunit A" "Gene" ""
AT2G44840	2.11218	0.00629276		AT2G44840 "MATCH" "1" "AT2G44840" "ERF13" "ethylene-responsive element binding factor 13" "Gene" ""
AT1G67000	2.10902	0.000595847		AT1G67000 "MATCH" "1" "AT1G67000" "AT1G67000" "Protein kinase superfamily protein" "Gene" ""
AT1G69490	2.10658	0.00766987		AT1G69490 "MATCH" "1" "AT1G69490" "NAP" "NAC-like	activated by AP3/PI" "Gene" ""
AT4G39675	2.10417	0.00745475		AT4G39675 "MATCH" "1" "AT4G39675" "AT4G39675" "hypothetical protein" "Gene" ""
AT1G17380	2.10216	0.00245604		AT1G17380 "MATCH" "1" "AT1G17380" "JAZ5" "jasmonate-zim-domain protein 5" "Gene" ""
AT1G26240	2.09617	6.30085e-05		AT1G26240 "MATCH" "1" "AT1G26240" "AT1G26240" "Proline-rich extensin-like family protein" "Gene" ""
AT1G60480	2.08949	0.00789456		AT1G60480 "MATCH" "1" "AT1G60480" "AT1G60480" "pseudogene of ADP-ribosylation factor A1E" "Pseudogene" ""
AT5G23980	2.08248	0.00598702		AT5G23980 "MATCH" "1" "AT5G23980" "FRO4" "ferric reduction oxidase 4" "Gene" ""
AT5G43450	2.07324	0.000109896		AT5G43450 "MATCH" "1" "AT5G43450" "AT5G43450" "2-oxoglutarate (2OG) and Fe(II)-dependent oxygenase superfamily protein" "Gene" ""
AT5G39130	2.05625	0.000897843		AT5G39130 "MATCH" "1" "AT5G39130" "AT5G39130" "RmlC-like cupins superfamily protein" "Gene" ""
AT5G24140	2.05288	0.00042701		AT5G24140 "MATCH" "1" "AT5G24140" "SQP2" "squalene monooxygenase 2" "Gene" ""
AT3G53590	2.04221	0.00106409		AT3G53590 "MATCH" "1" "AT3G53590" "AT3G53590" "LRR receptor-like Serine/Threonine-kinase" "Gene" ""
AT1G34510	2.03894	1.36917e-05		AT1G34510 "MATCH" "1" "AT1G34510" "AT1G34510" "Peroxidase superfamily protein" "Gene" ""
AT1G07400	2.03552	0.011583		AT1G07400 "MATCH" "1" "AT1G07400" "AT1G07400" "HSP20-like chaperones superfamily protein" "Gene" ""
AT2G38340	2.03173	0.0119792		AT2G38340 "MATCH" "1" "AT2G38340" "DREB19" "Integrase-type DNA-binding superfamily protein" "Gene" ""
AT4G24340	2.02323	2.64323e-08		AT4G24340 "MATCH" "1" "AT4G24340" "AT4G24340" "Phosphorylase superfamily protein" "Gene" ""
AT5G43650	2.02282	0.0123728		AT5G43650 "MATCH" "1" "AT5G43650" "BHLH92" "basic helix-loop-helix (bHLH) DNA-binding superfamily protein" "Gene" ""
AT5G07010	2.02062	0.0123728		AT5G07010 "MATCH" "1" "AT5G07010" "ST2A" "sulfotransferase 2A" "Gene" ""
AT4G16820	2.01962	0.0123728		AT4G16820 "MATCH" "1" "AT4G16820" "PLA-I{beta]2" "alpha/beta-Hydrolases superfamily protein" "Gene" ""
AT1G07187	2.01784	0.0126349		AT1G07187 "MATCH" "1" "AT1G07187" "" "" "Gene" ""
AT2G24130	2.0155	0.0117477		AT2G24130 "MATCH" "1" "AT2G24130" "AT2G24130" "Leucine-rich receptor-like protein kinase family protein" "Gene" ""
AT4G10830	2.01459	0.0108223		AT4G10830 "MATCH" "1" "AT4G10830" "AT4G10830" "transposable_element_gene" "TransposableElementGene" ""
AT1G62760	1.99629	0.0145518		AT1G62760 "MATCH" "1" "AT1G62760" "AT1G62760" "Plant invertase/pectin methylesterase inhibitor superfamily protein" "Gene" ""
AT1G04370	1.98405	0.0152382		AT1G04370 "MATCH" "1" "AT1G04370" "ERF14" "Ethylene-responsive element binding factor 14" "Gene" ""
AT3G50930	1.98189	0.00375001		AT3G50930 "MATCH" "1" "AT3G50930" "BCS1" "cytochrome BC1 synthesi" "Gene" ""
AT5G17970	1.98144	0.0152382		AT5G17970 "MATCH" "1" "AT5G17970" "AT5G17970" "Disease resistance protein (TIR-NBS-LRR class) family" "Gene" ""
AT4G26260	1.97814	0.0156928		AT4G26260 "MATCH" "1" "AT4G26260" "MIOX4" "myo-inositol oxygenase 4" "Gene" ""
AT1G17420	1.97759	0.0158416		AT1G17420 "MATCH" "1" "AT1G17420" "LOX3" "lipoxygenase 3" "Gene" ""
AT3G54500	1.96768	0.00125899		AT3G54500 "MATCH" "1" "AT3G54500" "AT3G54500" "agglutinin-like protein" "Gene" ""
AT5G39180	1.96679	0.0168766		AT5G39180 "MATCH" "1" "AT5G39180" "AT5G39180" "RmlC-like cupins superfamily protein" "Gene" ""
AT5G10180	1.96248	0.000412928		AT5G10180 "MATCH" "1" "AT5G10180" "SULTR2;1" "slufate transporter 2;1" "Gene" ""
AT1G19610	1.96247	0.0126266		AT1G19610 "MATCH" "1" "AT1G19610" "PDF1.4" "defensin-like protein" "Gene" ""
AT1G74310	1.96018	0.00183284		AT1G74310 "MATCH" "1" "AT1G74310" "HSP101" "heat shock protein 101" "Gene" ""
AT3G23123	1.95882	0.0173387		AT3G23123 "MATCH" "1" "AT3G23123" "AT3G23123" "transmembrane protein" "Gene" ""
AT5G57560	1.95803	0.0163303		AT5G57560 "MATCH" "1" "AT5G57560" "TCH4" "Xyloglucan endotransglucosylase/hydrolase family protein" "Gene" ""
AT3G12320	1.95692	0.0123536		AT3G12320 "MATCH" "1" "AT3G12320" "AT3G12320" "hypothetical protein" "Gene" ""
AT4G10500	1.95344	0.00953761		AT4G10500 "MATCH" "1" "AT4G10500" "AT4G10500" "2-oxoglutarate (2OG) and Fe(II)-dependent oxygenase superfamily protein" "Gene" ""
AT2G01010	1.95111	0.0169418		AT2G01010 "MATCH" "1" "AT2G01010" "AT2G01010" "" "Gene" ""
AT5G22910	1.94765	0.0119792		AT5G22910 "MATCH" "1" "AT5G22910" "CHX9" "cation/H exchanger 9" "Gene" ""
AT2G18193	1.94277	0.000359091		AT2G18193 "MATCH" "1" "AT2G18193" "AT2G18193" "P-loop containing nucleoside triphosphate hydrolases superfamily protein" "Gene" ""
AT1G09180	1.93741	0.0120409		AT1G09180 "MATCH" "1" "AT1G09180" "SARA1A" "secretion-associated RAS super family 1" "Gene" ""
AT1G10070	1.93545	0.0194316		AT1G10070 "MATCH" "1" "AT1G10070" "BCAT-2" "branched-chain amino acid transaminase 2" "Gene" ""
AT4G00970	1.93156	0.0202613		AT4G00970 "MATCH" "1" "AT4G00970" "CRK41" "cysteine-rich RLK (RECEPTOR-like protein kinase) 41" "Gene" ""
AT1G71200	1.92798	0.00194312		AT1G71200 "MATCH" "1" "AT1G71200" "AT1G71200" "basic helix-loop-helix (bHLH) DNA-binding superfamily protein" "Gene" ""
AT5G40000	1.92092	0.0212866		AT5G40000 "MATCH" "1" "AT5G40000" "AT5G40000" "P-loop containing nucleoside triphosphate hydrolases superfamily protein" "Gene" ""
AT3G23230	1.91999	0.0203466		AT3G23230 "MATCH" "1" "AT3G23230" "TDR1" "Integrase-type DNA-binding superfamily protein" "Gene" ""
AT2G02010	1.91705	0.021297		AT2G02010 "MATCH" "1" "AT2G02010" "GAD4" "glutamate decarboxylase 4" "Gene" ""
AT2G47190	1.91633	0.0215988		AT2G47190 "MATCH" "1" "AT2G47190" "MYB2" "myb domain protein 2" "Gene" ""
AT3G26170	1.91185	0.0220167		AT3G26170 "MATCH" "1" "AT3G26170" "CYP71B19" "cytochrome P450	family 71	subfamily B	polypeptide 19" "Gene" ""
AT5G36220	1.90908	0.00576446		AT5G36220 "MATCH" "1" "AT5G36220" "CYP81D1" "cytochrome p450 81d1" "Gene" ""
AT2G40180	1.90448	0.00304465		AT2G40180 "MATCH" "1" "AT2G40180" "PP2C5" "phosphatase 2C5" "Gene" ""
AT2G02930	1.90166	0.00686568		AT2G02930 "MATCH" "1" "AT2G02930" "GSTF3" "glutathione S-transferase F3" "Gene" ""
AT4G06410	1.9003	0.0129947		AT4G06410 "MATCH" "1" "AT4G06410" "" "Natural antisense transcript overlaps with AT4G16670" "Gene" ""
AT2G35730	1.89792	0.0146673		AT2G35730 "MATCH" "1" "AT2G35730" "AT2G35730" "Heavy metal transport/detoxification superfamily protein" "Gene" ""
AT2G32830	1.89455	0.0168766		AT2G32830 "MATCH" "1" "AT2G32830" "PHT1;5" "phosphate transporter 1;5" "Gene" ""
AT5G38200	1.89273	0.0218201		AT5G38200 "MATCH" "1" "AT5G38200" "AT5G38200" "Class I glutamine amidotransferase-like superfamily protein" "Gene" ""
AT2G28860	1.88955	0.00692407		AT2G28860 "MATCH" "1" "AT2G28860" "CYP710A4" "cytochrome P450	family 710	subfamily A	polypeptide 4" "Gene" ""
AT1G34520	1.88377	0.00545435		AT1G34520 "MATCH" "1" "AT1G34520" "AT1G34520" "MBOAT (membrane bound O-acyl transferase) family protein" "Gene" ""
AT3G50610	1.8825	0.0259233		AT3G50610 "MATCH" "1" "AT3G50610" "AT3G50610" "DNA-directed RNA polymerase II subunit RPB1-like protein" "Gene" ""
AT3G01500	1.88146	0.025943		AT3G01500 "MATCH" "1" "AT3G01500" "CA1" "carbonic anhydrase 1" "Gene" ""
AT1G64660	1.88069	0.0207068		AT1G64660 "MATCH" "1" "AT1G64660" "MGL" "methionine gamma-lyase" "Gene" ""
AT5G49690	1.87921	0.025943		AT5G49690 "MATCH" "1" "AT5G49690" "AT5G49690" "UDP-Glycosyltransferase superfamily protein" "Gene" ""
AT4G10310	1.86587	0.000316041		AT4G10310 "MATCH" "1" "AT4G10310" "HKT1" "high-affinity K transporter 1" "Gene" ""
AT5G06980	1.86063	0.0152382		AT5G06980 "MATCH" "1" "AT5G06980" "AT5G06980" "hypothetical protein" "Gene" ""
AT1G62420	1.86041	0.0288577		AT1G62420 "MATCH" "1" "AT1G62420" "AT1G62420" "DUF506 family protein (DUF506)" "Gene" ""
AT2G17040	1.85959	0.0248794		AT2G17040 "MATCH" "1" "AT2G17040" "NAC036" "NAC domain containing protein 36" "Gene" ""
AT5G43570	1.85852	0.0284698		AT5G43570 "MATCH" "1" "AT5G43570" "AT5G43570" "Serine protease inhibitor	potato inhibitor I-type family protein" "Gene" ""
AT3G30764	1.85628	0.0277575		AT3G30764 "MATCH" "1" "AT3G30764" "AT3G30764" "transposable_element_gene" "TransposableElementGene" ""
AT4G12290	1.85343	0.0292636		AT4G12290 "MATCH" "1" "AT4G12290" "AT4G12290" "Copper amine oxidase family protein" "Gene" ""
AT1G01480	1.84582	0.0306813		AT1G01480 "MATCH" "1" "AT1G01480" "ACS2" "1-amino-cyclopropane-1-carboxylate synthase 2" "Gene" ""
AT5G18470	1.84564	0.00857736		AT5G18470 "MATCH" "1" "AT5G18470" "AT5G18470" "Curculin-like (mannose-binding) lectin family protein" "Gene" ""
AT1G59740	1.83779	0.0229272		AT1G59740 "MATCH" "1" "AT1G59740" "AT1G59740" "Major facilitator superfamily protein" "Gene" ""
AT5G58680	1.83766	0.0215988		AT5G58680 "MATCH" "1" "AT5G58680" "AT5G58680" "ARM repeat superfamily protein" "Gene" ""
AT3G28930	1.83594	0.0104593		AT3G28930 "MATCH" "1" "AT3G28930" "AIG2" "AIG2-like (avirulence induced gene) family protein" "Gene" ""
AT4G13190	1.83448	0.00135699		AT4G13190 "MATCH" "1" "AT4G13190" "AT4G13190" "Protein kinase superfamily protein" "Gene" ""
AT1G50745	1.83339	0.00789456		AT1G50745 "MATCH" "1" "AT1G50745" "AT1G50745" "plant mobile domain protein" "Gene" ""
AT2G20560	1.8271	0.00333647		AT2G20560 "MATCH" "1" "AT2G20560" "AT2G20560" "DNAJ heat shock family protein" "Gene" ""
AT5G47220	1.82558	0.0200927		AT5G47220 "MATCH" "1" "AT5G47220" "ERF2" "ethylene responsive element binding factor 2" "Gene" ""
AT2G43590	1.82204	0.0104542		AT2G43590 "MATCH" "1" "AT2G43590" "AT2G43590" "Chitinase family protein" "Gene" ""
AT3G13433	1.82195	0.0319175		AT3G13433 "MATCH" "1" "AT3G13433" "AT3G13433" "transmembrane protein" "Gene" ""
AT1G63550	1.81534	0.0158043		AT1G63550 "MATCH" "1" "AT1G63550" "AT1G63550" "Receptor-like protein kinase-related family protein" "Gene" ""
AT1G32960	1.81118	0.0376684		AT1G32960 "MATCH" "1" "AT1G32960" "SBT3.3" "Subtilase family protein" "Gene" ""
AT3G60270	1.8071	0.000316041		AT3G60270 "MATCH" "1" "AT3G60270" "AT3G60270" "Cupredoxin superfamily protein" "Gene" ""
AT3G04210	1.80578	0.0331174		AT3G04210 "MATCH" "1" "AT3G04210" "AT3G04210" "Disease resistance protein (TIR-NBS class)" "Gene" ""
AT4G22030	1.79939	0.0262063		AT4G22030 "MATCH" "1" "AT4G22030" "AT4G22030" "F-box protein with a domain protein" "Gene" ""
AT4G37060	1.79375	0.000320364		AT4G37060 "MATCH" "1" "AT4G37060" "PLP5" "PATATIN-like protein 5" "Gene" ""
AT5G05730	1.78967	0.010837		AT5G05730 "MATCH" "1" "AT5G05730" "ASA1" "anthranilate synthase alpha subunit 1" "Gene" ""
AT3G21790	1.78804	0.0430021		AT3G21790 "MATCH" "1" "AT3G21790" "AT3G21790" "UDP-Glycosyltransferase superfamily protein" "Gene" ""
AT5G63850	1.78574	0.00851534		AT5G63850 "MATCH" "1" "AT5G63850" "AAP4" "amino acid permease 4" "Gene" ""
AT4G14450	1.78513	0.0365709		AT4G14450 "MATCH" "1" "AT4G14450" "AT4G14450" "hypothetical protein" "Gene" ""
AT5G64900	1.78159	0.0123728		AT5G64900 "MATCH" "1" "AT5G64900" "PROPEP1" "precursor of peptide 1" "Gene" ""
AT1G73220	1.7789	0.0179037		AT1G73220 "MATCH" "1" "AT1G73220" "OCT1" "organic cation/carnitine transporter1" "Gene" ""
AT3G26830	1.77798	0.034344		AT3G26830 "MATCH" "1" "AT3G26830" "PAD3" "Cytochrome P450 superfamily protein" "Gene" ""
AT1G75000	1.77516	0.0157159		AT1G75000 "MATCH" "1" "AT1G75000" "AT1G75000" "GNS1/SUR4 membrane protein family" "Gene" ""
AT2G42065	1.7743	0.0328353		AT2G42065 "MATCH" "1" "AT2G42065" "AT2G42065" "DnaJ domain protein" "Gene" ""
AT2G45130	1.7738	0.0210179		AT2G45130 "MATCH" "1" "AT2G45130" "SPX3" "SPX domain protein 3" "Gene" ""
AT5G59080	1.77291	0.0274254		AT5G59080 "MATCH" "1" "AT5G59080" "AT5G59080" "hypothetical protein" "Gene" ""
AT4G21840	1.76365	0.0117402		AT4G21840 "MATCH" "1" "AT4G21840" "MSRB8" "methionine sulfoxide reductase B8" "Gene" ""
AT3G51895	1.76336	0.0368513		AT3G51895 "MATCH" "1" "AT3G51895" "SULTR3;1" "sulfate transporter 3;1" "Gene" ""
AT3G01600	1.75686	0.00656289		AT3G01600 "MATCH" "1" "AT3G01600" "NAC044" "NAC domain containing protein 44" "Gene" ""
AT3G55840	1.75562	0.0431246		AT3G55840 "MATCH" "1" "AT3G55840" "AT3G55840" "Hs1pro-1 protein" "Gene" ""
AT4G23260	1.74743	0.00681542		AT4G23260 "MATCH" "1" "AT4G23260" "CRK18" "cysteine-rich RLK (RECEPTOR-like protein kinase) 18" "Gene" ""
AT4G27310	1.73846	0.00667397		AT4G27310 "MATCH" "1" "AT4G27310" "BBX28" "B-box type zinc finger family protein" "Gene" ""
AT4G02520	1.73726	0.0300171		AT4G02520 "MATCH" "1" "AT4G02520" "GSTF2" "glutathione S-transferase PHI 2" "Gene" ""
AT3G19200	1.7366	0.00106409		AT3G19200 "MATCH" "1" "AT3G19200" "AT3G19200" "hypothetical protein" "Gene" ""
AT3G59710	1.73033	0.00115715		AT3G59710 "MATCH" "1" "AT3G59710" "AT3G59710" "NAD(P)-binding Rossmann-fold superfamily protein" "Gene" ""
AT5G39160	1.72126	0.0169703		AT5G39160 "MATCH" "1" "AT5G39160" "AT5G39160" "RmlC-like cupins superfamily protein" "Gene" ""
AT4G23180	1.71998	0.0430021		AT4G23180 "MATCH" "1" "AT4G23180" "CRK10" "cysteine-rich RLK (RECEPTOR-like protein kinase) 10" "Gene" ""
AT5G45240	1.71815	0.0288577		AT5G45240 "MATCH" "1" "AT5G45240" "AT5G45240" "Disease resistance protein (TIR-NBS-LRR class)" "Gene" ""
AT1G51920	1.71443	0.0343265		AT1G51920 "MATCH" "1" "AT1G51920" "AT1G51920" "transmembrane protein" "Gene" ""
AT5G57190	1.71345	0.021297		AT5G57190 "MATCH" "1" "AT5G57190" "PSD2" "phosphatidylserine decarboxylase 2" "Gene" ""
AT5G02810	1.70769	0.00816492		AT5G02810 "MATCH" "1" "AT5G02810" "PRR7" "pseudo-response regulator 7" "Gene" ""
AT5G24110	1.686	0.00241423		AT5G24110 "MATCH" "1" "AT5G24110" "WRKY30" "WRKY DNA-binding protein 30" "Gene" ""
AT1G02920	1.68254	0.00723578		AT1G02920 "MATCH" "1" "AT1G02920" "GSTF7" "glutathione S-transferase 7" "Gene" ""
AT1G63580	1.6738	0.00907507		AT1G63580 "MATCH" "1" "AT1G63580" "AT1G63580" "Receptor-like protein kinase-related family protein" "Gene" ""
AT3G61280	1.64842	0.00436863		AT3G61280 "MATCH" "1" "AT3G61280" "AT3G61280" "O-glucosyltransferase rumi-like protein (DUF821)" "Gene" ""
AT4G15396	1.64333	8.05895e-05		AT4G15396 "MATCH" "1" "AT4G15396" "CYP702A6" "cytochrome P450	family 702	subfamily A	polypeptide 6" "Gene" ""
AT4G28150	1.64267	0.00176943		AT4G28150 "MATCH" "1" "AT4G28150" "AT4G28150" "hypothetical protein (DUF789)" "Gene" ""
AT4G17250	1.64034	0.00670132		AT4G17250 "MATCH" "1" "AT4G17250" "AT4G17250" "transmembrane protein" "Gene" ""
AT4G08780	1.63614	0.0349279		AT4G08780 "MATCH" "1" "AT4G08780" "AT4G08780" "Peroxidase superfamily protein" "Gene" ""
AT1G06830	1.63229	0.0224095		AT1G06830 "MATCH" "1" "AT1G06830" "AT1G06830" "Glutaredoxin family protein" "Gene" ""
AT5G57660	1.62151	0.000595847		AT5G57660 "MATCH" "1" "AT5G57660" "COL5" "CONSTANS-like 5" "Gene" ""
AT1G02930	1.6152	0.025943		AT1G02930 "MATCH" "1" "AT1G02930" "GSTF6" "glutathione S-transferase 6" "Gene" ""
AT5G19110	1.6073	0.0149384		AT5G19110 "MATCH" "1" "AT5G19110" "AT5G19110" "Eukaryotic aspartyl protease family protein" "Gene" ""
AT3G47540	1.60641	0.0341222		AT3G47540 "MATCH" "1" "AT3G47540" "AT3G47540" "Chitinase family protein" "Gene" ""
AT4G23810	1.60577	0.00194312		AT4G23810 "MATCH" "1" "AT4G23810" "WRKY53" "WRKY family transcription factor" "Gene" ""
AT5G49630	1.60377	0.0202613		AT5G49630 "MATCH" "1" "AT5G49630" "AAP6" "amino acid permease 6" "Gene" ""
AT4G22610	1.60292	0.0026597		AT4G22610 "MATCH" "1" "AT4G22610" "AT4G22610" "Bifunctional inhibitor/lipid-transfer protein/seed storage 2S albumin superfamily protein" "Gene" ""
AT1G26250	1.60146	0.00256889		AT1G26250 "MATCH" "1" "AT1G26250" "AT1G26250" "Proline-rich extensin-like family protein" "Gene" ""
AT1G22770	1.58703	0.000261352		AT1G22770 "MATCH" "1" "AT1G22770" "GI" "gigantea protein (GI)" "Gene" ""
AT1G76080	1.58224	0.0102895		AT1G76080 "MATCH" "1" "AT1G76080" "CDSP32" "chloroplastic drought-induced stress protein of 32 kD" "Gene" ""
AT5G16530	1.57368	0.0248295		AT5G16530 "MATCH" "1" "AT5G16530" "PIN5" "Auxin efflux carrier family protein" "Gene" ""
AT2G37900	1.56465	0.0200927		AT2G37900 "MATCH" "1" "AT2G37900" "AT2G37900" "Major facilitator superfamily protein" "Gene" ""
AT2G34930	1.55491	0.00221088		AT2G34930 "MATCH" "1" "AT2G34930" "AT2G34930" "disease resistance family protein / LRR family protein" "Gene" ""
AT5G42600	1.53612	0.0207068		AT5G42600 "MATCH" "1" "AT5G42600" "MRN1" "marneral synthase" "Gene" ""
AT5G26220	1.51602	0.0120409		AT5G26220 "MATCH" "1" "AT5G26220" "AT5G26220" "ChaC-like family protein" "Gene" ""
AT2G16380	1.50847	0.0052928		AT2G16380 "MATCH" "1" "AT2G16380" "AT2G16380" "Sec14p-like phosphatidylinositol transfer family protein" "Gene" ""
AT2G03760	1.50392	0.00221088		AT2G03760 "MATCH" "1" "AT2G03760" "SOT12" "sulfotransferase 12" "Gene" ""
AT1G32870	1.50019	0.0156928		AT1G32870 "MATCH" "1" "AT1G32870" "NAC13" "NAC domain protein 13" "Gene" ""
AT4G37850	1.49718	0.0200991		AT4G37850 "MATCH" "1" "AT4G37850" "AT4G37850" "basic helix-loop-helix (bHLH) DNA-binding superfamily protein" "Gene" ""
AT3G14200	1.48964	0.0071275		AT3G14200 "MATCH" "1" "AT3G14200" "AT3G14200" "Chaperone DnaJ-domain superfamily protein" "Gene" ""
AT1G50750	1.48907	0.0288577		AT1G50750 "MATCH" "1" "AT1G50750" "AT1G50750" "aminotransferase-like	mobile domain protein" "Gene" ""
AT2G29350	1.48504	0.0160021		AT2G29350 "MATCH" "1" "AT2G29350" "SAG13" "senescence-associated gene 13" "Gene" ""
AT1G70700	1.47973	0.0368513		AT1G70700 "MATCH" "1" "AT1G70700" "TIFY7" "TIFY domain/Divergent CCT motif family protein" "Gene" ""
AT1G44350	1.47037	0.0302372		AT1G44350 "MATCH" "1" "AT1G44350" "ILL6" "IAA-amino acid hydrolase ILR1-like 6" "Gene" ""
AT3G09440	1.46618	0.00200842		AT3G09440 "MATCH" "1" "AT3G09440" "AT3G09440" "Heat shock protein 70 (Hsp 70) family protein" "Gene" ""
AT2G34350	1.46375	0.0104107		AT2G34350 "MATCH" "1" "AT2G34350" "AT2G34350" "Nodulin-like / Major Facilitator Superfamily protein" "Gene" ""
AT2G47180	1.44943	0.011583		AT2G47180 "MATCH" "1" "AT2G47180" "GolS1" "galactinol synthase 1" "Gene" ""
AT2G15220	1.42004	0.0421034		AT2G15220 "MATCH" "1" "AT2G15220" "AT2G15220" "Plant basic secretory protein (BSP) family protein" "Gene" ""
AT3G51450	1.40473	0.0144095		AT3G51450 "MATCH" "1" "AT3G51450" "AT3G51450" "Calcium-dependent phosphotriesterase superfamily protein" "Gene" ""
AT1G61080	1.39086	0.0196123		AT1G61080 "MATCH" "1" "AT1G61080" "AT1G61080" "Hydroxyproline-rich glycoprotein family protein" "Gene" ""
AT4G13195	1.39028	0.0277361		AT4G13195 "MATCH" "1" "AT4G13195" "CLE44" "CLAVATA3/ESR-RELATED 44" "Gene" ""
AT2G29340	1.37181	0.0338888		AT2G29340 "MATCH" "1" "AT2G29340" "AT2G29340" "NAD-dependent epimerase/dehydratase family protein" "Gene" ""
AT2G46510	1.37178	0.0253527		AT2G46510 "MATCH" "1" "AT2G46510" "AIB" "ABA-inducible BHLH-type transcription factor" "Gene" ""
AT5G02490	1.36846	0.00545435		AT5G02490 "MATCH" "1" "AT5G02490" "Hsp70-2" "Heat shock protein 70 (Hsp 70) family protein" "Gene" ""
AT2G43570	1.35619	0.0198349		AT2G43570 "MATCH" "1" "AT2G43570" "CHI" "chitinase" "Gene" ""
AT4G27070	1.34058	0.0291336		AT4G27070 "MATCH" "1" "AT4G27070" "TSB2" "tryptophan synthase beta-subunit 2" "Gene" ""
AT3G16800	1.32539	0.0137034		AT3G16800 "MATCH" "1" "AT3G16800" "AT3G16800" "Protein phosphatase 2C family protein" "Gene" ""
AT1G60470	1.31687	0.0104593		AT1G60470 "MATCH" "1" "AT1G60470" "GolS4" "galactinol synthase 4" "Gene" ""
AT1G07350	1.30316	0.00396796		AT1G07350 "MATCH" "1" "AT1G07350" "SR45a" "RNA-binding (RRM/RBD/RNP motifs) family protein" "Gene" ""
AT3G14225	1.2901	0.042118		AT3G14225 "MATCH" "1" "AT3G14225" "GLIP4" "GDSL-motif lipase 4" "Gene" ""
AT3G22740	1.28986	0.00749959		AT3G22740 "MATCH" "1" "AT3G22740" "HMT3" "homocysteine S-methyltransferase 3" "Gene" ""
AT2G36460	1.28558	0.0212866		AT2G36460 "MATCH" "1" "AT2G36460" "FBA6" "Aldolase superfamily protein" "Gene" ""
AT3G53960	1.27442	0.0390873		AT3G53960 "MATCH" "1" "AT3G53960" "AT3G53960" "Major facilitator superfamily protein" "Gene" ""
AT2G02810	1.26467	0.0396625		AT2G02810 "MATCH" "1" "AT2G02810" "UTR1" "UDP-galactose transporter 1" "Gene" ""
AT2G46650	1.26457	0.00333647		AT2G46650 "MATCH" "1" "AT2G46650" "CB5-C" "cytochrome B5 isoform C" "Gene" ""
AT1G64900	1.22114	0.031119		AT1G64900 "MATCH" "1" "AT1G64900" "CYP89A2" "cytochrome P450	family 89	subfamily A	polypeptide 2" "Gene" ""
AT2G23620	1.20124	0.0221955		AT2G23620 "MATCH" "1" "AT2G23620" "MES1" "methyl esterase 1" "Gene" ""
AT1G14360	1.12939	0.021297		AT1G14360 "MATCH" "1" "AT1G14360" "UTR3" "UDP-galactose transporter 3" "Gene" ""
AT1G24100	1.08466	0.027213		AT1G24100 "MATCH" "1" "AT1G24100" "UGT74B1" "UDP-glucosyl transferase 74B1" "Gene" ""
AT4G23570	1.03867	0.0402992		AT4G23570 "MATCH" "1" "AT4G23570" "SGT1A" "phosphatase-like protein" "Gene" ""
AT2G25140	1.02976	0.0297049		AT2G25140 "MATCH" "1" "AT2G25140" "CLPB4" "casein lytic proteinase B4" "Gene" ""
AT3G15640	-1.0161	0.0300764		AT3G15640 "MATCH" "1" "AT3G15640" "AT3G15640" "Rubredoxin-like superfamily protein" "Gene" ""
AT1G79410	-1.23092	0.0194316		AT1G79410 "MATCH" "1" "AT1G79410" "OCT5" "organic cation/carnitine transporter5" "Gene" ""
AT1G17300	-1.23882	0.0249581		AT1G17300 "MATCH" "1" "AT1G17300" "AT1G17300" "hypothetical protein" "Gene" ""
AT1G08500	-1.24202	0.0440626		AT1G08500 "MATCH" "1" "AT1G08500" "ENODL18" "early nodulin-like protein 18" "Gene" ""
AT2G41660	-1.24341	0.0292636		AT2G41660 "MATCH" "1" "AT2G41660" "MIZ1" "MIZU-KUSSEI-like protein (Protein of unknown function	DUF617)" "Gene" ""
AT5G53500	-1.25204	0.0165215		AT5G53500 "MATCH" "1" "AT5G53500" "AT5G53500" "Transducin/WD40 repeat-like superfamily protein" "Gene" ""
AT2G43820	-1.26685	0.0200329		AT2G43820 "MATCH" "1" "AT2G43820" "UGT74F2" "UDP-glucosyltransferase 74F2" "Gene" ""
AT5G52310	-1.28208	0.0234079		AT5G52310 "MATCH" "1" "AT5G52310" "LTI78" "low-temperature-responsive protein 78 (LTI78) / desiccation-responsive protein 29A (RD29A)" "Gene" ""
AT2G37130	-1.30257	0.0238668		AT2G37130 "MATCH" "1" "AT2G37130" "AT2G37130" "Peroxidase superfamily protein" "Gene" ""
AT2G36100	-1.31167	0.0440626		AT2G36100 "MATCH" "1" "AT2G36100" "CASP1" "Uncharacterized protein family (UPF0497)" "Gene" ""
AT1G75750	-1.33023	0.0220167		AT1G75750 "MATCH" "1" "AT1G75750" "GASA1" "GAST1 protein homolog 1" "Gene" ""
AT1G16390	-1.33151	0.0341222		AT1G16390 "MATCH" "1" "AT1G16390" "OCT3" "organic cation/carnitine transporter 3" "Gene" ""
AT5G06200	-1.33576	0.036414		AT5G06200 "MATCH" "1" "AT5G06200" "CASP4" "Uncharacterized protein family (UPF0497)" "Gene" ""
AT2G30210	-1.35656	0.032526		AT2G30210 "MATCH" "1" "AT2G30210" "LAC3" "laccase 3" "Gene" ""
AT1G09540	-1.36078	0.0375863		AT1G09540 "MATCH" "1" "AT1G09540" "MYB61" "myb domain protein 61" "Gene" ""
AT2G31070	-1.37119	0.0319175		AT2G31070 "MATCH" "1" "AT2G31070" "TCP10" "TCP domain protein 10" "Gene" ""
AT1G53680	-1.38045	0.0179037		AT1G53680 "MATCH" "1" "AT1G53680" "GSTU28" "glutathione S-transferase TAU 28" "Gene" ""
AT3G24420	-1.39758	0.0209963		AT3G24420 "MATCH" "1" "AT3G24420" "AT3G24420" "alpha/beta-Hydrolases superfamily protein" "Gene" ""
AT3G21560	-1.39835	0.0251304		AT3G21560 "MATCH" "1" "AT3G21560" "UGT84A2" "UDP-Glycosyltransferase superfamily protein" "Gene" ""
AT5G58010	-1.40116	0.0226027		AT5G58010 "MATCH" "1" "AT5G58010" "LRL3" "LJRHL1-like 3" "Gene" ""
AT5G44130	-1.42558	0.0144906		AT5G44130 "MATCH" "1" "AT5G44130" "FLA13" "FASCICLIN-like arabinogalactan protein 13 precursor" "Gene" ""
AT1G75780	-1.4289	0.00996659		AT1G75780 "MATCH" "1" "AT1G75780" "TUB1" "tubulin beta-1 chain" "Gene" ""
AT2G17590	-1.43047	0.0145518		AT2G17590 "MATCH" "1" "AT2G17590" "AT2G17590" "Cysteine/Histidine-rich C1 domain family protein" "Gene" ""
AT1G20190	-1.45873	0.00692983		AT1G20190 "MATCH" "1" "AT1G20190" "EXPA11" "expansin 11" "Gene" ""
AT5G07870	-1.47989	0.000155433		AT5G07870 "MATCH" "1" "AT5G07870" "AT5G07870" "HXXXD-type acyl-transferase family protein" "Gene" ""
AT2G43050	-1.48209	0.0259233		AT2G43050 "MATCH" "1" "AT2G43050" "ATPMEPCRD" "Plant invertase/pectin methylesterase inhibitor superfamily" "Gene" ""
AT2G25810	-1.49281	0.0111897		AT2G25810 "MATCH" "1" "AT2G25810" "TIP4;1" "tonoplast intrinsic protein 4;1" "Gene" ""
AT4G15160	-1.49289	0.0141685		AT4G15160 "MATCH" "1" "AT4G15160" "AT4G15160" "Bifunctional inhibitor/lipid-transfer protein/seed storage 2S albumin superfamily protein" "Gene" ""
AT3G50120	-1.51094	0.00681542		AT3G50120 "MATCH" "1" "AT3G50120" "AT3G50120" "transmembrane protein	putative (DUF247)" "Gene" ""
AT5G15180	-1.52208	0.0202613		AT5G15180 "MATCH" "1" "AT5G15180" "AT5G15180" "Peroxidase superfamily protein" "Gene" ""
AT2G31083	-1.52687	0.0424099		AT2G31083 "MATCH" "1" "AT2G31083" "CLE5" "CLAVATA3/ESR-RELATED 5" "Gene" ""
AT4G25250	-1.53208	0.031177		AT4G25250 "MATCH" "1" "AT4G25250" "AT4G25250" "Plant invertase/pectin methylesterase inhibitor superfamily protein" "Gene" ""
AT4G26320	-1.54133	0.0180272		AT4G26320 "MATCH" "1" "AT4G26320" "AGP13" "arabinogalactan protein 13" "Gene" ""
AT5G51500	-1.54502	0.00445296		AT5G51500 "MATCH" "1" "AT5G51500" "AT5G51500" "Plant invertase/pectin methylesterase inhibitor superfamily" "Gene" ""
AT5G46890	-1.55946	0.0169703		AT5G46890 "MATCH" "1" "AT5G46890" "AT5G46890" "Bifunctional inhibitor/lipid-transfer protein/seed storage 2S albumin superfamily protein" "Gene" ""
AT2G20750	-1.56052	0.0200927		AT2G20750 "MATCH" "1" "AT2G20750" "EXPB1" "expansin B1" "Gene" ""
AT2G02000	-1.57171	0.0165215		AT2G02000 "MATCH" "1" "AT2G02000" "GAD3" "glutamate decarboxylase 3" "Gene" ""
AT2G39510	-1.58569	0.0289349		AT2G39510 "MATCH" "1" "AT2G39510" "UMAMIT14" "nodulin MtN21 /EamA-like transporter family protein" "Gene" ""
AT1G05530	-1.59152	0.0185679		AT1G05530 "MATCH" "1" "AT1G05530" "UGT75B2" "UDP-glucosyl transferase 75B2" "Gene" ""
AT5G44574	-1.61469	0.0120409		AT5G44574 "MATCH" "1" "AT5G44574" "AT5G44574" "transmembrane protein" "Gene" ""
AT5G56540	-1.61525	0.00910199		AT5G56540 "MATCH" "1" "AT5G56540" "AGP14" "arabinogalactan protein 14" "Gene" ""
AT5G46900	-1.61585	0.0133228		AT5G46900 "MATCH" "1" "AT5G46900" "AT5G46900" "Bifunctional inhibitor/lipid-transfer protein/seed storage 2S albumin superfamily protein" "Gene" ""
AT4G15290	-1.62467	0.0304208		AT4G15290 "MATCH" "1" "AT4G15290" "ATCSLB05" "Cellulose synthase family protein" "Gene" ""
AT3G28750	-1.62924	0.0212866		AT3G28750 "MATCH" "1" "AT3G28750" "AT3G28750" "hypothetical protein" "Gene" ""
AT4G31470	-1.664	0.043881		AT4G31470 "MATCH" "1" "AT4G31470" "AT4G31470" "CAP (Cysteine-rich secretory proteins	Antigen 5	and Pathogenesis-related 1 protein) superfamily protein" "Gene" ""
AT3G28160	-1.66815	0.00767396		AT3G28160 "MATCH" "1" "AT3G28160" "AT3G28160" "transposable_element_gene" "TransposableElementGene" ""
AT4G30180	-1.69807	0.0368834		AT4G30180 "MATCH" "1" "AT4G30180" "AT4G30180" "hypothetical protein" "Gene" ""
AT5G62330	-1.70288	0.00213916		AT5G62330 "MATCH" "1" "AT5G62330" "AT5G62330" "hypothetical protein" "Gene" ""
AT5G14650	-1.7271	0.00118068		AT5G14650 "MATCH" "1" "AT5G14650" "AT5G14650" "Pectin lyase-like superfamily protein" "Gene" ""
AT4G16270	-1.80627	0.00442647		AT4G16270 "MATCH" "1" "AT4G16270" "AT4G16270" "peroxidase superfamily protein" "Gene" ""
AT3G20360	-1.81686	0.01825		AT3G20360 "MATCH" "1" "AT3G20360" "AT3G20360" "TRAF-like family protein" "Gene" ""
AT1G23110	-1.82944	0.0240571		AT1G23110 "MATCH" "1" "AT1G23110" "AT1G23110" "fold protein" "Gene" ""
AT2G02950	-1.83839	0.00147455		AT2G02950 "MATCH" "1" "AT2G02950" "PKS1" "phytochrome kinase substrate 1" "Gene" ""
AT5G56080	-1.84395	0.00968785		AT5G56080 "MATCH" "1" "AT5G56080" "NAS2" "nicotianamine synthase 2" "Gene" ""
AT2G34810	-1.85922	1.92099e-05		AT2G34810 "MATCH" "1" "AT2G34810" "AT2G34810" "FAD-binding Berberine family protein" "Gene" ""
AT5G62210	-1.92214	0.0165215		AT5G62210 "MATCH" "1" "AT5G62210" "AT5G62210" "Embryo-specific protein 3	(ATS3)" "Gene" ""
AT2G39010	-1.97813	0.00147547		AT2G39010 "MATCH" "1" "AT2G39010" "PIP2E" "plasma membrane intrinsic protein 2E" "Gene" ""
AT1G64380	-1.98637	1.29121e-05		AT1G64380 "MATCH" "1" "AT1G64380" "AT1G64380" "Integrase-type DNA-binding superfamily protein" "Gene" ""
AT4G12490	-2.04293	0.0104593		AT4G12490 "MATCH" "1" "AT4G12490" "AT4G12490" "Bifunctional inhibitor/lipid-transfer protein/seed storage 2S albumin superfamily protein" "Gene" ""
AT1G65330	-2.04492	0.0112268		AT1G65330 "MATCH" "1" "AT1G65330" "PHE1" "MADS-box transcription factor family protein" "Gene" ""
AT4G12480	-2.09824	0.00118068		AT4G12480 "MATCH" "1" "AT4G12480" "EARLI1" "Bifunctional inhibitor/lipid-transfer protein/seed storage 2S albumin superfamily protein" "Gene" ""
AT1G05650	-2.12018	0.00550137		AT1G05650 "MATCH" "1" "AT1G05650" "AT1G05650" "Pectin lyase-like superfamily protein" "Gene" ""
AT4G25830	-2.12114	6.45151e-06		AT4G25830 "MATCH" "1" "AT4G25830" "AT4G25830" "Uncharacterized protein family (UPF0497)" "Gene" ""
AT5G47450	-2.12416	1.01626e-05		AT5G47450 "MATCH" "1" "AT5G47450" "TIP2;3" "tonoplast intrinsic protein 2;3" "Gene" ""
AT3G22830	-2.14949	6.45151e-06		AT3G22830 "MATCH" "1" "AT3G22830" "HSFA6B" "heat shock transcription factor A6B" "Gene" ""
AT5G06900	-2.26357	0.00194312		AT5G06900 "MATCH" "1" "AT5G06900" "CYP93D1" "cytochrome P450	family 93	subfamily D	polypeptide 1" "Gene" ""
AT5G07190	-2.27808	0.00115715		AT5G07190 "MATCH" "1" "AT5G07190" "ATS3" "embryo-specific protein 3" "Gene" ""
AT4G17340	-2.30884	3.12153e-07		AT4G17340 "MATCH" "1" "AT4G17340" "TIP2;2" "tonoplast intrinsic protein 2;2" "Gene" ""
AT4G01630	-2.33237	1.79828e-05		AT4G01630 "MATCH" "1" "AT4G01630" "EXPA17" "expansin A17" "Gene" ""
AT4G08300	-2.35833	1.36904e-05		AT4G08300 "MATCH" "1" "AT4G08300" "UMAMIT17" "nodulin MtN21 /EamA-like transporter family protein" "Gene" ""
AT5G57785	-2.55247	1.09465e-07		AT5G57785 "MATCH" "1" "AT5G57785" "AT5G57785" "hypothetical protein" "Gene" ""
AT5G07990	-2.6219	1.28539e-05		AT5G07990 "MATCH" "1" "AT5G07990" "TT7" "Cytochrome P450 superfamily protein" "Gene" ""
AT4G15480	-2.73285	5.77996e-06		AT4G15480 "MATCH" "1" "AT4G15480" "UGT84A1" "UDP-Glycosyltransferase superfamily protein" "Gene" ""
AT2G41810	-3.35667	1.73361e-09		AT2G41810 "MATCH" "1" "AT2G41810" "AT2G41810" "imidazolonepropionase (Protein of unknown function	DUF642)" "Gene" ""
AT2G43890	-3.43287	1.78291e-13		AT2G43890 "MATCH" "1" "AT2G43890" "AT2G43890" "Pectin lyase-like superfamily protein" "Gene" ""

## Sheet: Table S2
Comparison 2: Col-0 48 hpc with Mp / Col-0 48 h				ARAPORT ThaleMine, https://apps.araport.org/thalemine/begin.do
AGI	log2FoldChange	padj		input "reason" "matches" "primaryIdentifier" "symbol" "briefDescription" "class" "isObsolete"
AT3G55970	9.62977	9.97237e-168		AT3G55970 "MATCH" "1" "AT3G55970" "JRG21" "jasmonate-regulated gene 21" "Gene" ""
AT3G26200	9.50166	5.22361e-107		AT3G26200 "MATCH" "1" "AT3G26200" "CYP71B22" "cytochrome P450	family 71	subfamily B	polypeptide 22" "Gene" ""
AT3G49620	8.57985	1.40808e-239		AT3G49620 "MATCH" "1" "AT3G49620" "DIN11" "2-oxoglutarate (2OG) and Fe(II)-dependent oxygenase superfamily protein" "Gene" ""
AT2G15780	8.57963	3.48361e-102		AT2G15780 "MATCH" "1" "AT2G15780" "AT2G15780" "Cupredoxin superfamily protein" "Gene" ""
AT2G30770	8.04799	2.30049e-168		AT2G30770 "MATCH" "1" "AT2G30770" "CYP71A13" "cytochrome P450 family 71 polypeptide" "Gene" ""
AT1G08630	7.85835	6.29713e-143		AT1G08630 "MATCH" "1" "AT1G08630" "THA1" "threonine aldolase 1" "Gene" ""
AT2G43920	7.84758	1.41681e-149		AT2G43920 "MATCH" "1" "AT2G43920" "HOL2" "S-adenosyl-L-methionine-dependent methyltransferases superfamily protein" "Gene" ""
AT2G39030	7.74599	8.22379e-56		AT2G39030 "MATCH" "1" "AT2G39030" "NATA1" "Acyl-CoA N-acyltransferases (NAT) superfamily protein" "Gene" ""
AT5G05340	7.70135	2.22061e-116		AT5G05340 "MATCH" "1" "AT5G05340" "PRX52" "Peroxidase superfamily protein" "Gene" ""
AT1G52890	7.27178	3.48319e-54		AT1G52890 "MATCH" "1" "AT1G52890" "NAC019" "NAC domain containing protein 19" "Gene" ""
AT1G69490	6.9428	3.08584e-169		AT1G69490 "MATCH" "1" "AT1G69490" "NAP" "NAC-like	activated by AP3/PI" "Gene" ""
AT3G26180	6.6091	9.07876e-114		AT3G26180 "MATCH" "1" "AT3G26180" "CYP71B20" "cytochrome P450	family 71	subfamily B	polypeptide 20" "Gene" ""
AT1G80160	6.48252	2.29231e-143		AT1G80160 "MATCH" "1" "AT1G80160" "GLYI7" "Lactoylglutathione lyase / glyoxalase I family protein" "Gene" ""
AT4G31380	6.46371	9.29918e-60		AT4G31380 "MATCH" "1" "AT4G31380" "FLP1" "flowering-promoting factor-like protein" "Gene" ""
AT4G15530	6.43807	3.7837e-171		AT4G15530 "MATCH" "1" "AT4G15530" "PPDK" "pyruvate orthophosphate dikinase" "Gene" ""
AT1G21400	6.37753	9.49278e-105		AT1G21400 "MATCH" "1" "AT1G21400" "AT1G21400" "Thiamin diphosphate-binding fold (THDP-binding) superfamily protein" "Gene" ""
AT5G55135	6.28272	8.16874e-31		AT5G55135 "MATCH" "1" "AT5G55135" "AT5G55135" "hypothetical protein" "Gene" ""
AT2G29150	6.2813	7.21097e-107		AT2G29150 "MATCH" "1" "AT2G29150" "AT2G29150" "NAD(P)-binding Rossmann-fold superfamily protein" "Gene" ""
AT5G39110	6.27799	2.2989e-172		AT5G39110 "MATCH" "1" "AT5G39110" "AT5G39110" "RmlC-like cupins superfamily protein" "Gene" ""
AT4G37710	6.21058	1.56589e-50		AT4G37710 "MATCH" "1" "AT4G37710" "AT4G37710" "VQ motif-containing protein" "Gene" ""
AT1G64160	6.18498	3.2647e-162		AT1G64160 "MATCH" "1" "AT1G64160" "DIR5" "Disease resistance-responsive (dirigent-like protein) family protein" "Gene" ""
AT2G36970	6.15666	1.61687e-48		AT2G36970 "MATCH" "1" "AT2G36970" "AT2G36970" "UDP-Glycosyltransferase superfamily protein" "Gene" ""
AT5G39150	6.11853	4.89043e-88		AT5G39150 "MATCH" "1" "AT5G39150" "AT5G39150" "RmlC-like cupins superfamily protein" "Gene" ""
AT4G31950	6.08854	1.24616e-59		AT4G31950 "MATCH" "1" "AT4G31950" "CYP82C3" "cytochrome P450	family 82	subfamily C	polypeptide 3" "Gene" ""
AT5G39180	6.03232	2.75332e-64		AT5G39180 "MATCH" "1" "AT5G39180" "AT5G39180" "RmlC-like cupins superfamily protein" "Gene" ""
AT5G50790	6.01891	4.58682e-27		AT5G50790 "MATCH" "1" "AT5G50790" "SWEET10" "Nodulin MtN3 family protein" "Gene" ""
AT1G55525	5.95054	1.18657e-41		AT1G55525 "MATCH" "1" "AT1G55525" "AT1G55525" "" "Gene" ""
AT5G52400	5.93151	5.08955e-46		AT5G52400 "MATCH" "1" "AT5G52400" "CYP715A1" "cytochrome P450	family 715	subfamily A	polypeptide 1" "Gene" ""
AT1G63590	5.93049	2.04331e-51		AT1G63590 "MATCH" "1" "AT1G63590" "AT1G63590" "Receptor-like protein kinase-related family protein" "Gene" ""
AT5G22300	5.8886	2.04903e-169		AT5G22300 "MATCH" "1" "AT5G22300" "NIT4" "nitrilase 4" "Gene" ""
AT1G49570	5.77812	4.05771e-108		AT1G49570 "MATCH" "1" "AT1G49570" "AT1G49570" "Peroxidase superfamily protein" "Gene" ""
AT1G19530	5.77725	3.50568e-99		AT1G19530 "MATCH" "1" "AT1G19530" "AT1G19530" "DNA polymerase epsilon catalytic subunit A" "Gene" ""
AT3G16150	5.7751	2.71215e-110		AT3G16150 "MATCH" "1" "AT3G16150" "ASPGB1" "N-terminal nucleophile aminohydrolases (Ntn hydrolases) superfamily protein" "Gene" ""
AT1G60480	5.77408	1.09627e-35		AT1G60480 "MATCH" "1" "AT1G60480" "AT1G60480" "pseudogene of ADP-ribosylation factor A1E" "Pseudogene" ""
AT5G39120	5.66723	1.3735e-155		AT5G39120 "MATCH" "1" "AT5G39120" "AT5G39120" "RmlC-like cupins superfamily protein" "Gene" ""
AT1G10070	5.65148	9.75664e-82		AT1G10070 "MATCH" "1" "AT1G10070" "BCAT-2" "branched-chain amino acid transaminase 2" "Gene" ""
AT3G12910	5.59092	1.16641e-57		AT3G12910 "MATCH" "1" "AT3G12910" "AT3G12910" "NAC (No Apical Meristem) domain transcriptional regulator superfamily protein" "Gene" ""
AT5G52350	5.58689	3.68688e-24		AT5G52350 "MATCH" "1" "AT5G52350" "EXO70A3" "exocyst subunit exo70 family protein A3" "Gene" ""
AT2G41850	5.55013	6.79063e-72		AT2G41850 "MATCH" "1" "AT2G41850" "PGAZAT" "polygalacturonase ADPG2-like protein" "Gene" ""
AT3G49110	5.53649	2.23055e-118		AT3G49110 "MATCH" "1" "AT3G49110" "PRXCA" "peroxidase CA" "Gene" ""
AT3G60140	5.51998	3.4502e-105		AT3G60140 "MATCH" "1" "AT3G60140" "DIN2" "Glycosyl hydrolase superfamily protein" "Gene" ""
AT2G44070	5.46159	1.23982e-24		AT2G44070 "MATCH" "1" "AT2G44070" "AT2G44070" "NagB/RpiA/CoA transferase-like superfamily protein" "Gene" ""
AT1G15520	5.39836	1.8545e-146		AT1G15520 "MATCH" "1" "AT1G15520" "ABCG40" "pleiotropic drug resistance 12" "Gene" ""
AT1G62420	5.39009	1.44696e-57		AT1G62420 "MATCH" "1" "AT1G62420" "AT1G62420" "DUF506 family protein (DUF506)" "Gene" ""
AT5G19890	5.34993	4.44903e-122		AT5G19890 "MATCH" "1" "AT5G19890" "AT5G19890" "Peroxidase superfamily protein" "Gene" ""
AT2G45570	5.33715	2.06138e-71		AT2G45570 "MATCH" "1" "AT2G45570" "CYP76C2" "cytochrome P450	family 76	subfamily C	polypeptide 2" "Gene" ""
AT1G61610	5.28691	8.98304e-35		AT1G61610 "MATCH" "1" "AT1G61610" "AT1G61610" "S-locus lectin protein kinase family protein" "Gene" ""
AT4G12290	5.23474	6.92471e-98		AT4G12290 "MATCH" "1" "AT4G12290" "AT4G12290" "Copper amine oxidase family protein" "Gene" ""
AT3G15500	5.23309	2.01102e-72		AT3G15500 "MATCH" "1" "AT3G15500" "NAC3" "NAC domain containing protein 3" "Gene" ""
AT5G52050	5.2156	6.89282e-77		AT5G52050 "MATCH" "1" "AT5G52050" "AT5G52050" "MATE efflux family protein" "Gene" ""
AT2G29470	5.20924	1.21085e-57		AT2G29470 "MATCH" "1" "AT2G29470" "GSTU3" "glutathione S-transferase tau 3" "Gene" ""
AT5G07310	5.19162	4.78314e-20		AT5G07310 "MATCH" "1" "AT5G07310" "AT5G07310" "Integrase-type DNA-binding superfamily protein" "Gene" ""
AT4G37220	5.19028	2.6196e-75		AT4G37220 "MATCH" "1" "AT4G37220" "AT4G37220" "Cold acclimation protein WCOR413 family" "Gene" ""
AT2G05540	5.17854	1.95716e-62		AT2G05540 "MATCH" "1" "AT2G05540" "AT2G05540" "Glycine-rich protein family" "Gene" ""
AT4G25580	5.15353	2.11716e-25		AT4G25580 "MATCH" "1" "AT4G25580" "AT4G25580" "CAP160 protein" "Gene" ""
AT1G08080	5.14904	9.11801e-38		AT1G08080 "MATCH" "1" "AT1G08080" "ACA7" "alpha carbonic anhydrase 7" "Gene" ""
AT4G08380	5.13167	8.41903e-19		AT4G08380 "MATCH" "1" "AT4G08380" "AT4G08380" "Proline-rich extensin-like family protein" "Gene" ""
AT1G62760	4.99285	9.62024e-59		AT1G62760 "MATCH" "1" "AT1G62760" "AT1G62760" "Plant invertase/pectin methylesterase inhibitor superfamily protein" "Gene" ""
AT3G26170	4.93827	5.38173e-44		AT3G26170 "MATCH" "1" "AT3G26170" "CYP71B19" "cytochrome P450	family 71	subfamily B	polypeptide 19" "Gene" ""
AT4G39675	4.90932	2.46263e-112		AT4G39675 "MATCH" "1" "AT4G39675" "AT4G39675" "hypothetical protein" "Gene" ""
AT4G24000	4.88079	9.53377e-18		AT4G24000 "MATCH" "1" "AT4G24000" "CSLG2" "cellulose synthase like G2" "Gene" ""
AT1G03790	4.84347	1.61675e-25		AT1G03790 "MATCH" "1" "AT1G03790" "SOM" "Zinc finger C-x8-C-x5-C-x3-H type family protein" "Gene" ""
AT4G13300	4.83953	1.01424e-54		AT4G13300 "MATCH" "1" "AT4G13300" "TPS13" "terpenoid synthase 13" "Gene" ""
AT4G16690	4.83931	2.24951e-45		AT4G16690 "MATCH" "1" "AT4G16690" "MES16" "methyl esterase 16" "Gene" ""
AT5G07010	4.79207	6.54544e-98		AT5G07010 "MATCH" "1" "AT5G07010" "ST2A" "sulfotransferase 2A" "Gene" ""
AT3G26165	4.78257	5.31198e-36		AT3G26165 "MATCH" "1" "AT3G26165" "CYP71B18" "pseudogene of cytochrome P450%2C family 71%2C subfamily B%2C polypeptide 19" "Pseudogene" ""
AT2G22860	4.77899	8.24375e-107		AT2G22860 "MATCH" "1" "AT2G22860" "PSK2" "phytosulfokine 2 precursor" "Gene" ""
AT3G30770	4.77771	8.76896e-35		AT3G30770 "MATCH" "1" "AT3G30770" "AT3G30770" "Eukaryotic aspartyl protease family protein" "Gene" ""
AT3G43250	4.77614	2.63092e-25		AT3G43250 "MATCH" "1" "AT3G43250" "AT3G43250" "coiled-coil protein (DUF572)" "Gene" ""
AT1G69930	4.74918	9.97128e-69		AT1G69930 "MATCH" "1" "AT1G69930" "GSTU11" "glutathione S-transferase TAU 11" "Gene" ""
AT5G49690	4.73139	1.23831e-62		AT5G49690 "MATCH" "1" "AT5G49690" "AT5G49690" "UDP-Glycosyltransferase superfamily protein" "Gene" ""
AT3G04210	4.72212	2.33977e-37		AT3G04210 "MATCH" "1" "AT3G04210" "AT3G04210" "Disease resistance protein (TIR-NBS class)" "Gene" ""
AT4G10830	4.71439	7.08171e-33		AT4G10830 "MATCH" "1" "AT4G10830" "AT4G10830" "transposable_element_gene" "TransposableElementGene" ""
AT5G20230	4.70537	6.72241e-109		AT5G20230 "MATCH" "1" "AT5G20230" "BCB" "blue-copper-binding protein" "Gene" ""
AT4G13310	4.70484	1.20106e-68		AT4G13310 "MATCH" "1" "AT4G13310" "CYP71A20" "cytochrome P450	family 71	subfamily A	polypeptide 20" "Gene" ""
AT1G19610	4.68866	1.16682e-31		AT1G19610 "MATCH" "1" "AT1G19610" "PDF1.4" "defensin-like protein" "Gene" ""
AT1G56480	4.66106	1.14688e-21		AT1G56480 "MATCH" "1" "AT1G56480" "AT1G56480" "pseudogene of Pectin lyase-like superfamily protein" "Pseudogene" ""
AT3G30764	4.65534	8.22533e-17		AT3G30764 "MATCH" "1" "AT3G30764" "AT3G30764" "transposable_element_gene" "TransposableElementGene" ""
AT2G47190	4.65488	9.82261e-68		AT2G47190 "MATCH" "1" "AT2G47190" "MYB2" "myb domain protein 2" "Gene" ""
AT2G01010	4.61805	5.51311e-13		AT2G01010 "MATCH" "1" "AT2G01010" "AT2G01010" "" "Gene" ""
AT1G04370	4.59358	1.0214e-27		AT1G04370 "MATCH" "1" "AT1G04370" "ERF14" "Ethylene-responsive element binding factor 14" "Gene" ""
AT2G01029	4.57793	2.8435e-13		AT2G01029 "MATCH" "1" "AT2G01029" "AT2G01029" "transposable_element_gene" "TransposableElementGene" ""
AT5G39520	4.57582	6.72726e-41		AT5G39520 "MATCH" "1" "AT5G39520" "AT5G39520" "hypothetical protein (DUF1997)" "Gene" ""
AT5G54000	4.56933	1.93644e-13		AT5G54000 "MATCH" "1" "AT5G54000" "AT5G54000" "2-oxoglutarate (2OG) and Fe(II)-dependent oxygenase superfamily protein" "Gene" ""
AT4G04480	4.56805	9.62801e-29		AT4G04480 "MATCH" "1" "AT4G04480" "AT4G04480" "F-box protein with a domain protein" "Gene" ""
AT4G22020	4.56574	1.2171e-43		AT4G22020 "MATCH" "1" "AT4G22020" "AT4G22020" "pseudogene of hypothetical protein%2C similar to uncharacterized glycine-rich protein (GI:7269047) %7BArabidopsis thaliana%7D" "Pseudogene" ""
AT5G14180	4.56454	1.96681e-74		AT5G14180 "MATCH" "1" "AT5G14180" "MPL1" "Myzus persicae-induced lipase 1" "Gene" ""
AT1G64660	4.56283	1.19254e-77		AT1G64660 "MATCH" "1" "AT1G64660" "MGL" "methionine gamma-lyase" "Gene" ""
AT3G21790	4.53823	1.46461e-56		AT3G21790 "MATCH" "1" "AT3G21790" "AT3G21790" "UDP-Glycosyltransferase superfamily protein" "Gene" ""
AT5G52390	4.51965	3.60343e-54		AT5G52390 "MATCH" "1" "AT5G52390" "AT5G52390" "PAR1 protein" "Gene" ""
AT1G67865	4.50208	1.65886e-29		AT1G67865 "MATCH" "1" "AT1G67865" "AT1G67865" "hypothetical protein" "Gene" ""
AT3G06490	4.49997	2.62027e-63		AT3G06490 "MATCH" "1" "AT3G06490" "MYB108" "myb domain protein 108" "Gene" ""
AT1G03580	4.49554	4.95066e-38		AT1G03580 "MATCH" "1" "AT1G03580" "AT1G03580" "pseudogene of MATH domain/coiled-coil protein" "Pseudogene" ""
AT5G43650	4.48665	4.52782e-23		AT5G43650 "MATCH" "1" "AT5G43650" "BHLH92" "basic helix-loop-helix (bHLH) DNA-binding superfamily protein" "Gene" ""
AT1G69880	4.46839	6.5496e-59		AT1G69880 "MATCH" "1" "AT1G69880" "TH8" "thioredoxin H-type 8" "Gene" ""
AT5G61890	4.46624	3.98768e-20		AT5G61890 "MATCH" "1" "AT5G61890" "AT5G61890" "Integrase-type DNA-binding superfamily protein" "Gene" ""
AT3G56350	4.45581	5.29141e-23		AT3G56350 "MATCH" "1" "AT3G56350" "AT3G56350" "Iron/manganese superoxide dismutase family protein" "Gene" ""
AT2G24195	4.44388	1.44025e-33		AT2G24195 "MATCH" "1" "AT2G24195" "AT2G24195" "transmembrane protein" "Gene" ""
AT3G21520	4.43211	4.16495e-65		AT3G21520 "MATCH" "1" "AT3G21520" "DMP1" "transmembrane protein	putative (DUF679 domain membrane protein 1)" "Gene" ""
AT5G59390	4.40618	8.52944e-26		AT5G59390 "MATCH" "1" "AT5G59390" "AT5G59390" "XH/XS domain-containing protein" "Gene" ""
AT2G20800	4.39641	7.09873e-24		AT2G20800 "MATCH" "1" "AT2G20800" "NDB4" "NAD(P)H dehydrogenase B4" "Gene" ""
AT2G24850	4.36905	3.82873e-44		AT2G24850 "MATCH" "1" "AT2G24850" "TAT3" "tyrosine aminotransferase 3" "Gene" ""
AT1G76410	4.3649	3.65123e-56		AT1G76410 "MATCH" "1" "AT1G76410" "ATL8" "RING/U-box superfamily protein" "Gene" ""
AT3G28360	4.3537	3.38974e-33		AT3G28360 "MATCH" "1" "AT3G28360" "ABCB16" "P-glycoprotein 16" "Gene" ""
AT2G33160	4.33969	4.39348e-11		AT2G33160 "MATCH" "1" "AT2G33160" "AT2G33160" "glycoside hydrolase family 28 protein / polygalacturonase (pectinase) family protein" "Gene" ""
AT2G28680	4.30433	1.64845e-23		AT2G28680 "MATCH" "1" "AT2G28680" "AT2G28680" "RmlC-like cupins superfamily protein" "Gene" ""
AT4G22035	4.27803	6.99845e-28		AT4G22035 "MATCH" "1" "AT4G22035" "AT4G22035" "F-box only protein" "Gene" ""
AT4G15100	4.2748	4.0794e-22		AT4G15100 "MATCH" "1" "AT4G15100" "scpl30" "serine carboxypeptidase-like 30" "Gene" ""
AT3G42830	4.2726	4.2606e-12		AT3G42830 "MATCH" "1" "AT3G42830" "AT3G42830" "RING/U-box superfamily protein" "Gene" ""
AT4G17030	4.26787	7.38149e-93		AT4G17030 "MATCH" "1" "AT4G17030" "EXLB1" "expansin-like B1" "Gene" ""
AT2G35950	4.26164	6.76296e-18		AT2G35950 "MATCH" "1" "AT2G35950" "EDA12" "embryo sac development arrest 12" "Gene" ""
AT5G13220	4.23847	9.03182e-63		AT5G13220 "MATCH" "1" "AT5G13220" "JAZ10" "jasmonate-zim-domain protein 10" "Gene" ""
AT5G06730	4.23386	1.19468e-82		AT5G06730 "MATCH" "1" "AT5G06730" "AT5G06730" "Peroxidase superfamily protein" "Gene" ""
AT1G04580	4.22101	4.55282e-23		AT1G04580 "MATCH" "1" "AT1G04580" "AO4" "aldehyde oxidase 4" "Gene" ""
AT5G43570	4.21907	8.4538e-49		AT5G43570 "MATCH" "1" "AT5G43570" "AT5G43570" "Serine protease inhibitor	potato inhibitor I-type family protein" "Gene" ""
AT3G47340	4.19002	2.27587e-64		AT3G47340 "MATCH" "1" "AT3G47340" "ASN1" "glutamine-dependent asparagine synthase 1" "Gene" ""
AT4G37990	4.12716	2.46137e-12		AT4G37990 "MATCH" "1" "AT4G37990" "ELI3-2" "cinnamyl alcohol dehydrogenase 8" "Gene" ""
AT1G64710	4.12687	1.59426e-13		AT1G64710 "MATCH" "1" "AT1G64710" "AT1G64710" "GroES-like zinc-binding alcohol dehydrogenase family protein" "Gene" ""
AT2G29940	4.12099	1.69659e-23		AT2G29940 "MATCH" "1" "AT2G29940" "ABCG31" "pleiotropic drug resistance 3" "Gene" ""
AT1G32960	4.07444	4.94085e-56		AT1G32960 "MATCH" "1" "AT1G32960" "SBT3.3" "Subtilase family protein" "Gene" ""
AT4G10120	4.05617	4.89861e-45		AT4G10120 "MATCH" "1" "AT4G10120" "ATSPS4F" "Sucrose-phosphate synthase family protein" "Gene" ""
AT5G39100	4.04992	3.03619e-49		AT5G39100 "MATCH" "1" "AT5G39100" "GLP6" "germin-like protein 6" "Gene" ""
AT1G72070	4.04592	8.0933e-16		AT1G72070 "MATCH" "1" "AT1G72070" "AT1G72070" "Chaperone DnaJ-domain superfamily protein" "Gene" ""
AT3G18010	4.02702	2.21223e-11		AT3G18010 "MATCH" "1" "AT3G18010" "WOX1" "WUSCHEL related homeobox 1" "Gene" ""
AT2G31425	4.01598	8.93401e-15		AT2G31425 "MATCH" "1" "AT2G31425" "AT2G31425" "Plant invertase/pectin methylesterase inhibitor superfamily protein" "Gene" ""
AT5G46770	4.009	4.53606e-12		AT5G46770 "MATCH" "1" "AT5G46770" "AT5G46770" "hypothetical protein" "Gene" ""
AT1G17420	3.98266	8.27259e-30		AT1G17420 "MATCH" "1" "AT1G17420" "LOX3" "lipoxygenase 3" "Gene" ""
AT3G29190	3.96517	1.29896e-10		AT3G29190 "MATCH" "1" "AT3G29190" "AT3G29190" "Terpenoid cyclases/Protein prenyltransferases superfamily protein" "Gene" ""
AT1G10060	3.9263	8.67959e-26		AT1G10060 "MATCH" "1" "AT1G10060" "BCAT-1" "branched-chain amino acid transaminase 1" "Gene" ""
AT4G12735	3.91269	2.07049e-36		AT4G12735 "MATCH" "1" "AT4G12735" "AT4G12735" "hypothetical protein" "Gene" ""
AT1G06148	3.91158	8.72686e-27		AT1G06148 "MATCH" "1" "AT1G06148" "AT1G06148" "hypothetical protein" "Gene" ""
AT2G36780	3.9024	2.3681e-13		AT2G36780 "MATCH" "1" "AT2G36780" "AT2G36780" "UDP-Glycosyltransferase superfamily protein" "Gene" ""
AT4G21680	3.89302	2.80297e-77		AT4G21680 "MATCH" "1" "AT4G21680" "NRT1.8" "NITRATE TRANSPORTER 1.8" "Gene" ""
AT3G57260	3.86843	4.25391e-09		AT3G57260 "MATCH" "1" "AT3G57260" "BGL2" "beta-1	3-glucanase 2" "Gene" ""
AT5G65690	3.8595	1.2065e-62		AT5G65690 "MATCH" "1" "AT5G65690" "PCK2" "phosphoenolpyruvate carboxykinase 2" "Gene" ""
AT3G45730	3.84803	1.70817e-58		AT3G45730 "MATCH" "1" "AT3G45730" "AT3G45730" "hypothetical protein" "Gene" ""
AT3G04000	3.84188	1.27738e-36		AT3G04000 "MATCH" "1" "AT3G04000" "AT3G04000" "NAD(P)-binding Rossmann-fold superfamily protein" "Gene" ""
AT1G78720	3.8406	1.66854e-21		AT1G78720 "MATCH" "1" "AT1G78720" "AT1G78720" "SecY protein transport family protein" "Gene" ""
AT4G30270	3.81588	4.44832e-57		AT4G30270 "MATCH" "1" "AT4G30270" "XTH24" "xyloglucan endotransglucosylase/hydrolase 24" "Gene" ""
AT5G67310	3.78666	3.47872e-24		AT5G67310 "MATCH" "1" "AT5G67310" "CYP81G1" "cytochrome P450	family 81	subfamily G	polypeptide 1" "Gene" ""
AT5G07760	3.77004	4.19843e-32		AT5G07760 "MATCH" "1" "AT5G07760" "AT5G07760" "formin homology 2 domain-containing protein / FH2 domain-containing protein" "Gene" ""
AT5G39130	3.74105	1.85987e-32		AT5G39130 "MATCH" "1" "AT5G39130" "AT5G39130" "RmlC-like cupins superfamily protein" "Gene" ""
AT1G75490	3.74096	7.66611e-12		AT1G75490 "MATCH" "1" "AT1G75490" "AT1G75490" "Integrase-type DNA-binding superfamily protein" "Gene" ""
AT3G16120	3.73873	1.44822e-13		AT3G16120 "MATCH" "1" "AT3G16120" "AT3G16120" "Dynein light chain type 1 family protein" "Gene" ""
AT3G09545	3.70918	2.28149e-11		AT3G09545 "MATCH" "1" "AT3G09545" "" "" "Gene" ""
AT2G26380	3.6997	8.3382e-32		AT2G26380 "MATCH" "1" "AT2G26380" "AT2G26380" "Leucine-rich repeat (LRR) family protein" "Gene" ""
AT5G39160	3.69834	1.98906e-21		AT5G39160 "MATCH" "1" "AT5G39160" "AT5G39160" "RmlC-like cupins superfamily protein" "Gene" ""
AT1G06137	3.68639	1.09577e-24		AT1G06137 "MATCH" "1" "AT1G06137" "AT1G06137" "transmembrane protein" "Gene" ""
AT3G50980	3.68598	6.71302e-26		AT3G50980 "MATCH" "1" "AT3G50980" "XERO1" "dehydrin xero 1" "Gene" ""
AT3G53200	3.68039	1.20131e-12		AT3G53200 "MATCH" "1" "AT3G53200" "MYB27" "myb domain protein 27" "Gene" ""
AT3G10790	3.65871	3.86022e-09		AT3G10790 "MATCH" "1" "AT3G10790" "AT3G10790" "F-box associated ubiquitination effector family protein" "Gene" ""
AT4G28420	3.65664	5.92852e-26		AT4G28420 "MATCH" "1" "AT4G28420" "AT4G28420" "Tyrosine transaminase family protein" "Gene" ""
AT1G65500	3.64244	1.74785e-31		AT1G65500 "MATCH" "1" "AT1G65500" "AT1G65500" "transmembrane protein" "Gene" ""
AT3G53720	3.6326	2.08026e-19		AT3G53720 "MATCH" "1" "AT3G53720" "CHX20" "cation/H exchanger 20" "Gene" ""
AT2G24130	3.63121	1.63231e-23		AT2G24130 "MATCH" "1" "AT2G24130" "AT2G24130" "Leucine-rich receptor-like protein kinase family protein" "Gene" ""
AT1G15125	3.6307	5.04093e-31		AT1G15125 "MATCH" "1" "AT1G15125" "AT1G15125" "S-adenosyl-L-methionine-dependent methyltransferases superfamily protein" "Gene" ""
AT3G01500	3.61622	4.70803e-15		AT3G01500 "MATCH" "1" "AT3G01500" "CA1" "carbonic anhydrase 1" "Gene" ""
AT3G03670	3.61271	4.41899e-36		AT3G03670 "MATCH" "1" "AT3G03670" "AT3G03670" "Peroxidase superfamily protein" "Gene" ""
AT1G35625	3.61223	6.33291e-16		AT1G35625 "MATCH" "1" "AT1G35625" "AT1G35625" "RING/U-box superfamily protein" "Gene" ""
AT3G53600	3.59202	7.02926e-42		AT3G53600 "MATCH" "1" "AT3G53600" "AT3G53600" "C2H2-type zinc finger family protein" "Gene" ""
AT4G16820	3.58841	7.51485e-32		AT4G16820 "MATCH" "1" "AT4G16820" "PLA-I{beta]2" "alpha/beta-Hydrolases superfamily protein" "Gene" ""
AT3G30843	3.58545	3.98922e-09		AT3G30843 "MATCH" "1" "AT3G30843" "AT3G30843" "transposable_element_gene" "TransposableElementGene" ""
AT5G49360	3.58543	6.23549e-43		AT5G49360 "MATCH" "1" "AT5G49360" "BXL1" "beta-xylosidase 1" "Gene" ""
AT3G06850	3.58337	6.57742e-35		AT3G06850 "MATCH" "1" "AT3G06850" "BCE2" "2-oxoacid dehydrogenases acyltransferase family protein" "Gene" ""
AT3G53820	3.57827	2.40959e-16		AT3G53820 "MATCH" "1" "AT3G53820" "AT3G53820" "C2H2 and C2HC zinc fingers superfamily protein" "Gene" ""
AT2G02340	3.57405	4.92103e-09		AT2G02340 "MATCH" "1" "AT2G02340" "PP2-B8" "phloem protein 2-B8" "Gene" ""
AT4G13820	3.57132	3.72955e-24		AT4G13820 "MATCH" "1" "AT4G13820" "AT4G13820" "Leucine-rich repeat (LRR) family protein" "Gene" ""
AT5G05530	3.56648	4.81926e-23		AT5G05530 "MATCH" "1" "AT5G05530" "AT5G05530" "RING/U-box superfamily protein" "Gene" ""
AT1G52690	3.56507	2.05607e-16		AT1G52690 "MATCH" "1" "AT1G52690" "LEA7" "Late embryogenesis abundant protein (LEA) family protein" "Gene" ""
AT4G23220	3.55467	9.10858e-15		AT4G23220 "MATCH" "1" "AT4G23220" "CRK14" "cysteine-rich RECEPTOR-like kinase" "Gene" ""
AT5G67080	3.55327	9.95305e-43		AT5G67080 "MATCH" "1" "AT5G67080" "MAPKKK19" "mitogen-activated protein kinase kinase kinase 19" "Gene" ""
AT3G25490	3.54105	8.69182e-08		AT3G25490 "MATCH" "1" "AT3G25490" "AT3G25490" "Protein kinase family protein" "Gene" ""
AT2G15810	3.53844	4.69558e-10		AT2G15810 "MATCH" "1" "AT2G15810" "AT2G15810" "transposable_element_gene" "TransposableElementGene" ""
AT5G59310	3.53113	5.55892e-08		AT5G59310 "MATCH" "1" "AT5G59310" "LTP4" "lipid transfer protein 4" "Gene" ""
AT4G11470	3.53045	1.21007e-46		AT4G11470 "MATCH" "1" "AT4G11470" "CRK31" "cysteine-rich RLK (RECEPTOR-like protein kinase) 31" "Gene" ""
AT1G47510	3.52795	3.89048e-27		AT1G47510 "MATCH" "1" "AT1G47510" "5PTASE11" "inositol polyphosphate 5-phosphatase 11" "Gene" ""
AT1G15385	3.49119	2.01251e-30		AT1G15385 "MATCH" "1" "AT1G15385" "AT1G15385" "cotton fiber protein" "Gene" ""
AT5G58390	3.48168	3.19518e-07		AT5G58390 "MATCH" "1" "AT5G58390" "AT5G58390" "Peroxidase superfamily protein" "Gene" ""
AT4G24040	3.47366	4.58381e-40		AT4G24040 "MATCH" "1" "AT4G24040" "TRE1" "trehalase 1" "Gene" ""
AT2G26560	3.46369	8.70244e-34		AT2G26560 "MATCH" "1" "AT2G26560" "PLA2A" "phospholipase A 2A" "Gene" ""
AT3G10450	3.45886	2.77102e-44		AT3G10450 "MATCH" "1" "AT3G10450" "SCPL7" "serine carboxypeptidase-like 7" "Gene" ""
AT2G38240	3.4586	3.13205e-07		AT2G38240 "MATCH" "1" "AT2G38240" "AT2G38240" "2-oxoglutarate (2OG) and Fe(II)-dependent oxygenase superfamily protein" "Gene" ""
AT5G28510	3.45262	2.52459e-28		AT5G28510 "MATCH" "1" "AT5G28510" "BGLU24" "beta glucosidase 24" "Gene" ""
AT1G75830	3.44886	1.33451e-07		AT1G75830 "MATCH" "1" "AT1G75830" "LCR67" "low-molecular-weight cysteine-rich 67" "Gene" ""
AT2G30766	3.4434	5.77526e-17		AT2G30766 "MATCH" "1" "AT2G30766" "AT2G30766" "hypothetical protein" "Gene" ""
AT4G37720	3.44131	2.89878e-08		AT4G37720 "MATCH" "1" "AT4G37720" "PSK6" "phytosulfokine 6 precursor" "Gene" ""
AT5G64750	3.42885	3.93528e-37		AT5G64750 "MATCH" "1" "AT5G64750" "ABR1" "Integrase-type DNA-binding superfamily protein" "Gene" ""
AT1G26240	3.42149	7.83229e-41		AT1G26240 "MATCH" "1" "AT1G26240" "AT1G26240" "Proline-rich extensin-like family protein" "Gene" ""
AT1G18280	3.41939	7.13515e-23		AT1G18280 "MATCH" "1" "AT1G18280" "AT1G18280" "Bifunctional inhibitor/lipid-transfer protein/seed storage 2S albumin superfamily protein" "Gene" ""
AT3G03240	3.41812	5.11882e-11		AT3G03240 "MATCH" "1" "AT3G03240" "AT3G03240" "alpha/beta-Hydrolases superfamily protein" "Gene" ""
AT3G30765	3.414	3.27185e-07		AT3G30765 "MATCH" "1" "AT3G30765" "AT3G30765" "transposable_element_gene" "TransposableElementGene" ""
AT5G28646	3.41131	5.07816e-43		AT5G28646 "MATCH" "1" "AT5G28646" "WVD2" "TPX2 (targeting protein for Xklp2) protein family" "Gene" ""
AT3G30766	3.41099	6.22464e-07		AT3G30766 "MATCH" "1" "AT3G30766" "AT3G30766" "transposable_element_gene" "TransposableElementGene" ""
AT1G23840	3.4043	3.98447e-29		AT1G23840 "MATCH" "1" "AT1G23840" "AT1G23840" "transmembrane protein" "Gene" ""
AT1G67070	3.40319	2.28568e-48		AT1G67070 "MATCH" "1" "AT1G67070" "DIN9" "Mannose-6-phosphate isomerase	type I" "Gene" ""
AT1G01480	3.40054	2.16291e-51		AT1G01480 "MATCH" "1" "AT1G01480" "ACS2" "1-amino-cyclopropane-1-carboxylate synthase 2" "Gene" ""
AT4G18170	3.39309	7.53043e-43		AT4G18170 "MATCH" "1" "AT4G18170" "WRKY28" "WRKY DNA-binding protein 28" "Gene" ""
AT5G39630	3.39179	4.16602e-07		AT5G39630 "MATCH" "1" "AT5G39630" "AT5G39630" "Vesicle transport v-SNARE family protein" "Gene" ""
AT1G42980	3.38355	4.11877e-28		AT1G42980 "MATCH" "1" "AT1G42980" "AT1G42980" "Actin-binding FH2 (formin homology 2) family protein" "Gene" ""
AT2G04190	3.38138	7.49367e-09		AT2G04190 "MATCH" "1" "AT2G04190" "AT2G04190" "TRAF-like family protein" "Gene" ""
AT3G54625	3.37705	2.14717e-09		AT3G54625 "MATCH" "1" "AT3G54625" "AT3G54625" "Natural antisense transcript overlaps with AT3G54630" "Gene" ""
AT2G14290	3.37205	1.31075e-17		AT2G14290 "MATCH" "1" "AT2G14290" "AT2G14290" "LL-diaminopimelate protein (DUF295)" "Gene" ""
AT3G05950	3.36694	7.68573e-36		AT3G05950 "MATCH" "1" "AT3G05950" "AT3G05950" "RmlC-like cupins superfamily protein" "Gene" ""
AT3G08860	3.36681	7.08008e-63		AT3G08860 "MATCH" "1" "AT3G08860" "PYD4" "PYRIMIDINE 4" "Gene" ""
AT3G23550	3.3586	5.63174e-30		AT3G23550 "MATCH" "1" "AT3G23550" "AT3G23550" "MATE efflux family protein" "Gene" ""
AT2G02930	3.34886	1.47066e-34		AT2G02930 "MATCH" "1" "AT2G02930" "GSTF3" "glutathione S-transferase F3" "Gene" ""
AT3G13433	3.34623	2.07769e-29		AT3G13433 "MATCH" "1" "AT3G13433" "AT3G13433" "transmembrane protein" "Gene" ""
AT3G60120	3.34566	2.11967e-47		AT3G60120 "MATCH" "1" "AT3G60120" "BGLU27" "beta glucosidase 27" "Gene" ""
AT5G59590	3.34271	1.40334e-29		AT5G59590 "MATCH" "1" "AT5G59590" "UGT76E2" "UDP-glucosyl transferase 76E2" "Gene" ""
AT5G44690	3.33972	6.16195e-08		AT5G44690 "MATCH" "1" "AT5G44690" "AT5G44690" "RING finger PFF0165c-like protein" "Gene" ""
AT3G45290	3.31324	7.65831e-44		AT3G45290 "MATCH" "1" "AT3G45290" "MLO3" "Seven transmembrane MLO family protein" "Gene" ""
AT2G35730	3.30754	6.67396e-44		AT2G35730 "MATCH" "1" "AT2G35730" "AT2G35730" "Heavy metal transport/detoxification superfamily protein" "Gene" ""
AT5G06870	3.30722	4.54746e-17		AT5G06870 "MATCH" "1" "AT5G06870" "PGIP2" "polygalacturonase inhibiting protein 2" "Gene" ""
AT5G13210	3.30638	4.69117e-55		AT5G13210 "MATCH" "1" "AT5G13210" "AT5G13210" "Uncharacterized conserved protein UCP015417	vWA" "Gene" ""
AT3G14710	3.30531	6.47221e-12		AT3G14710 "MATCH" "1" "AT3G14710" "AT3G14710" "RNI-like superfamily protein" "Gene" ""
AT3G14700	3.30377	1.18544e-21		AT3G14700 "MATCH" "1" "AT3G14700" "AT3G14700" "SART-1 family" "Gene" ""
AT2G47950	3.29472	5.88272e-22		AT2G47950 "MATCH" "1" "AT2G47950" "AT2G47950" "myelin transcription factor-like protein" "Gene" ""
AT5G39190	3.29117	4.742e-20		AT5G39190 "MATCH" "1" "AT5G39190" "GER2" "germin-like protein 2" "Gene" ""
AT1G29100	3.29101	6.96755e-15		AT1G29100 "MATCH" "1" "AT1G29100" "AT1G29100" "Heavy metal transport/detoxification superfamily protein" "Gene" ""
AT3G48580	3.28885	3.49318e-21		AT3G48580 "MATCH" "1" "AT3G48580" "XTH11" "xyloglucan endotransglucosylase/hydrolase 11" "Gene" ""
AT1G24145	3.28839	1.48858e-14		AT1G24145 "MATCH" "1" "AT1G24145" "AT1G24145" "transmembrane protein" "Gene" ""
AT1G03670	3.27951	2.14555e-06		AT1G03670 "MATCH" "1" "AT1G03670" "AT1G03670" "ankyrin repeat family protein" "Gene" ""
AT3G15440	3.26448	1.8197e-09		AT3G15440 "MATCH" "1" "AT3G15440" "AT3G15440" "RING/U-box protein" "Gene" ""
AT3G45760	3.25855	9.71756e-07		AT3G45760 "MATCH" "1" "AT3G45760" "AT3G45760" "Nucleotidyltransferase family protein" "Gene" ""
AT1G66040	3.25289	8.29143e-11		AT1G66040 "MATCH" "1" "AT1G66040" "VIM4" "Zinc finger (C3HC4-type RING finger) family protein" "Gene" ""
AT2G38340	3.24295	4.55716e-20		AT2G38340 "MATCH" "1" "AT2G38340" "DREB19" "Integrase-type DNA-binding superfamily protein" "Gene" ""
AT2G15960	3.23677	1.85256e-29		AT2G15960 "MATCH" "1" "AT2G15960" "AT2G15960" "stress-induced protein" "Gene" ""
AT4G23215	3.23503	1.8501e-17		AT4G23215 "MATCH" "1" "AT4G23215" "AT4G23215" "pseudogene of cysteine-rich RECEPTOR-like kinase" "Pseudogene" ""
AT1G78290	3.21407	1.3408e-30		AT1G78290 "MATCH" "1" "AT1G78290" "SNRK2-8" "Protein kinase superfamily protein" "Gene" ""
AT3G60970	3.21148	2.8013e-08		AT3G60970 "MATCH" "1" "AT3G60970" "ABCC15" "multidrug resistance-associated protein 15" "Gene" ""
AT1G07187	3.20442	1.00415e-13		AT1G07187 "MATCH" "1" "AT1G07187" "" "" "Gene" ""
AT1G55510	3.2001	3.64499e-43		AT1G55510 "MATCH" "1" "AT1G55510" "BCDH BETA1" "branched-chain alpha-keto acid decarboxylase E1 beta subunit" "Gene" ""
AT4G27450	3.19985	3.18036e-29		AT4G27450 "MATCH" "1" "AT4G27450" "AT4G27450" "aluminum induced protein with YGL and LRDR motifs" "Gene" ""
AT5G10946	3.19734	1.59251e-19		AT5G10946 "MATCH" "1" "AT5G10946" "AT5G10946" "hypothetical protein" "Gene" ""
AT4G23150	3.18756	4.7772e-06		AT4G23150 "MATCH" "1" "AT4G23150" "CRK7" "cysteine-rich RLK (RECEPTOR-like protein kinase) 7" "Gene" ""
AT1G80590	3.17716	4.55142e-07		AT1G80590 "MATCH" "1" "AT1G80590" "WRKY66" "WRKY DNA-binding protein 66" "Gene" ""
AT4G33720	3.17458	2.09682e-25		AT4G33720 "MATCH" "1" "AT4G33720" "AT4G33720" "CAP (Cysteine-rich secretory proteins	Antigen 5	and Pathogenesis-related 1 protein) superfamily protein" "Gene" ""
AT1G06225	3.17052	1.43688e-10		AT1G06225 "MATCH" "1" "AT1G06225" "CLE3" "CLAVATA3/ESR-RELATED 3" "Gene" ""
AT5G01380	3.16626	2.08343e-24		AT5G01380 "MATCH" "1" "AT5G01380" "AT5G01380" "Homeodomain-like superfamily protein" "Gene" ""
AT1G67860	3.15219	6.29523e-07		AT1G67860 "MATCH" "1" "AT1G67860" "AT1G67860" "transmembrane protein" "Gene" ""
AT1G23201	3.15193	2.78039e-09		AT1G23201 "MATCH" "1" "AT1G23201" "AT1G23201" "GCK domain protein" "Gene" ""
AT4G36850	3.15068	7.36031e-20		AT4G36850 "MATCH" "1" "AT4G36850" "AT4G36850" "PQ-loop repeat family protein / transmembrane family protein" "Gene" ""
AT1G79900	3.1499	1.62689e-27		AT1G79900 "MATCH" "1" "AT1G79900" "BAC2" "Mitochondrial substrate carrier family protein" "Gene" ""
AT1G67000	3.14583	7.21796e-45		AT1G67000 "MATCH" "1" "AT1G67000" "AT1G67000" "Protein kinase superfamily protein" "Gene" ""
AT5G36220	3.14104	3.39476e-31		AT5G36220 "MATCH" "1" "AT5G36220" "CYP81D1" "cytochrome p450 81d1" "Gene" ""
AT4G15280	3.141	1.27578e-24		AT4G15280 "MATCH" "1" "AT4G15280" "UGT71B5" "UDP-glucosyl transferase 71B5" "Gene" ""
AT5G47590	3.13893	6.19612e-09		AT5G47590 "MATCH" "1" "AT5G47590" "AT5G47590" "Heat shock protein HSP20/alpha crystallin family" "Gene" ""
AT4G31970	3.13597	1.18104e-06		AT4G31970 "MATCH" "1" "AT4G31970" "CYP82C2" "cytochrome P450	family 82	subfamily C	polypeptide 2" "Gene" ""
AT2G37810	3.13505	7.18917e-10		AT2G37810 "MATCH" "1" "AT2G37810" "AT2G37810" "Cysteine/Histidine-rich C1 domain family protein" "Gene" ""
AT2G28630	3.12875	1.77342e-23		AT2G28630 "MATCH" "1" "AT2G28630" "KCS12" "3-ketoacyl-CoA synthase 12" "Gene" ""
AT2G22990	3.12438	2.31194e-21		AT2G22990 "MATCH" "1" "AT2G22990" "SNG1" "sinapoylglucose 1" "Gene" ""
AT3G15670	3.11922	4.46044e-08		AT3G15670 "MATCH" "1" "AT3G15670" "AT3G15670" "Late embryogenesis abundant protein (LEA) family protein" "Gene" ""
AT1G09803	3.10841	2.61564e-06		AT1G09803 "MATCH" "1" "AT1G09803" "" "" "Gene" ""
AT2G13360	3.10526	1.80428e-07		AT2G13360 "MATCH" "1" "AT2G13360" "AGT" "alanine:glyoxylate aminotransferase" "Gene" ""
AT3G23240	3.10523	1.39145e-23		AT3G23240 "MATCH" "1" "AT3G23240" "ERF1" "ethylene response factor 1" "Gene" ""
AT1G20290	3.10374	4.66869e-06		AT1G20290 "MATCH" "1" "AT1G20290" "AT1G20290" "SWI-SNF-related chromatin binding protein" "Gene" ""
AT5G57550	3.10042	4.55317e-06		AT5G57550 "MATCH" "1" "AT5G57550" "XTH25" "xyloglucan endotransglucosylase/hydrolase 25" "Gene" ""
AT1G68630	3.09076	7.09097e-09		AT1G68630 "MATCH" "1" "AT1G68630" "AT1G68630" "PLAC8 family protein" "Gene" ""
AT1G60500	3.08097	1.95863e-09		AT1G60500 "MATCH" "1" "AT1G60500" "DRP4C" "Dynamin related protein 4C" "Gene" ""
AT2G36770	3.07889	4.29295e-21		AT2G36770 "MATCH" "1" "AT2G36770" "AT2G36770" "UDP-Glycosyltransferase superfamily protein" "Gene" ""
AT5G24640	3.07778	7.76285e-19		AT5G24640 "MATCH" "1" "AT5G24640" "AT5G24640" "hypothetical protein" "Gene" ""
AT1G28180	3.07716	1.20733e-05		AT1G28180 "MATCH" "1" "AT1G28180" "AT1G28180" "DEAD-box ATP-dependent RNA helicase-like protein" "Gene" ""
AT3G45060	3.07492	2.82378e-21		AT3G45060 "MATCH" "1" "AT3G45060" "NRT2.6" "high affinity nitrate transporter 2.6" "Gene" ""
AT5G24540	3.06897	5.1271e-07		AT5G24540 "MATCH" "1" "AT5G24540" "BGLU31" "beta glucosidase 31" "Gene" ""
AT2G03250	3.06732	2.27807e-09		AT2G03250 "MATCH" "1" "AT2G03250" "AT2G03250" "EXS (ERD1/XPR1/SYG1) family protein" "Gene" ""
AT3G47800	3.06656	1.19857e-35		AT3G47800 "MATCH" "1" "AT3G47800" "AT3G47800" "Galactose mutarotase-like superfamily protein" "Gene" ""
AT3G60670	3.06188	2.74164e-13		AT3G60670 "MATCH" "1" "AT3G60670" "AT3G60670" "PLATZ transcription factor family protein" "Gene" ""
AT3G44860	3.0451	5.42141e-12		AT3G44860 "MATCH" "1" "AT3G44860" "FAMT" "farnesoic acid carboxyl-O-methyltransferase" "Gene" ""
AT4G35770	3.04309	9.41087e-06		AT4G35770 "MATCH" "1" "AT4G35770" "SEN1" "Rhodanese/Cell cycle control phosphatase superfamily protein" "Gene" ""
AT3G44300	3.041	4.95066e-38		AT3G44300 "MATCH" "1" "AT3G44300" "NIT2" "nitrilase 2" "Gene" ""
AT4G11070	3.03062	8.97039e-21		AT4G11070 "MATCH" "1" "AT4G11070" "WRKY41" "WRKY family transcription factor" "Gene" ""
AT5G40000	3.02548	1.02977e-43		AT5G40000 "MATCH" "1" "AT5G40000" "AT5G40000" "P-loop containing nucleoside triphosphate hydrolases superfamily protein" "Gene" ""
AT1G06163	3.01909	6.23316e-06		AT1G06163 "MATCH" "1" "AT1G06163" "" "" "Gene" ""
AT1G43675	3.01562	1.33773e-08		AT1G43675 "MATCH" "1" "AT1G43675" "AT1G43675" "transposable_element_gene" "TransposableElementGene" ""
AT3G22060	3.00297	2.1605e-46		AT3G22060 "MATCH" "1" "AT3G22060" "AT3G22060" "Receptor-like protein kinase-related family protein" "Gene" ""
AT1G20180	3.00283	1.7429e-14		AT1G20180 "MATCH" "1" "AT1G20180" "AT1G20180" "transmembrane protein (DUF677)" "Gene" ""
AT1G21850	2.99282	2.5628e-07		AT1G21850 "MATCH" "1" "AT1G21850" "sks8" "SKU5 similar 8" "Gene" ""
AT1G06135	2.99193	6.45524e-10		AT1G06135 "MATCH" "1" "AT1G06135" "AT1G06135" "transmembrane protein" "Gene" ""
AT5G53970	2.98977	1.77815e-30		AT5G53970 "MATCH" "1" "AT5G53970" "TAT7" "Tyrosine transaminase family protein" "Gene" ""
AT4G08780	2.97073	7.05108e-46		AT4G08780 "MATCH" "1" "AT4G08780" "AT4G08780" "Peroxidase superfamily protein" "Gene" ""
AT1G80440	2.96573	1.86768e-24		AT1G80440 "MATCH" "1" "AT1G80440" "AT1G80440" "Galactose oxidase/kelch repeat superfamily protein" "Gene" ""
AT3G05370	2.96501	2.31092e-11		AT3G05370 "MATCH" "1" "AT3G05370" "RLP31" "receptor like protein 31" "Gene" ""
AT1G06570	2.96158	4.72545e-31		AT1G06570 "MATCH" "1" "AT1G06570" "PDS1" "4-hydroxyphenylpyruvate dioxygenase" "Gene" ""
AT1G28230	2.96131	1.33417e-11		AT1G28230 "MATCH" "1" "AT1G28230" "PUP1" "purine permease 1" "Gene" ""
AT2G28850	2.95395	1.54367e-06		AT2G28850 "MATCH" "1" "AT2G28850" "CYP710A3" "cytochrome P450	family 710	subfamily A	polypeptide 3" "Gene" ""
AT4G37060	2.95236	1.03354e-21		AT4G37060 "MATCH" "1" "AT4G37060" "PLP5" "PATATIN-like protein 5" "Gene" ""
AT5G24140	2.95217	3.58884e-39		AT5G24140 "MATCH" "1" "AT5G24140" "SQP2" "squalene monooxygenase 2" "Gene" ""
AT1G65350	2.94942	5.10338e-06		AT1G65350 "MATCH" "1" "AT1G65350" "UBQ13" "ubiquitin 13" "Gene" ""
AT2G33380	2.94932	3.29848e-05		AT2G33380 "MATCH" "1" "AT2G33380" "RD20" "Caleosin-related family protein" "Gene" ""
AT5G48100	2.94881	4.81846e-19		AT5G48100 "MATCH" "1" "AT5G48100" "TT10" "Laccase/Diphenol oxidase family protein" "Gene" ""
AT3G09525	2.94645	2.55321e-05		AT3G09525 "MATCH" "1" "AT3G09525" "" "" "Gene" ""
AT5G42223	2.93519	3.44034e-06		AT5G42223 "MATCH" "1" "AT5G42223" "AT5G42223" "Defensin-like (DEFL) family protein" "Gene" ""
AT5G28520	2.93341	2.92447e-11		AT5G28520 "MATCH" "1" "AT5G28520" "AT5G28520" "Mannose-binding lectin superfamily protein" "Gene" ""
AT3G50610	2.93114	2.53676e-07		AT3G50610 "MATCH" "1" "AT3G50610" "AT3G50610" "DNA-directed RNA polymerase II subunit RPB1-like protein" "Gene" ""
AT1G58225	2.92946	1.27331e-06		AT1G58225 "MATCH" "1" "AT1G58225" "AT1G58225" "hypothetical protein" "Gene" ""
AT4G10500	2.92876	8.70244e-34		AT4G10500 "MATCH" "1" "AT4G10500" "AT4G10500" "2-oxoglutarate (2OG) and Fe(II)-dependent oxygenase superfamily protein" "Gene" ""
AT2G22980	2.92498	7.05073e-25		AT2G22980 "MATCH" "1" "AT2G22980" "SCPL13" "serine carboxypeptidase-like 13" "Gene" ""
AT3G44870	2.92064	1.62536e-14		AT3G44870 "MATCH" "1" "AT3G44870" "AT3G44870" "S-adenosyl-L-methionine-dependent methyltransferases superfamily protein" "Gene" ""
AT3G02810	2.91514	4.28722e-05		AT3G02810 "MATCH" "1" "AT3G02810" "AT3G02810" "Protein kinase superfamily protein" "Gene" ""
AT4G27460	2.91159	3.4e-33		AT4G27460 "MATCH" "1" "AT4G27460" "CBSX5" "Cystathionine beta-synthase (CBS) family protein" "Gene" ""
AT5G49620	2.90721	3.72955e-24		AT5G49620 "MATCH" "1" "AT5G49620" "MYB78" "myb domain protein 78" "Gene" ""
AT1G52900	2.90708	4.49746e-05		AT1G52900 "MATCH" "1" "AT1G52900" "AT1G52900" "Toll-Interleukin-Resistance (TIR) domain family protein" "Gene" ""
AT5G16960	2.90261	8.95156e-13		AT5G16960 "MATCH" "1" "AT5G16960" "AT5G16960" "Zinc-binding dehydrogenase family protein" "Gene" ""
AT1G56490	2.90185	4.69538e-05		AT1G56490 "MATCH" "1" "AT1G56490" "AT1G56490" "pseudogene of Pectin lyase-like superfamily protein" "Pseudogene" ""
AT2G42090	2.89365	4.61614e-06		AT2G42090 "MATCH" "1" "AT2G42090" "ACT9" "actin 9" "Gene" ""
AT4G08360	2.89327	7.09726e-17		AT4G08360 "MATCH" "1" "AT4G08360" "AT4G08360" "KOW domain-containing protein" "Gene" ""
AT5G09570	2.89013	3.99442e-10		AT5G09570 "MATCH" "1" "AT5G09570" "AT5G09570" "Cox19-like CHCH family protein" "Gene" ""
AT5G64790	2.88846	4.90231e-06		AT5G64790 "MATCH" "1" "AT5G64790" "AT5G64790" "O-Glycosyl hydrolases family 17 protein" "Gene" ""
AT1G61750	2.8721	1.50415e-19		AT1G61750 "MATCH" "1" "AT1G61750" "AT1G61750" "Receptor-like protein kinase-related family protein" "Gene" ""
AT3G57770	2.87172	1.21581e-11		AT3G57770 "MATCH" "1" "AT3G57770" "AT3G57770" "Protein kinase superfamily protein" "Gene" ""
AT3G28770	2.87161	5.03969e-10		AT3G28770 "MATCH" "1" "AT3G28770" "AT3G28770" "transmembrane protein	putative (DUF1216)" "Gene" ""
AT2G35965	2.86928	5.91252e-05		AT2G35965 "MATCH" "1" "AT2G35965" "AT2G35965" "hypothetical protein" "Gene" ""
AT4G06746	2.86661	3.42037e-18		AT4G06746 "MATCH" "1" "AT4G06746" "RAP2.9" "related to AP2 9" "Gene" ""
AT3G51895	2.86143	1.02202e-12		AT3G51895 "MATCH" "1" "AT3G51895" "SULTR3;1" "sulfate transporter 3;1" "Gene" ""
AT2G16380	2.84986	1.35481e-27		AT2G16380 "MATCH" "1" "AT2G16380" "AT2G16380" "Sec14p-like phosphatidylinositol transfer family protein" "Gene" ""
AT1G56710	2.84792	4.95602e-07		AT1G56710 "MATCH" "1" "AT1G56710" "AT1G56710" "Pectin lyase-like superfamily protein" "Gene" ""
AT2G03850	2.84542	1.76122e-09		AT2G03850 "MATCH" "1" "AT2G03850" "AT2G03850" "Late embryogenesis abundant protein (LEA) family protein" "Gene" ""
AT3G62410	2.8438	8.13907e-17		AT3G62410 "MATCH" "1" "AT3G62410" "CP12-2" "CP12 domain-containing protein 2" "Gene" ""
AT3G48520	2.83809	1.02033e-30		AT3G48520 "MATCH" "1" "AT3G48520" "CYP94B3" "cytochrome P450	family 94	subfamily B	polypeptide 3" "Gene" ""
AT5G44417	2.83772	2.64841e-38		AT5G44417 "MATCH" "1" "AT5G44417" "AT5G44417" "pseudogene of FAD-binding Berberine family protein" "Pseudogene" ""
AT1G61550	2.82719	1.04012e-27		AT1G61550 "MATCH" "1" "AT1G61550" "AT1G61550" "S-locus lectin protein kinase family protein" "Gene" ""
AT1G73260	2.81435	1.57569e-24		AT1G73260 "MATCH" "1" "AT1G73260" "KTI1" "kunitz trypsin inhibitor 1" "Gene" ""
AT1G15415	2.81255	6.20875e-13		AT1G15415 "MATCH" "1" "AT1G15415" "AT1G15415" "late embryogenesis abundant-like protein" "Gene" ""
AT5G52300	2.80664	8.74246e-05		AT5G52300 "MATCH" "1" "AT5G52300" "LTI65" "CAP160 protein" "Gene" ""
AT1G11925	2.79508	0.000106369		AT1G11925 "MATCH" "1" "AT1G11925" "AT1G11925" "Stigma-specific Stig1 family protein" "Gene" ""
AT3G26230	2.79318	9.01842e-05		AT3G26230 "MATCH" "1" "AT3G26230" "CYP71B24" "cytochrome P450	family 71	subfamily B	polypeptide 24" "Gene" ""
AT3G21720	2.79242	2.53803e-06		AT3G21720 "MATCH" "1" "AT3G21720" "ICL" "isocitrate lyase" "Gene" ""
AT1G36630	2.79196	2.99104e-05		AT1G36630 "MATCH" "1" "AT1G36630" "AT1G36630" "transposable_element_gene" "TransposableElementGene" ""
AT4G23030	2.77621	3.63179e-18		AT4G23030 "MATCH" "1" "AT4G23030" "AT4G23030" "MATE efflux family protein" "Gene" ""
AT5G53486	2.77568	0.000115728		AT5G53486 "MATCH" "1" "AT5G53486" "AT5G53486" "transmembrane protein" "Gene" ""
AT1G03090	2.77558	4.22832e-24		AT1G03090 "MATCH" "1" "AT1G03090" "MCCA" "methylcrotonyl-CoA carboxylase alpha chain" "Gene" ""
AT3G45638	2.77045	1.17167e-07		AT3G45638 "MATCH" "1" "AT3G45638" "AT3G45638" "" "Gene" ""
AT5G45310	2.76587	1.77368e-13		AT5G45310 "MATCH" "1" "AT5G45310" "AT5G45310" "coiled-coil protein" "Gene" ""
AT3G01600	2.76337	2.26102e-20		AT3G01600 "MATCH" "1" "AT3G01600" "NAC044" "NAC domain containing protein 44" "Gene" ""
AT2G05370	2.75618	0.000109401		AT2G05370 "MATCH" "1" "AT2G05370" "AT2G05370" "RNA-dependent RNA polymerase-like protein" "Gene" ""
AT2G29460	2.75568	3.57625e-30		AT2G29460 "MATCH" "1" "AT2G29460" "GSTU4" "glutathione S-transferase tau 4" "Gene" ""
AT2G22810	2.7553	0.000131462		AT2G22810 "MATCH" "1" "AT2G22810" "ACS4" "1-aminocyclopropane-1-carboxylate synthase 4" "Gene" ""
AT5G13740	2.75524	4.5331e-41		AT5G13740 "MATCH" "1" "AT5G13740" "ZIF1" "zinc induced facilitator 1" "Gene" ""
AT1G75040	2.75256	0.00013416		AT1G75040 "MATCH" "1" "AT1G75040" "PR5" "pathogenesis-related protein 5" "Gene" ""
AT5G35900	2.75187	1.5251e-05		AT5G35900 "MATCH" "1" "AT5G35900" "LBD35" "LOB domain-containing protein 35" "Gene" ""
AT1G11070	2.74862	3.24639e-19		AT1G11070 "MATCH" "1" "AT1G11070" "AT1G11070" "hydroxyproline-rich glycoprotein family protein" "Gene" ""
AT1G15330	2.74396	1.07266e-10		AT1G15330 "MATCH" "1" "AT1G15330" "AT1G15330" "Cystathionine beta-synthase (CBS) protein" "Gene" ""
AT1G76470	2.74265	1.64829e-19		AT1G76470 "MATCH" "1" "AT1G76470" "AT1G76470" "NAD(P)-binding Rossmann-fold superfamily protein" "Gene" ""
AT1G32970	2.74014	2.22837e-13		AT1G32970 "MATCH" "1" "AT1G32970" "AT1G32970" "Subtilisin-like serine endopeptidase family protein" "Gene" ""
AT3G13450	2.73975	7.19048e-27		AT3G13450 "MATCH" "1" "AT3G13450" "DIN4" "Transketolase family protein" "Gene" ""
AT5G05730	2.732	6.84261e-33		AT5G05730 "MATCH" "1" "AT5G05730" "ASA1" "anthranilate synthase alpha subunit 1" "Gene" ""
AT3G23230	2.7299	4.09553e-19		AT3G23230 "MATCH" "1" "AT3G23230" "TDR1" "Integrase-type DNA-binding superfamily protein" "Gene" ""
AT5G26340	2.72937	2.7662e-33		AT5G26340 "MATCH" "1" "AT5G26340" "MSS1" "Major facilitator superfamily protein" "Gene" ""
AT3G56500	2.72421	1.48828e-16		AT3G56500 "MATCH" "1" "AT3G56500" "AT3G56500" "serine-rich protein-like protein" "Gene" ""
AT5G17860	2.72109	4.84841e-25		AT5G17860 "MATCH" "1" "AT5G17860" "CAX7" "calcium exchanger 7" "Gene" ""
AT1G55020	2.71898	1.65539e-30		AT1G55020 "MATCH" "1" "AT1G55020" "LOX1" "lipoxygenase 1" "Gene" ""
AT1G12780	2.71879	5.30797e-23		AT1G12780 "MATCH" "1" "AT1G12780" "UGE1" "UDP-D-glucose/UDP-D-galactose 4-epimerase 1" "Gene" ""
AT1G77210	2.71579	0.000133943		AT1G77210 "MATCH" "1" "AT1G77210" "STP14" "sugar transporter 14" "Gene" ""
AT3G14760	2.70788	1.25468e-06		AT3G14760 "MATCH" "1" "AT3G14760" "AT3G14760" "transmembrane protein" "Gene" ""
AT3G62990	2.70658	6.62479e-15		AT3G62990 "MATCH" "1" "AT3G62990" "AT3G62990" "myelin transcription factor-like protein" "Gene" ""
AT2G28860	2.70614	1.39316e-08		AT2G28860 "MATCH" "1" "AT2G28860" "CYP710A4" "cytochrome P450	family 710	subfamily A	polypeptide 4" "Gene" ""
AT1G63180	2.70611	2.29994e-17		AT1G63180 "MATCH" "1" "AT1G63180" "UGE3" "UDP-D-glucose/UDP-D-galactose 4-epimerase 3" "Gene" ""
AT4G26260	2.70009	7.97561e-05		AT4G26260 "MATCH" "1" "AT4G26260" "MIOX4" "myo-inositol oxygenase 4" "Gene" ""
AT2G17330	2.69634	9.83287e-15		AT2G17330 "MATCH" "1" "AT2G17330" "CYP51G2" "pseudogene of CYTOCHROME P450 51G1" "Pseudogene" ""
AT5G13730	2.68784	1.71872e-08		AT5G13730 "MATCH" "1" "AT5G13730" "SIG4" "sigma factor 4" "Gene" ""
AT5G02020	2.68438	2.4795e-30		AT5G02020 "MATCH" "1" "AT5G02020" "SIS" "E3 ubiquitin-protein ligase RLIM-like protein" "Gene" ""
AT5G51850	2.68108	2.07555e-16		AT5G51850 "MATCH" "1" "AT5G51850" "TRM24" "hypothetical protein" "Gene" ""
AT5G66400	2.67836	2.28805e-06		AT5G66400 "MATCH" "1" "AT5G66400" "RAB18" "Dehydrin family protein" "Gene" ""
AT1G52130	2.67625	6.94522e-06		AT1G52130 "MATCH" "1" "AT1G52130" "AT1G52130" "Mannose-binding lectin superfamily protein" "Gene" ""
AT5G17970	2.67013	3.22494e-06		AT5G17970 "MATCH" "1" "AT5G17970" "AT5G17970" "Disease resistance protein (TIR-NBS-LRR class) family" "Gene" ""
AT1G67980	2.66997	4.08409e-05		AT1G67980 "MATCH" "1" "AT1G67980" "CCOAMT" "caffeoyl-CoA 3-O-methyltransferase" "Gene" ""
AT3G26510	2.6664	1.95282e-23		AT3G26510 "MATCH" "1" "AT3G26510" "AT3G26510" "Octicosapeptide/Phox/Bem1p family protein" "Gene" ""
AT1G76590	2.66628	8.91541e-23		AT1G76590 "MATCH" "1" "AT1G76590" "AT1G76590" "PLATZ transcription factor family protein" "Gene" ""
AT3G29240	2.66576	5.65224e-30		AT3G29240 "MATCH" "1" "AT3G29240" "AT3G29240" "PPR containing protein (DUF179)" "Gene" ""
AT3G47250	2.65751	6.62599e-05		AT3G47250 "MATCH" "1" "AT3G47250" "AT3G47250" "transmembrane protein	putative (DUF247)" "Gene" ""
AT5G35940	2.64942	1.01905e-32		AT5G35940 "MATCH" "1" "AT5G35940" "AT5G35940" "Mannose-binding lectin superfamily protein" "Gene" ""
AT5G54400	2.64751	6.92095e-21		AT5G54400 "MATCH" "1" "AT5G54400" "AT5G54400" "S-adenosyl-L-methionine-dependent methyltransferases superfamily protein" "Gene" ""
AT4G08770	2.647	6.22365e-36		AT4G08770 "MATCH" "1" "AT4G08770" "Prx37" "Peroxidase superfamily protein" "Gene" ""
AT1G11040	2.6445	2.25558e-05		AT1G11040 "MATCH" "1" "AT1G11040" "AT1G11040" "HSP40/DnaJ peptide-binding protein" "Gene" ""
AT5G16080	2.63835	3.13598e-10		AT5G16080 "MATCH" "1" "AT5G16080" "CXE17" "carboxyesterase 17" "Gene" ""
AT4G14040	2.63763	3.59984e-22		AT4G14040 "MATCH" "1" "AT4G14040" "SBP2" "selenium-binding protein 2" "Gene" ""
AT5G10625	2.6262	2.77227e-28		AT5G10625 "MATCH" "1" "AT5G10625" "AT5G10625" "flowering-promoting factor-like protein" "Gene" ""
AT5G46240	2.62589	0.000225102		AT5G46240 "MATCH" "1" "AT5G46240" "KAT1" "1" "Gene" ""
AT4G23180	2.6147	1.82093e-33		AT4G23180 "MATCH" "1" "AT4G23180" "CRK10" "cysteine-rich RLK (RECEPTOR-like protein kinase) 10" "Gene" ""
AT1G17380	2.61297	3.32327e-26		AT1G17380 "MATCH" "1" "AT1G17380" "JAZ5" "jasmonate-zim-domain protein 5" "Gene" ""
AT1G32350	2.60973	9.77864e-25		AT1G32350 "MATCH" "1" "AT1G32350" "AOX1D" "alternative oxidase 1D" "Gene" ""
AT4G19370	2.60901	6.49193e-26		AT4G19370 "MATCH" "1" "AT4G19370" "AT4G19370" "chitin synthase	putative (DUF1218)" "Gene" ""
AT1G33813	2.60899	1.04923e-08		AT1G33813 "MATCH" "1" "AT1G33813" "AT1G33813" "transposable_element_gene" "TransposableElementGene" ""
AT2G02320	2.6047	0.000349021		AT2G02320 "MATCH" "1" "AT2G02320" "PP2-B7" "phloem protein 2-B7" "Gene" ""
AT1G61440	2.60196	5.2092e-17		AT1G61440 "MATCH" "1" "AT1G61440" "AT1G61440" "S-locus lectin protein kinase family protein" "Gene" ""
AT4G13250	2.59967	7.99299e-26		AT4G13250 "MATCH" "1" "AT4G13250" "NYC1" "NAD(P)-binding Rossmann-fold superfamily protein" "Gene" ""
AT4G21400	2.59797	3.63053e-36		AT4G21400 "MATCH" "1" "AT4G21400" "CRK28" "cysteine-rich RLK (RECEPTOR-like protein kinase) 28" "Gene" ""
AT2G42100	2.5975	0.000365416		AT2G42100 "MATCH" "1" "AT2G42100" "AT2G42100" "Actin-like ATPase superfamily protein" "Gene" ""
AT5G06760	2.59396	1.18434e-12		AT5G06760 "MATCH" "1" "AT5G06760" "LEA4-5" "Late Embryogenesis Abundant 4-5" "Gene" ""
AT3G20340	2.58697	6.10206e-25		AT3G20340 "MATCH" "1" "AT3G20340" "AT3G20340" "protein expression protein" "Gene" ""
AT5G25180	2.58691	0.000313206		AT5G25180 "MATCH" "1" "AT5G25180" "CYP71B14" "cytochrome P450	family 71	subfamily B	polypeptide 14" "Gene" ""
AT5G49450	2.58689	7.76818e-25		AT5G49450 "MATCH" "1" "AT5G49450" "bZIP1" "basic leucine-zipper 1" "Gene" ""
AT3G47750	2.58241	2.91975e-06		AT3G47750 "MATCH" "1" "AT3G47750" "ABCA4" "ATP binding cassette subfamily A4" "Gene" ""
AT1G79360	2.5813	1.40906e-15		AT1G79360 "MATCH" "1" "AT1G79360" "OCT2" "organic cation/carnitine transporter 2" "Gene" ""
AT3G15356	2.58002	3.71138e-22		AT3G15356 "MATCH" "1" "AT3G15356" "AT3G15356" "Legume lectin family protein" "Gene" ""
AT2G32210	2.57837	1.44846e-25		AT2G32210 "MATCH" "1" "AT2G32210" "AT2G32210" "cysteine-rich/transmembrane domain A-like protein" "Gene" ""
AT4G17090	2.57739	2.66117e-11		AT4G17090 "MATCH" "1" "AT4G17090" "CT-BMY" "chloroplast beta-amylase" "Gene" ""
AT4G23590	2.56881	6.14907e-23		AT4G23590 "MATCH" "1" "AT4G23590" "AT4G23590" "Tyrosine transaminase family protein" "Gene" ""
AT3G29670	2.56499	1.672e-23		AT3G29670 "MATCH" "1" "AT3G29670" "PMAT2" "HXXXD-type acyl-transferase family protein" "Gene" ""
AT5G52720	2.56247	1.9851e-19		AT5G52720 "MATCH" "1" "AT5G52720" "AT5G52720" "Copper transport protein family" "Gene" ""
AT1G09180	2.561	1.6348e-07		AT1G09180 "MATCH" "1" "AT1G09180" "SARA1A" "secretion-associated RAS super family 1" "Gene" ""
AT1G43160	2.55965	3.23436e-21		AT1G43160 "MATCH" "1" "AT1G43160" "RAP2.6" "related to AP2 6" "Gene" ""
AT3G48510	2.55802	3.07477e-07		AT3G48510 "MATCH" "1" "AT3G48510" "AT3G48510" "AtIII18x5-like protein" "Gene" ""
AT3G02515	2.55219	0.000193159		AT3G02515 "MATCH" "1" "AT3G02515" "SADHU6-1" "transposable_element_gene" "TransposableElementGene" ""
AT1G58130	2.55207	2.96236e-06		AT1G58130 "MATCH" "1" "AT1G58130" "AT1G58130" "pseudogene of F-box/RNI-like/FBD-like domains-containing protein" "Pseudogene" ""
AT1G12200	2.55149	6.78665e-31		AT1G12200 "MATCH" "1" "AT1G12200" "FMO" "Flavin-binding monooxygenase family protein" "Gene" ""
AT5G37840	2.54539	0.000460217		AT5G37840 "MATCH" "1" "AT5G37840" "AT5G37840" "plastid movement impaired protein" "Gene" ""
AT1G74190	2.54247	6.78593e-06		AT1G74190 "MATCH" "1" "AT1G74190" "RLP15" "receptor like protein 15" "Gene" ""
AT5G13080	2.53942	6.99845e-28		AT5G13080 "MATCH" "1" "AT5G13080" "WRKY75" "WRKY DNA-binding protein 75" "Gene" ""
AT4G39650	2.53937	2.82866e-05		AT4G39650 "MATCH" "1" "AT4G39650" "GGT2" "gamma-glutamyl transpeptidase 2" "Gene" ""
AT4G17245	2.53297	4.01034e-05		AT4G17245 "MATCH" "1" "AT4G17245" "AT4G17245" "RING/U-box superfamily protein" "Gene" ""
AT1G09500	2.53046	1.6832e-05		AT1G09500 "MATCH" "1" "AT1G09500" "AT1G09500" "NAD(P)-binding Rossmann-fold superfamily protein" "Gene" ""
AT5G64190	2.52876	0.000435526		AT5G64190 "MATCH" "1" "AT5G64190" "AT5G64190" "neuronal PAS domain protein" "Gene" ""
AT1G48325	2.52795	1.1984e-06		AT1G48325 "MATCH" "1" "AT1G48325" "AT1G48325" "Expressed protein" "Gene" ""
AT4G21920	2.52748	1.65287e-10		AT4G21920 "MATCH" "1" "AT4G21920" "AT4G21920" "hypothetical protein" "Gene" ""
AT4G06410	2.52695	1.9485e-08		AT4G06410 "MATCH" "1" "AT4G06410" "" "Natural antisense transcript overlaps with AT4G16670" "Gene" ""
AT2G43620	2.52111	8.1435e-14		AT2G43620 "MATCH" "1" "AT2G43620" "AT2G43620" "Chitinase family protein" "Gene" ""
AT3G54500	2.5152	2.96148e-21		AT3G54500 "MATCH" "1" "AT3G54500" "AT3G54500" "agglutinin-like protein" "Gene" ""
AT3G16530	2.50863	4.08664e-20		AT3G16530 "MATCH" "1" "AT3G16530" "AT3G16530" "Legume lectin family protein" "Gene" ""
AT4G16000	2.50816	2.50861e-17		AT4G16000 "MATCH" "1" "AT4G16000" "AT4G16000" "hypothetical protein" "Gene" ""
AT2G21640	2.50325	3.95128e-16		AT2G21640 "MATCH" "1" "AT2G21640" "AT2G21640" "marker for oxidative stress response protein" "Gene" ""
AT3G47090	2.50073	2.15115e-12		AT3G47090 "MATCH" "1" "AT3G47090" "AT3G47090" "Leucine-rich repeat protein kinase family protein" "Gene" ""
AT2G19802	2.4994	0.000394724		AT2G19802 "MATCH" "1" "AT2G19802" "AT2G19802" "transmembrane protein" "Gene" ""
AT1G09930	2.49469	3.08944e-12		AT1G09930 "MATCH" "1" "AT1G09930" "OPT2" "oligopeptide transporter 2" "Gene" ""
AT2G35300	2.49287	3.08434e-05		AT2G35300 "MATCH" "1" "AT2G35300" "LEA18" "Late embryogenesis abundant protein	group 1 protein" "Gene" ""
AT2G05520	2.49217	9.12835e-14		AT2G05520 "MATCH" "1" "AT2G05520" "GRP-3" "glycine-rich protein 3" "Gene" ""
AT1G17960	2.48162	8.01807e-24		AT1G17960 "MATCH" "1" "AT1G17960" "AT1G17960" "Threonyl-tRNA synthetase" "Gene" ""
AT1G03800	2.48121	4.84161e-06		AT1G03800 "MATCH" "1" "AT1G03800" "ERF10" "ERF domain protein 10" "Gene" ""
AT2G25297	2.48065	9.39858e-21		AT2G25297 "MATCH" "1" "AT2G25297" "AT2G25297" "transmembrane protein" "Gene" ""
AT3G04320	2.48022	5.04164e-31		AT3G04320 "MATCH" "1" "AT3G04320" "AT3G04320" "Kunitz family trypsin and protease inhibitor protein" "Gene" ""
AT1G57650	2.47963	1.45268e-10		AT1G57650 "MATCH" "1" "AT1G57650" "AT1G57650" "ATP binding protein" "Gene" ""
AT5G06965	2.47447	0.00071992		AT5G06965 "MATCH" "1" "AT5G06965" "" "" "Gene" ""
AT1G79680	2.46864	1.5086e-20		AT1G79680 "MATCH" "1" "AT1G79680" "WAKL10" "WALL ASSOCIATED KINASE (WAK)-LIKE 10" "Gene" ""
AT4G34030	2.46846	1.06275e-21		AT4G34030 "MATCH" "1" "AT4G34030" "MCCB" "3-methylcrotonyl-CoA carboxylase" "Gene" ""
AT2G38230	2.46593	5.28196e-22		AT2G38230 "MATCH" "1" "AT2G38230" "PDX1.1" "pyridoxine biosynthesis 1.1" "Gene" ""
AT4G02520	2.46578	3.3645e-35		AT4G02520 "MATCH" "1" "AT4G02520" "GSTF2" "glutathione S-transferase PHI 2" "Gene" ""
AT4G29050	2.46193	5.50597e-19		AT4G29050 "MATCH" "1" "AT4G29050" "AT4G29050" "Concanavalin A-like lectin protein kinase family protein" "Gene" ""
AT3G55840	2.45919	2.11416e-21		AT3G55840 "MATCH" "1" "AT3G55840" "AT3G55840" "Hs1pro-1 protein" "Gene" ""
AT2G19803	2.45888	2.88545e-06		AT2G19803 "MATCH" "1" "AT2G19803" "AT2G19803" "transposable_element_gene" "TransposableElementGene" ""
AT5G53870	2.44743	0.000431786		AT5G53870 "MATCH" "1" "AT5G53870" "ENODL1" "early nodulin-like protein 1" "Gene" ""
AT3G23010	2.43484	6.54223e-07		AT3G23010 "MATCH" "1" "AT3G23010" "RLP36" "receptor like protein 36" "Gene" ""
AT5G23660	2.42829	0.000327244		AT5G23660 "MATCH" "1" "AT5G23660" "SWEET12" "bidirectional sugar transporter SWEET12-like protein" "Gene" ""
AT1G52120	2.42593	3.85125e-06		AT1G52120 "MATCH" "1" "AT1G52120" "AT1G52120" "Mannose-binding lectin superfamily protein" "Gene" ""
AT5G36925	2.42416	3.95281e-10		AT5G36925 "MATCH" "1" "AT5G36925" "AT5G36925" "hypothetical protein" "Gene" ""
AT5G56550	2.42178	3.3971e-18		AT5G56550 "MATCH" "1" "AT5G56550" "OXS3" "oxidative stress 3" "Gene" ""
AT2G14160	2.41999	2.66972e-06		AT2G14160 "MATCH" "1" "AT2G14160" "AT2G14160" "RNA-binding (RRM/RBD/RNP motifs) family protein" "Gene" ""
AT2G02010	2.41754	9.0899e-21		AT2G02010 "MATCH" "1" "AT2G02010" "GAD4" "glutamate decarboxylase 4" "Gene" ""
AT5G61520	2.41623	0.000905942		AT5G61520 "MATCH" "1" "AT5G61520" "AT5G61520" "Major facilitator superfamily protein" "Gene" ""
AT3G55310	2.41468	1.10461e-07		AT3G55310 "MATCH" "1" "AT3G55310" "AT3G55310" "NAD(P)-binding Rossmann-fold superfamily protein" "Gene" ""
AT4G21840	2.41428	1.20245e-22		AT4G21840 "MATCH" "1" "AT4G21840" "MSRB8" "methionine sulfoxide reductase B8" "Gene" ""
AT1G48980	2.41422	9.69833e-07		AT1G48980 "MATCH" "1" "AT1G48980" "AT1G48980" "2-oxoglutarate (2OG) and Fe(II)-dependent oxygenase superfamily protein" "Gene" ""
AT2G05400	2.40963	0.000243965		AT2G05400 "MATCH" "1" "AT2G05400" "AT2G05400" "Ubiquitin-specific protease family C19-related protein" "Gene" ""
AT5G22555	2.40688	3.03875e-20		AT5G22555 "MATCH" "1" "AT5G22555" "AT5G22555" "transmembrane protein" "Gene" ""
AT2G47550	2.40465	3.14418e-30		AT2G47550 "MATCH" "1" "AT2G47550" "AT2G47550" "Plant invertase/pectin methylesterase inhibitor superfamily" "Gene" ""
AT1G17345	2.40344	9.34434e-07		AT1G17345 "MATCH" "1" "AT1G17345" "AT1G17345" "SAUR-like auxin-responsive protein family" "Gene" ""
AT1G71695	2.39831	3.44748e-25		AT1G71695 "MATCH" "1" "AT1G71695" "AT1G71695" "Peroxidase superfamily protein" "Gene" ""
AT1G54100	2.39652	6.62559e-28		AT1G54100 "MATCH" "1" "AT1G54100" "ALDH7B4" "aldehyde dehydrogenase 7B4" "Gene" ""
AT3G57460	2.39586	7.58794e-05		AT3G57460 "MATCH" "1" "AT3G57460" "AT3G57460" "catalytic/ metal ion binding / metalloendopeptidase/ zinc ion binding protein" "Gene" ""
AT5G42930	2.3947	3.05298e-18		AT5G42930 "MATCH" "1" "AT5G42930" "AT5G42930" "alpha/beta-Hydrolases superfamily protein" "Gene" ""
AT4G35180	2.3947	1.29035e-15		AT4G35180 "MATCH" "1" "AT4G35180" "LHT7" "LYS/HIS transporter 7" "Gene" ""
AT4G36820	2.39172	3.37341e-11		AT4G36820 "MATCH" "1" "AT4G36820" "AT4G36820" "calcium uniporter (DUF607)" "Gene" ""
AT1G33790	2.38827	9.01595e-21		AT1G33790 "MATCH" "1" "AT1G33790" "AT1G33790" "jacalin lectin family protein" "Gene" ""
AT4G22210	2.38746	0.000819542		AT4G22210 "MATCH" "1" "AT4G22210" "LCR85" "low-molecular-weight cysteine-rich 85" "Gene" ""
AT5G20710	2.38746	4.78765e-13		AT5G20710 "MATCH" "1" "AT5G20710" "BGAL7" "beta-galactosidase 7" "Gene" ""
AT5G14780	2.38466	3.46574e-27		AT5G14780 "MATCH" "1" "AT5G14780" "FDH" "formate dehydrogenase" "Gene" ""
AT1G70130	2.38428	0.0003722		AT1G70130 "MATCH" "1" "AT1G70130" "AT1G70130" "Concanavalin A-like lectin protein kinase family protein" "Gene" ""
AT3G11930	2.38332	9.39858e-21		AT3G11930 "MATCH" "1" "AT3G11930" "AT3G11930" "Adenine nucleotide alpha hydrolases-like superfamily protein" "Gene" ""
AT1G33030	2.38208	7.61482e-21		AT1G33030 "MATCH" "1" "AT1G33030" "AT1G33030" "O-methyltransferase family protein" "Gene" ""
AT4G10580	2.37881	1.2821e-05		AT4G10580 "MATCH" "1" "AT4G10580" "AT4G10580" "transposable_element_gene" "TransposableElementGene" ""
AT3G44830	2.37517	3.99215e-06		AT3G44830 "MATCH" "1" "AT3G44830" "AT3G44830" "Lecithin:cholesterol acyltransferase family protein" "Gene" ""
AT5G49700	2.37143	4.64834e-16		AT5G49700 "MATCH" "1" "AT5G49700" "AT5G49700" "Putative AT-hook DNA-binding family protein" "Gene" ""
AT5G06080	2.36959	2.83012e-06		AT5G06080 "MATCH" "1" "AT5G06080" "LBD33" "LOB domain-containing protein 33" "Gene" ""
AT5G39580	2.36498	9.50753e-19		AT5G39580 "MATCH" "1" "AT5G39580" "AT5G39580" "Peroxidase superfamily protein" "Gene" ""
AT5G07570	2.36321	6.85636e-05		AT5G07570 "MATCH" "1" "AT5G07570" "AT5G07570" "glycine/proline-rich protein" "Gene" ""
AT3G45300	2.35811	5.48783e-18		AT3G45300 "MATCH" "1" "AT3G45300" "IVD" "isovaleryl-CoA-dehydrogenase" "Gene" ""
AT4G23170	2.35646	2.44254e-12		AT4G23170 "MATCH" "1" "AT4G23170" "EP1" "receptor-like protein kinase-related family protein" "Gene" ""
AT3G22740	2.35125	1.36828e-16		AT3G22740 "MATCH" "1" "AT3G22740" "HMT3" "homocysteine S-methyltransferase 3" "Gene" ""
AT5G27845	2.34792	3.94794e-06		AT5G27845 "MATCH" "1" "AT5G27845" "AT5G27845" "transposable_element_gene" "TransposableElementGene" ""
AT2G31420	2.34742	5.50549e-09		AT2G31420 "MATCH" "1" "AT2G31420" "AT2G31420" "B3 domain protein (DUF313)" "Gene" ""
AT3G30767	2.34421	0.00153999		AT3G30767 "MATCH" "1" "AT3G30767" "AT3G30767" "transposable_element_gene" "TransposableElementGene" ""
AT1G07430	2.3421	5.44254e-07		AT1G07430 "MATCH" "1" "AT1G07430" "HAI2" "highly ABA-induced PP2C protein 2" "Gene" ""
AT5G66640	2.34164	1.56765e-12		AT5G66640 "MATCH" "1" "AT5G66640" "DAR3" "DA1-related protein 3" "Gene" ""
AT1G54870	2.34063	0.000813459		AT1G54870 "MATCH" "1" "AT1G54870" "AT1G54870" "NAD(P)-binding Rossmann-fold superfamily protein" "Gene" ""
AT3G54530	2.33708	0.00101106		AT3G54530 "MATCH" "1" "AT3G54530" "AT3G54530" "hypothetical protein" "Gene" ""
AT5G60780	2.33628	0.00161153		AT5G60780 "MATCH" "1" "AT5G60780" "NRT2.3" "nitrate transporter 2.3" "Gene" ""
AT4G31370	2.3354	1.83981e-06		AT4G31370 "MATCH" "1" "AT4G31370" "FLA5" "FASCICLIN-like arabinogalactan protein 5 precursor" "Gene" ""
AT1G72060	2.33507	0.000294175		AT1G72060 "MATCH" "1" "AT1G72060" "AT1G72060" "serine-type endopeptidase inhibitor" "Gene" ""
AT3G23120	2.33284	1.03181e-17		AT3G23120 "MATCH" "1" "AT3G23120" "RLP38" "receptor like protein 38" "Gene" ""
AT2G05875	2.33275	0.00165131		AT2G05875 "MATCH" "1" "AT2G05875" "" "" "Gene" ""
AT3G22640	2.32595	0.00170877		AT3G22640 "MATCH" "1" "AT3G22640" "PAP85" "cupin family protein" "Gene" ""
AT3G59740	2.32314	4.28987e-07		AT3G59740 "MATCH" "1" "AT3G59740" "AT3G59740" "Concanavalin A-like lectin protein kinase family protein" "Gene" ""
AT1G07150	2.32152	6.2825e-21		AT1G07150 "MATCH" "1" "AT1G07150" "MAPKKK13" "mitogen-activated protein kinase kinase kinase 13" "Gene" ""
AT5G11140	2.32119	6.69067e-12		AT5G11140 "MATCH" "1" "AT5G11140" "AT5G11140" "phospholipase-like protein (PEARLI 4) family protein" "Gene" ""
AT5G03210	2.32114	2.94972e-07		AT5G03210 "MATCH" "1" "AT5G03210" "DIP2" "E3 ubiquitin-protein ligase" "Gene" ""
AT5G61050	2.31827	0.000169224		AT5G61050 "MATCH" "1" "AT5G61050" "AT5G61050" "histone deacetylase-related / HD-like protein" "Gene" ""
AT3G01970	2.31734	1.70576e-19		AT3G01970 "MATCH" "1" "AT3G01970" "WRKY45" "WRKY DNA-binding protein 45" "Gene" ""
AT3G15510	2.31574	5.74816e-19		AT3G15510 "MATCH" "1" "AT3G15510" "NAC2" "NAC domain containing protein 2" "Gene" ""
AT2G38400	2.3129	8.41338e-21		AT2G38400 "MATCH" "1" "AT2G38400" "AGT3" "alanine:glyoxylate aminotransferase 3" "Gene" ""
AT1G20630	2.31047	1.75083e-18		AT1G20630 "MATCH" "1" "AT1G20630" "CAT1" "catalase 1" "Gene" ""
AT4G24340	2.30741	6.56556e-28		AT4G24340 "MATCH" "1" "AT4G24340" "AT4G24340" "Phosphorylase superfamily protein" "Gene" ""
AT4G33150	2.30585	2.02932e-21		AT4G33150 "MATCH" "1" "AT4G33150" "AT4G33150" "lysine-ketoglutarate reductase/saccharopine dehydrogenase bifunctional enzyme" "Gene" ""
AT1G35735	2.3052	0.000701337		AT1G35735 "MATCH" "1" "AT1G35735" "AT1G35735" "transposable_element_gene" "TransposableElementGene" ""
AT5G66700	2.30083	1.38428e-14		AT5G66700 "MATCH" "1" "AT5G66700" "HB53" "homeobox 53" "Gene" ""
AT5G45240	2.29797	3.57196e-14		AT5G45240 "MATCH" "1" "AT5G45240" "AT5G45240" "Disease resistance protein (TIR-NBS-LRR class)" "Gene" ""
AT4G22214	2.29666	5.03324e-22		AT4G22214 "MATCH" "1" "AT4G22214" "AT4G22214" "Defensin-like (DEFL) family protein" "Gene" ""
AT1G13260	2.29369	1.20913e-23		AT1G13260 "MATCH" "1" "AT1G13260" "RAV1" "related to ABI3/VP1 1" "Gene" ""
AT2G05380	2.28969	4.37366e-23		AT2G05380 "MATCH" "1" "AT2G05380" "GRP3S" "glycine-rich protein 3 short isoform" "Gene" ""
AT5G05300	2.28862	1.03056e-09		AT5G05300 "MATCH" "1" "AT5G05300" "AT5G05300" "hypothetical protein" "Gene" ""
AT1G21520	2.28714	4.96495e-16		AT1G21520 "MATCH" "1" "AT1G21520" "AT1G21520" "hypothetical protein" "Gene" ""
AT4G20930	2.28155	9.83721e-20		AT4G20930 "MATCH" "1" "AT4G20930" "AT4G20930" "6-phosphogluconate dehydrogenase family protein" "Gene" ""
AT5G59340	2.27733	0.000673793		AT5G59340 "MATCH" "1" "AT5G59340" "WOX2" "WUSCHEL related homeobox 2" "Gene" ""
AT2G05510	2.27668	5.31223e-27		AT2G05510 "MATCH" "1" "AT2G05510" "AT2G05510" "Glycine-rich protein family" "Gene" ""
AT2G14560	2.2736	0.00144691		AT2G14560 "MATCH" "1" "AT2G14560" "LURP1" "LURP-one-like protein (DUF567)" "Gene" ""
AT2G32487	2.26722	6.76025e-09		AT2G32487 "MATCH" "1" "AT2G32487" "AT2G32487" "hypothetical protein" "Gene" ""
AT1G74650	2.26549	7.16468e-10		AT1G74650 "MATCH" "1" "AT1G74650" "MYB31" "myb domain protein 31" "Gene" ""
AT3G26220	2.2651	3.51788e-12		AT3G26220 "MATCH" "1" "AT3G26220" "CYP71B3" "cytochrome P450	family 71	subfamily B	polypeptide 3" "Gene" ""
AT1G56600	2.26274	1.73758e-13		AT1G56600 "MATCH" "1" "AT1G56600" "GolS2" "galactinol synthase 2" "Gene" ""
AT2G06890	2.25987	0.00241087		AT2G06890 "MATCH" "1" "AT2G06890" "AT2G06890" "transposable_element_gene" "TransposableElementGene" ""
AT5G46350	2.25767	1.52762e-15		AT5G46350 "MATCH" "1" "AT5G46350" "WRKY8" "WRKY DNA-binding protein 8" "Gene" ""
AT5G16330	2.25715	1.05612e-05		AT5G16330 "MATCH" "1" "AT5G16330" "AT5G16330" "NC domain-containing protein-like protein" "Gene" ""
AT3G17520	2.25689	0.00172687		AT3G17520 "MATCH" "1" "AT3G17520" "AT3G17520" "Late embryogenesis abundant protein (LEA) family protein" "Gene" ""
AT1G25277	2.25564	8.93453e-06		AT1G25277 "MATCH" "1" "AT1G25277" "AT1G25277" "hypothetical protein" "Gene" ""
AT5G47560	2.25283	2.04287e-18		AT5G47560 "MATCH" "1" "AT5G47560" "TDT" "tonoplast dicarboxylate transporter" "Gene" ""
AT3G49160	2.25272	6.41538e-16		AT3G49160 "MATCH" "1" "AT3G49160" "AT3G49160" "pyruvate kinase family protein" "Gene" ""
AT4G17980	2.2513	0.000434701		AT4G17980 "MATCH" "1" "AT4G17980" "NAC071" "NAC domain containing protein 71" "Gene" ""
AT5G56110	2.24963	0.00257548		AT5G56110 "MATCH" "1" "AT5G56110" "MYB80" "myb domain protein 103" "Gene" ""
AT1G70700	2.24868	4.33209e-13		AT1G70700 "MATCH" "1" "AT1G70700" "TIFY7" "TIFY domain/Divergent CCT motif family protein" "Gene" ""
AT1G63580	2.2482	1.65527e-11		AT1G63580 "MATCH" "1" "AT1G63580" "AT1G63580" "Receptor-like protein kinase-related family protein" "Gene" ""
AT3G21500	2.24555	0.000356783		AT3G21500 "MATCH" "1" "AT3G21500" "DXPS1" "1-deoxy-D-xylulose 5-phosphate synthase 1" "Gene" ""
AT4G24890	2.24302	4.7772e-06		AT4G24890 "MATCH" "1" "AT4G24890" "PAP24" "purple acid phosphatase 24" "Gene" ""
AT1G15040	2.24288	0.000247826		AT1G15040 "MATCH" "1" "AT1G15040" "GAT1_2.1" "Class I glutamine amidotransferase-like superfamily protein" "Gene" ""
AT5G33402	2.24237	0.00262816		AT5G33402 "MATCH" "1" "AT5G33402" "AT5G33402" "transposable_element_gene" "TransposableElementGene" ""
AT3G62150	2.23941	1.38695e-18		AT3G62150 "MATCH" "1" "AT3G62150" "ABCB21" "P-glycoprotein 21" "Gene" ""
AT4G32810	2.23811	3.35916e-18		AT4G32810 "MATCH" "1" "AT4G32810" "CCD8" "carotenoid cleavage dioxygenase 8" "Gene" ""
AT3G54520	2.23247	8.48652e-07		AT3G54520 "MATCH" "1" "AT3G54520" "AT3G54520" "hypothetical protein" "Gene" ""
AT2G25215	2.22981	1.11275e-05		AT2G25215 "MATCH" "1" "AT2G25215" "AT2G25215" "hypothetical protein" "Gene" ""
AT4G16680	2.22976	2.67949e-13		AT4G16680 "MATCH" "1" "AT4G16680" "AT4G16680" "P-loop containing nucleoside triphosphate hydrolases superfamily protein" "Gene" ""
AT2G45740	2.2234	6.17187e-15		AT2G45740 "MATCH" "1" "AT2G45740" "PEX11D" "peroxin 11D" "Gene" ""
AT4G10530	2.22058	2.64905e-11		AT4G10530 "MATCH" "1" "AT4G10530" "AT4G10530" "Subtilase family protein" "Gene" ""
AT2G41230	2.22021	8.13929e-05		AT2G41230 "MATCH" "1" "AT2G41230" "ORS1" "ORGAN SIZE-like protein" "Gene" ""
AT2G25900	2.219	1.9121e-19		AT2G25900 "MATCH" "1" "AT2G25900" "ATCTH" "Zinc finger C-x8-C-x5-C-x3-H type family protein" "Gene" ""
AT5G12030	2.21851	7.69932e-07		AT5G12030 "MATCH" "1" "AT5G12030" "HSP17.6A" "heat shock protein 17.6A" "Gene" ""
AT4G26950	2.21844	1.46477e-06		AT4G26950 "MATCH" "1" "AT4G26950" "AT4G26950" "senescence regulator (Protein of unknown function	DUF584)" "Gene" ""
AT1G33817	2.21683	3.13019e-07		AT1G33817 "MATCH" "1" "AT1G33817" "AT1G33817" "transposable_element_gene" "TransposableElementGene" ""
AT5G38940	2.21605	2.19593e-16		AT5G38940 "MATCH" "1" "AT5G38940" "AT5G38940" "RmlC-like cupins superfamily protein" "Gene" ""
AT2G23170	2.21443	1.59251e-19		AT2G23170 "MATCH" "1" "AT2G23170" "GH3.3" "Auxin-responsive GH3 family protein" "Gene" ""
AT4G39610	2.21002	0.000557502		AT4G39610 "MATCH" "1" "AT4G39610" "AT4G39610" "MIZU-KUSSEI-like protein (Protein of unknown function	DUF617)" "Gene" ""
AT2G41730	2.20981	8.20683e-14		AT2G41730 "MATCH" "1" "AT2G41730" "AT2G41730" "calcium-binding site protein" "Gene" ""
AT5G66170	2.20901	1.17018e-23		AT5G66170 "MATCH" "1" "AT5G66170" "STR18" "sulfurtransferase 18" "Gene" ""
AT5G31122	2.20637	0.00313729		AT5G31122 "MATCH" "1" "AT5G31122" "AT5G31122" "transposable_element_gene" "TransposableElementGene" ""
AT1G43670	2.20573	5.57683e-21		AT1G43670 "MATCH" "1" "AT1G43670" "FBP" "Inositol monophosphatase family protein" "Gene" ""
AT3G03660	2.19869	3.93847e-09		AT3G03660 "MATCH" "1" "AT3G03660" "WOX11" "WUSCHEL related homeobox 11" "Gene" ""
AT5G48110	2.19006	2.4556e-28		AT5G48110 "MATCH" "1" "AT5G48110" "AT5G48110" "Terpenoid cyclases/Protein prenyltransferases superfamily protein" "Gene" ""
AT5G39530	2.19005	3.30588e-10		AT5G39530 "MATCH" "1" "AT5G39530" "AT5G39530" "hypothetical protein (DUF1997)" "Gene" ""
AT1G68530	2.18448	1.47244e-15		AT1G68530 "MATCH" "1" "AT1G68530" "KCS6" "3-ketoacyl-CoA synthase 6" "Gene" ""
AT5G37450	2.18276	1.04474e-12		AT5G37450 "MATCH" "1" "AT5G37450" "AT5G37450" "Leucine-rich repeat protein kinase family protein" "Gene" ""
AT1G30135	2.17937	0.00366104		AT1G30135 "MATCH" "1" "AT1G30135" "JAZ8" "jasmonate-zim-domain protein 8" "Gene" ""
AT1G06160	2.17722	1.12509e-16		AT1G06160 "MATCH" "1" "AT1G06160" "ORA59" "octadecanoid-responsive AP2/ERF 59" "Gene" ""
AT5G59080	2.17598	2.15115e-12		AT5G59080 "MATCH" "1" "AT5G59080" "AT5G59080" "hypothetical protein" "Gene" ""
AT1G34510	2.1756	1.08497e-15		AT1G34510 "MATCH" "1" "AT1G34510" "AT1G34510" "Peroxidase superfamily protein" "Gene" ""
AT1G52400	2.17508	8.29304e-07		AT1G52400 "MATCH" "1" "AT1G52400" "BGLU18" "beta glucosidase 18" "Gene" ""
AT1G11303	2.17426	0.00130501		AT1G11303 "MATCH" "1" "AT1G11303" "AT1G11303" "G-type lectin S-receptor-like Serine/Threonine-kinase" "Gene" ""
AT5G66816	2.17217	0.0012228		AT5G66816 "MATCH" "1" "AT5G66816" "AT5G66816" "DNA-directed RNA polymerase II subunit RPB1-like protein" "Gene" ""
AT1G68320	2.17031	0.0020769		AT1G68320 "MATCH" "1" "AT1G68320" "MYB62" "myb domain protein 62" "Gene" ""
AT5G39390	2.16916	0.00376051		AT5G39390 "MATCH" "1" "AT5G39390" "AT5G39390" "Leucine-rich repeat protein kinase family protein" "Gene" ""
AT4G21120	2.16914	1.45228e-15		AT4G21120 "MATCH" "1" "AT4G21120" "AAT1" "amino acid transporter 1" "Gene" ""
AT4G28800	2.16591	0.000860246		AT4G28800 "MATCH" "1" "AT4G28800" "AT4G28800" "basic helix-loop-helix (bHLH) DNA-binding superfamily protein" "Gene" ""
AT1G54950	2.16498	6.3352e-05		AT1G54950 "MATCH" "1" "AT1G54950" "AT1G54950" "transmembrane protein" "Gene" ""
AT5G58680	2.16484	1.15957e-09		AT5G58680 "MATCH" "1" "AT5G58680" "AT5G58680" "ARM repeat superfamily protein" "Gene" ""
AT5G43590	2.16126	4.17843e-12		AT5G43590 "MATCH" "1" "AT5G43590" "AT5G43590" "Acyl transferase/acyl hydrolase/lysophospholipase superfamily protein" "Gene" ""
AT5G21960	2.1552	0.00376784		AT5G21960 "MATCH" "1" "AT5G21960" "AT5G21960" "Integrase-type DNA-binding superfamily protein" "Gene" ""
AT5G59220	2.15291	7.34716e-18		AT5G59220 "MATCH" "1" "AT5G59220" "HAI1" "PP2C protein (Clade A protein phosphatases type 2C)" "Gene" ""
AT5G22910	2.15218	0.000395456		AT5G22910 "MATCH" "1" "AT5G22910" "CHX9" "cation/H exchanger 9" "Gene" ""
AT2G32150	2.14866	1.38718e-15		AT2G32150 "MATCH" "1" "AT2G32150" "AT2G32150" "Haloacid dehalogenase-like hydrolase (HAD) superfamily protein" "Gene" ""
AT1G54575	2.14808	1.18036e-19		AT1G54575 "MATCH" "1" "AT1G54575" "AT1G54575" "hypothetical protein" "Gene" ""
AT2G15880	2.14712	1.00156e-19		AT2G15880 "MATCH" "1" "AT2G15880" "AT2G15880" "Leucine-rich repeat (LRR) family protein" "Gene" ""
AT2G25200	2.14503	8.60462e-09		AT2G25200 "MATCH" "1" "AT2G25200" "AT2G25200" "hypothetical protein (DUF868)" "Gene" ""
AT5G01880	2.14125	8.19037e-09		AT5G01880 "MATCH" "1" "AT5G01880" "AT5G01880" "RING/U-box superfamily protein" "Gene" ""
AT5G19880	2.14056	6.36138e-15		AT5G19880 "MATCH" "1" "AT5G19880" "AT5G19880" "Peroxidase superfamily protein" "Gene" ""
AT4G38340	2.13773	2.65238e-09		AT4G38340 "MATCH" "1" "AT4G38340" "AT4G38340" "Plant regulator RWP-RK family protein" "Gene" ""
AT2G29720	2.13437	3.15593e-16		AT2G29720 "MATCH" "1" "AT2G29720" "CTF2B" "FAD/NAD(P)-binding oxidoreductase family protein" "Gene" ""
AT4G35190	2.13405	1.34102e-12		AT4G35190 "MATCH" "1" "AT4G35190" "LOG5" "Putative lysine decarboxylase family protein" "Gene" ""
AT1G35050	2.13352	0.00455287		AT1G35050 "MATCH" "1" "AT1G35050" "AT1G35050" "transposable_element_gene" "TransposableElementGene" ""
AT3G14770	2.12861	1.07435e-12		AT3G14770 "MATCH" "1" "AT3G14770" "SWEET2" "Nodulin MtN3 family protein" "Gene" ""
AT4G01250	2.12526	1.60901e-17		AT4G01250 "MATCH" "1" "AT4G01250" "WRKY22" "WRKY family transcription factor" "Gene" ""
AT4G03505	2.12416	0.00108724		AT4G03505 "MATCH" "1" "AT4G03505" "AT4G03505" "hypothetical protein" "Gene" ""
AT2G24710	2.12311	0.00109604		AT2G24710 "MATCH" "1" "AT2G24710" "GLR2.3" "glutamate receptor 2.3" "Gene" ""
AT1G35910	2.12101	9.04219e-14		AT1G35910 "MATCH" "1" "AT1G35910" "TPPD" "Haloacid dehalogenase-like hydrolase (HAD) superfamily protein" "Gene" ""
AT4G14245	2.11706	0.000132604		AT4G14245 "MATCH" "1" "AT4G14245" "AT4G14245" "structural constituent of ribosome protein" "Gene" ""
AT2G15060	2.11643	0.00482574		AT2G15060 "MATCH" "1" "AT2G15060" "AT2G15060" "transposable_element_gene" "TransposableElementGene" ""
AT3G33555	2.11643	0.00482574		AT3G33555 "MATCH" "1" "AT3G33555" "AT3G33555" "transposable_element_gene" "TransposableElementGene" ""
AT1G19380	2.11147	2.61713e-19		AT1G19380 "MATCH" "1" "AT1G19380" "AT1G19380" "sugar	putative (DUF1195)" "Gene" ""
AT2G39400	2.10921	2.68972e-13		AT2G39400 "MATCH" "1" "AT2G39400" "AT2G39400" "alpha/beta-Hydrolases superfamily protein" "Gene" ""
AT5G57500	2.10602	6.77311e-17		AT5G57500 "MATCH" "1" "AT5G57500" "AT5G57500" "Galactosyltransferase family protein" "Gene" ""
AT2G17040	2.1026	1.33078e-08		AT2G17040 "MATCH" "1" "AT2G17040" "NAC036" "NAC domain containing protein 36" "Gene" ""
AT1G32510	2.09876	9.53037e-07		AT1G32510 "MATCH" "1" "AT1G32510" "NAC011" "NAC domain containing protein 11" "Gene" ""
AT5G52570	2.09397	6.81085e-05		AT5G52570 "MATCH" "1" "AT5G52570" "BETA-OHASE 2" "beta-carotene hydroxylase 2" "Gene" ""
AT3G17225	2.09366	9.60543e-07		AT3G17225 "MATCH" "1" "AT3G17225" "AT3G17225" "Plant invertase/pectin methylesterase inhibitor superfamily protein" "Gene" ""
AT1G23320	2.0914	0.00540367		AT1G23320 "MATCH" "1" "AT1G23320" "TAR1" "tryptophan aminotransferase related 1" "Gene" ""
AT5G62160	2.09084	0.00541067		AT5G62160 "MATCH" "1" "AT5G62160" "ZIP12" "zinc transporter 12 precursor" "Gene" ""
AT4G34970	2.08972	1.67145e-07		AT4G34970 "MATCH" "1" "AT4G34970" "ADF9" "actin depolymerizing factor 9" "Gene" ""
AT4G02280	2.08905	4.35203e-18		AT4G02280 "MATCH" "1" "AT4G02280" "SUS3" "sucrose synthase 3" "Gene" ""
AT5G46590	2.08878	1.71924e-15		AT5G46590 "MATCH" "1" "AT5G46590" "NAC096" "NAC domain containing protein 96" "Gene" ""
AT5G58840	2.08877	1.37012e-09		AT5G58840 "MATCH" "1" "AT5G58840" "AT5G58840" "Subtilase family protein" "Gene" ""
AT1G56250	2.08857	2.26406e-10		AT1G56250 "MATCH" "1" "AT1G56250" "PP2-B14" "phloem protein 2-B14" "Gene" ""
AT1G19540	2.08623	4.00688e-13		AT1G19540 "MATCH" "1" "AT1G19540" "AT1G19540" "NmrA-like negative transcriptional regulator family protein" "Gene" ""
AT2G47520	2.08614	1.76497e-05		AT2G47520 "MATCH" "1" "AT2G47520" "ERF71" "Integrase-type DNA-binding superfamily protein" "Gene" ""
AT3G25760	2.08497	0.000674294		AT3G25760 "MATCH" "1" "AT3G25760" "AOC1" "allene oxide cyclase 1" "Gene" ""
AT4G14450	2.0835	1.32622e-10		AT4G14450 "MATCH" "1" "AT4G14450" "AT4G14450" "hypothetical protein" "Gene" ""
AT2G38823	2.08349	3.43665e-13		AT2G38823 "MATCH" "1" "AT2G38823" "AT2G38823" "hypothetical protein" "Gene" ""
AT5G39610	2.08224	1.89173e-20		AT5G39610 "MATCH" "1" "AT5G39610" "NAC6" "NAC domain containing protein 6" "Gene" ""
AT2G38250	2.08056	7.56853e-16		AT2G38250 "MATCH" "1" "AT2G38250" "AT2G38250" "Homeodomain-like superfamily protein" "Gene" ""
AT5G05135	2.079	0.00572453		AT5G05135 "MATCH" "1" "AT5G05135" "" "" "Gene" ""
AT4G13420	2.0784	1.0498e-16		AT4G13420 "MATCH" "1" "AT4G13420" "HAK5" "high affinity K transporter 5" "Gene" ""
AT1G21528	2.07715	0.000561507		AT1G21528 "MATCH" "1" "AT1G21528" "AT1G21528" "hypothetical protein" "Gene" ""
AT5G66650	2.07672	4.85221e-14		AT5G66650 "MATCH" "1" "AT5G66650" "AT5G66650" "calcium uniporter (DUF607)" "Gene" ""
AT1G66050	2.07443	7.26908e-12		AT1G66050 "MATCH" "1" "AT1G66050" "VIM2" "Zinc finger (C3HC4-type RING finger) family protein" "Gene" ""
AT4G05071	2.07388	0.00131604		AT4G05071 "MATCH" "1" "AT4G05071" "AT4G05071" "hypothetical protein" "Gene" ""
AT5G57520	2.07357	0.00061061		AT5G57520 "MATCH" "1" "AT5G57520" "ZFP2" "zinc finger protein 2" "Gene" ""
AT1G11370	2.07194	0.00589173		AT1G11370 "MATCH" "1" "AT1G11370" "AT1G11370" "Pectin lyase-like superfamily protein" "Gene" ""
AT4G39660	2.06976	4.38134e-20		AT4G39660 "MATCH" "1" "AT4G39660" "AGT2" "alanine:glyoxylate aminotransferase 2" "Gene" ""
AT1G13490	2.06697	2.05419e-05		AT1G13490 "MATCH" "1" "AT1G13490" "AT1G13490" "hypothetical protein (DUF1262)" "Gene" ""
AT4G36040	2.06483	2.52105e-15		AT4G36040 "MATCH" "1" "AT4G36040" "J11" "Chaperone DnaJ-domain superfamily protein" "Gene" ""
AT4G22030	2.06445	4.75516e-11		AT4G22030 "MATCH" "1" "AT4G22030" "AT4G22030" "F-box protein with a domain protein" "Gene" ""
AT4G11521	2.06231	6.38577e-05		AT4G11521 "MATCH" "1" "AT4G11521" "AT4G11521" "Receptor-like protein kinase-related family protein" "Gene" ""
AT2G34360	2.06179	1.02062e-06		AT2G34360 "MATCH" "1" "AT2G34360" "AT2G34360" "MATE efflux family protein" "Gene" ""
AT1G05800	2.06127	0.00617728		AT1G05800 "MATCH" "1" "AT1G05800" "DGL" "alpha/beta-Hydrolases superfamily protein" "Gene" ""
AT5G61590	2.05428	1.64804e-14		AT5G61590 "MATCH" "1" "AT5G61590" "AT5G61590" "Integrase-type DNA-binding superfamily protein" "Gene" ""
AT5G57560	2.05395	1.44949e-11		AT5G57560 "MATCH" "1" "AT5G57560" "TCH4" "Xyloglucan endotransglucosylase/hydrolase family protein" "Gene" ""
AT1G73010	2.05213	6.45363e-13		AT1G73010 "MATCH" "1" "AT1G73010" "PS2" "inorganic pyrophosphatase 1" "Gene" ""
AT3G06355	2.05208	4.79693e-13		AT3G06355 "MATCH" "1" "AT3G06355" "" "" "Gene" ""
AT5G63350	2.0504	0.000897667		AT5G63350 "MATCH" "1" "AT5G63350" "AT5G63350" "von willebrand factor A domain protein" "Gene" ""
AT5G63250	2.04971	4.9924e-05		AT5G63250 "MATCH" "1" "AT5G63250" "AT5G63250" "Carbohydrate-binding X8 domain superfamily protein" "Gene" ""
AT2G31945	2.04824	8.87636e-11		AT2G31945 "MATCH" "1" "AT2G31945" "AT2G31945" "transmembrane protein" "Gene" ""
AT2G43400	2.0475	1.19587e-18		AT2G43400 "MATCH" "1" "AT2G43400" "ETFQO" "electron-transfer flavoprotein:ubiquinone oxidoreductase" "Gene" ""
AT5G07440	2.04461	1.11789e-14		AT5G07440 "MATCH" "1" "AT5G07440" "GDH2" "glutamate dehydrogenase 2" "Gene" ""
AT1G15380	2.04263	1.29035e-15		AT1G15380 "MATCH" "1" "AT1G15380" "GLYI4" "Lactoylglutathione lyase / glyoxalase I family protein" "Gene" ""
AT2G36440	2.04241	0.000115285		AT2G36440 "MATCH" "1" "AT2G36440" "AT2G36440" "hypothetical protein" "Gene" ""
AT5G36970	2.0423	1.42064e-10		AT5G36970 "MATCH" "1" "AT5G36970" "NHL25" "NDR1/HIN1-like 25" "Gene" ""
AT3G26080	2.0413	6.56786e-16		AT3G26080 "MATCH" "1" "AT3G26080" "AT3G26080" "plastid-lipid associated protein PAP / fibrillin family protein" "Gene" ""
AT3G53590	2.04049	2.07476e-07		AT3G53590 "MATCH" "1" "AT3G53590" "AT3G53590" "LRR receptor-like Serine/Threonine-kinase" "Gene" ""
AT1G26250	2.03811	2.38154e-11		AT1G26250 "MATCH" "1" "AT1G26250" "AT1G26250" "Proline-rich extensin-like family protein" "Gene" ""
AT3G07255	2.03645	0.00173167		AT3G07255 "MATCH" "1" "AT3G07255" "AT3G07255" "nuclear transport factor 2/RNA recognition motif protein" "Gene" ""
AT3G26190	2.03533	0.00648408		AT3G26190 "MATCH" "1" "AT3G26190" "CYP71B21" "cytochrome P450	family 71	subfamily B	polypeptide 21" "Gene" ""
AT5G04730	2.03249	0.000813459		AT5G04730 "MATCH" "1" "AT5G04730" "AT5G04730" "Ankyrin-repeat containing protein" "Gene" ""
AT5G24600	2.03123	7.28498e-11		AT5G24600 "MATCH" "1" "AT5G24600" "AT5G24600" "TRP-like ion channel protein (Protein of unknown function	DUF599)" "Gene" ""
AT1G75000	2.03113	7.71239e-16		AT1G75000 "MATCH" "1" "AT1G75000" "AT1G75000" "GNS1/SUR4 membrane protein family" "Gene" ""
AT1G69920	2.03023	7.51542e-15		AT1G69920 "MATCH" "1" "AT1G69920" "GSTU12" "glutathione S-transferase TAU 12" "Gene" ""
AT1G01770	2.02837	1.64829e-19		AT1G01770 "MATCH" "1" "AT1G01770" "AT1G01770" "propionyl-CoA carboxylase" "Gene" ""
AT1G10540	2.02559	1.15055e-06		AT1G10540 "MATCH" "1" "AT1G10540" "NAT8" "nucleobase-ascorbate transporter 8" "Gene" ""
AT1G15050	2.02348	1.09826e-05		AT1G15050 "MATCH" "1" "AT1G15050" "IAA34" "indole-3-acetic acid inducible 34" "Gene" ""
AT2G18050	2.0232	1.07412e-12		AT2G18050 "MATCH" "1" "AT2G18050" "HIS1-3" "histone H1-3" "Gene" ""
AT1G10585	2.01937	0.00742174		AT1G10585 "MATCH" "1" "AT1G10585" "AT1G10585" "basic helix-loop-helix (bHLH) DNA-binding superfamily protein" "Gene" ""
AT4G09120	2.01775	0.00303518		AT4G09120 "MATCH" "1" "AT4G09120" "AT4G09120" "RING/U-box superfamily protein" "Gene" ""
AT2G43520	2.01748	0.00799869		AT2G43520 "MATCH" "1" "AT2G43520" "TI2" "trypsin inhibitor protein 2" "Gene" ""
AT2G30550	2.01462	4.75885e-17		AT2G30550 "MATCH" "1" "AT2G30550" "AT2G30550" "alpha/beta-Hydrolases superfamily protein" "Gene" ""
AT4G16260	2.01201	2.32183e-16		AT4G16260 "MATCH" "1" "AT4G16260" "AT4G16260" "Glycosyl hydrolase superfamily protein" "Gene" ""
AT1G55200	2.01124	5.03072e-07		AT1G55200 "MATCH" "1" "AT1G55200" "AT1G55200" "kinase with adenine nucleotide alpha hydrolases-like domain-containing protein" "Gene" ""
AT3G60270	2.01112	9.63274e-16		AT3G60270 "MATCH" "1" "AT3G60270" "AT3G60270" "Cupredoxin superfamily protein" "Gene" ""
AT5G38200	2.01089	1.4035e-20		AT5G38200 "MATCH" "1" "AT5G38200" "AT5G38200" "Class I glutamine amidotransferase-like superfamily protein" "Gene" ""
AT3G10780	2.00882	0.00025373		AT3G10780 "MATCH" "1" "AT3G10780" "AT3G10780" "emp24/gp25L/p24 family/GOLD family protein" "Gene" ""
AT1G30220	2.00792	6.96903e-09		AT1G30220 "MATCH" "1" "AT1G30220" "INT2" "inositol transporter 2" "Gene" ""
AT3G26830	2.00628	1.02457e-22		AT3G26830 "MATCH" "1" "AT3G26830" "PAD3" "Cytochrome P450 superfamily protein" "Gene" ""
AT2G34350	2.0056	1.36975e-10		AT2G34350 "MATCH" "1" "AT2G34350" "AT2G34350" "Nodulin-like / Major Facilitator Superfamily protein" "Gene" ""
AT5G44065	2.00522	0.000135758		AT5G44065 "MATCH" "1" "AT5G44065" "AT5G44065" "hypothetical protein" "Gene" ""
AT4G16215	2.00473	0.00458736		AT4G16215 "MATCH" "1" "AT4G16215" "AT4G16215" "hypothetical protein" "Gene" ""
AT3G17110	2.00421	3.4378e-16		AT3G17110 "MATCH" "1" "AT3G17110" "AT3G17110" "pseudogene of glycine-rich protein" "Pseudogene" ""
AT5G13330	2.00317	3.07331e-17		AT5G13330 "MATCH" "1" "AT5G13330" "Rap2.6L" "related to AP2 6l" "Gene" ""
AT3G18950	2.00199	1.31212e-14		AT3G18950 "MATCH" "1" "AT3G18950" "AT3G18950" "Transducin/WD40 repeat-like superfamily protein" "Gene" ""
AT5G43175	2.0017	0.00519666		AT5G43175 "MATCH" "1" "AT5G43175" "AT5G43175" "basic helix-loop-helix (bHLH) DNA-binding superfamily protein" "Gene" ""
AT1G02470	1.99923	1.92139e-06		AT1G02470 "MATCH" "1" "AT1G02470" "AT1G02470" "Polyketide cyclase/dehydrase and lipid transport superfamily protein" "Gene" ""
AT1G05675	1.99366	3.21515e-12		AT1G05675 "MATCH" "1" "AT1G05675" "AT1G05675" "UDP-Glycosyltransferase superfamily protein" "Gene" ""
AT4G39780	1.99321	8.68137e-18		AT4G39780 "MATCH" "1" "AT4G39780" "AT4G39780" "Integrase-type DNA-binding superfamily protein" "Gene" ""
AT2G01340	1.99063	6.46328e-15		AT2G01340 "MATCH" "1" "AT2G01340" "At17.1" "plastid movement impaired protein" "Gene" ""
AT1G59740	1.99028	1.75433e-21		AT1G59740 "MATCH" "1" "AT1G59740" "AT1G59740" "Major facilitator superfamily protein" "Gene" ""
AT1G59950	1.98992	0.00752362		AT1G59950 "MATCH" "1" "AT1G59950" "AT1G59950" "NAD(P)-linked oxidoreductase superfamily protein" "Gene" ""
AT4G37780	1.9897	2.28689e-08		AT4G37780 "MATCH" "1" "AT4G37780" "MYB87" "myb domain protein 87" "Gene" ""
AT1G17310	1.98788	3.19427e-06		AT1G17310 "MATCH" "1" "AT1G17310" "AT1G17310" "MADS-box transcription factor family protein" "Gene" ""
AT2G18480	1.98571	3.30625e-12		AT2G18480 "MATCH" "1" "AT2G18480" "AT2G18480" "Major facilitator superfamily protein" "Gene" ""
AT3G17220	1.985	0.000117911		AT3G17220 "MATCH" "1" "AT3G17220" "PMEI2" "pectin methylesterase inhibitor 2" "Gene" ""
AT5G52760	1.98317	1.20793e-05		AT5G52760 "MATCH" "1" "AT5G52760" "AT5G52760" "Copper transport protein family" "Gene" ""
AT5G56300	1.98203	0.00670679		AT5G56300 "MATCH" "1" "AT5G56300" "GAMT2" "gibberellic acid methyltransferase 2" "Gene" ""
AT1G53820	1.98197	0.00871002		AT1G53820 "MATCH" "1" "AT1G53820" "AT1G53820" "RING/U-box superfamily protein" "Gene" ""
AT5G10760	1.9806	0.00948924		AT5G10760 "MATCH" "1" "AT5G10760" "AT5G10760" "Eukaryotic aspartyl protease family protein" "Gene" ""
AT1G47990	1.97917	0.000438984		AT1G47990 "MATCH" "1" "AT1G47990" "GA2OX4" "gibberellin 2-oxidase 4" "Gene" ""
AT5G26250	1.97909	1.05788e-06		AT5G26250 "MATCH" "1" "AT5G26250" "AT5G26250" "Major facilitator superfamily protein" "Gene" ""
AT4G07820	1.97812	3.8419e-12		AT4G07820 "MATCH" "1" "AT4G07820" "AT4G07820" "CAP (Cysteine-rich secretory proteins	Antigen 5	and Pathogenesis-related 1 protein) superfamily protein" "Gene" ""
AT5G14470	1.97588	3.41611e-10		AT5G14470 "MATCH" "1" "AT5G14470" "AT5G14470" "GHMP kinase family protein" "Gene" ""
AT1G43910	1.97469	2.81212e-16		AT1G43910 "MATCH" "1" "AT1G43910" "AT1G43910" "P-loop containing nucleoside triphosphate hydrolases superfamily protein" "Gene" ""
AT2G32660	1.9732	1.00148e-11		AT2G32660 "MATCH" "1" "AT2G32660" "RLP22" "receptor like protein 22" "Gene" ""
AT3G30775	1.97115	5.93342e-14		AT3G30775 "MATCH" "1" "AT3G30775" "ERD5" "Methylenetetrahydrofolate reductase family protein" "Gene" ""
AT1G18830	1.9698	0.000837901		AT1G18830 "MATCH" "1" "AT1G18830" "AT1G18830" "Transducin/WD40 repeat-like superfamily protein" "Gene" ""
AT2G42440	1.96834	1.16521e-07		AT2G42440 "MATCH" "1" "AT2G42440" "ASL15" "Lateral organ boundaries (LOB) domain family protein" "Gene" ""
AT2G32200	1.96674	0.00717536		AT2G32200 "MATCH" "1" "AT2G32200" "AT2G32200" "cysteine-rich/transmembrane domain A-like protein" "Gene" ""
AT1G71200	1.96259	2.15053e-08		AT1G71200 "MATCH" "1" "AT1G71200" "AT1G71200" "basic helix-loop-helix (bHLH) DNA-binding superfamily protein" "Gene" ""
AT1G12790	1.96231	3.14877e-10		AT1G12790 "MATCH" "1" "AT1G12790" "AT1G12790" "DNA ligase-like protein" "Gene" ""
AT5G20250	1.96193	8.65094e-11		AT5G20250 "MATCH" "1" "AT5G20250" "DIN10" "Raffinose synthase family protein" "Gene" ""
AT3G30844	1.9575	0.010385		AT3G30844 "MATCH" "1" "AT3G30844" "AT3G30844" "transposable_element_gene" "TransposableElementGene" ""
AT3G48360	1.95662	1.99182e-18		AT3G48360 "MATCH" "1" "AT3G48360" "BT2" "BTB and TAZ domain protein 2" "Gene" ""
AT2G04005	1.95546	0.00954023		AT2G04005 "MATCH" "1" "AT2G04005" "" "" "Gene" ""
AT3G23150	1.95442	8.25316e-19		AT3G23150 "MATCH" "1" "AT3G23150" "ETR2" "Signal transduction histidine kinase	hybrid-type	ethylene sensor" "Gene" ""
AT1G64295	1.95431	0.0097887		AT1G64295 "MATCH" "1" "AT1G64295" "AT1G64295" "F-box associated ubiquitination effector family protein" "Gene" ""
AT1G10920	1.95239	1.45471e-09		AT1G10920 "MATCH" "1" "AT1G10920" "LOV1" "NB-ARC domain-containing disease resistance protein" "Gene" ""
AT3G46080	1.94977	1.53991e-13		AT3G46080 "MATCH" "1" "AT3G46080" "AT3G46080" "C2H2-type zinc finger family protein" "Gene" ""
AT5G28673	1.94291	0.0102855		AT5G28673 "MATCH" "1" "AT5G28673" "AT5G28673" "transposable_element_gene" "TransposableElementGene" ""
AT4G15270	1.94239	2.1749e-10		AT4G15270 "MATCH" "1" "AT4G15270" "AT4G15270" "glucosyltransferase-like protein" "Gene" ""
AT1G62290	1.94034	6.13703e-06		AT1G62290 "MATCH" "1" "AT1G62290" "AT1G62290" "Saposin-like aspartyl protease family protein" "Gene" ""
AT1G58180	1.93814	4.12446e-14		AT1G58180 "MATCH" "1" "AT1G58180" "BCA6" "beta carbonic anhydrase 6" "Gene" ""
AT5G14570	1.93698	1.64403e-16		AT5G14570 "MATCH" "1" "AT5G14570" "NRT2.7" "high affinity nitrate transporter 2.7" "Gene" ""
AT1G48260	1.93461	4.17279e-13		AT1G48260 "MATCH" "1" "AT1G48260" "CIPK17" "CBL-interacting protein kinase 17" "Gene" ""
AT2G40180	1.93448	5.19614e-09		AT2G40180 "MATCH" "1" "AT2G40180" "PP2C5" "phosphatase 2C5" "Gene" ""
AT1G02930	1.93372	1.35311e-17		AT1G02930 "MATCH" "1" "AT1G02930" "GSTF6" "glutathione S-transferase 6" "Gene" ""
AT2G18193	1.93286	1.48298e-18		AT2G18193 "MATCH" "1" "AT2G18193" "AT2G18193" "P-loop containing nucleoside triphosphate hydrolases superfamily protein" "Gene" ""
AT5G22290	1.93171	3.6314e-15		AT5G22290 "MATCH" "1" "AT5G22290" "NAC089" "NAC domain containing protein 89" "Gene" ""
AT2G24160	1.93114	0.0002951		AT2G24160 "MATCH" "1" "AT2G24160" "AT2G24160" "pseudogene of receptor like protein 37" "Pseudogene" ""
AT4G16162	1.9303	0.00734661		AT4G16162 "MATCH" "1" "AT4G16162" "AT4G16162" "Leucine-rich repeat (LRR) family protein" "Gene" ""
AT3G44880	1.92991	3.91193e-11		AT3G44880 "MATCH" "1" "AT3G44880" "ACD1" "Pheophorbide a oxygenase family protein with Rieske 2Fe-2S domain-containing protein" "Gene" ""
AT4G18990	1.92766	9.6731e-11		AT4G18990 "MATCH" "1" "AT4G18990" "XTH29" "xyloglucan endotransglucosylase/hydrolase 29" "Gene" ""
AT5G13370	1.92666	2.37902e-17		AT5G13370 "MATCH" "1" "AT5G13370" "AT5G13370" "Auxin-responsive GH3 family protein" "Gene" ""
AT4G37050	1.92619	4.56957e-09		AT4G37050 "MATCH" "1" "AT4G37050" "PLP4" "PATATIN-like protein 4" "Gene" ""
AT4G28085	1.92564	3.25361e-10		AT4G28085 "MATCH" "1" "AT4G28085" "AT4G28085" "transmembrane protein" "Gene" ""
AT2G34930	1.92521	5.80827e-17		AT2G34930 "MATCH" "1" "AT2G34930" "AT2G34930" "disease resistance family protein / LRR family protein" "Gene" ""
AT2G15800	1.92521	0.0115659		AT2G15800 "MATCH" "1" "AT2G15800" "AT2G15800" "transposable_element_gene" "TransposableElementGene" ""
AT1G14640	1.92367	7.00299e-14		AT1G14640 "MATCH" "1" "AT1G14640" "AT1G14640" "SWAP (Suppressor-of-White-APricot)/surp domain-containing protein" "Gene" ""
AT1G30972	1.92335	0.0111128		AT1G30972 "MATCH" "1" "AT1G30972" "AT1G30972" "Plant thionin family protein" "Gene" ""
AT2G03540	1.92176	0.000514362		AT2G03540 "MATCH" "1" "AT2G03540" "AT2G03540" "transposable_element_gene" "TransposableElementGene" ""
AT1G29860	1.92064	3.27374e-09		AT1G29860 "MATCH" "1" "AT1G29860" "WRKY71" "WRKY DNA-binding protein 71" "Gene" ""
AT1G71140	1.91539	2.01892e-17		AT1G71140 "MATCH" "1" "AT1G71140" "AT1G71140" "MATE efflux family protein" "Gene" ""
AT3G23790	1.91525	3.68514e-16		AT3G23790 "MATCH" "1" "AT3G23790" "AAE16" "AMP-dependent synthetase and ligase family protein" "Gene" ""
AT4G13480	1.91249	0.00905891		AT4G13480 "MATCH" "1" "AT4G13480" "MYB79" "myb domain protein 79" "Gene" ""
AT3G14780	1.90856	1.12949e-11		AT3G14780 "MATCH" "1" "AT3G14780" "AT3G14780" "callose synthase" "Gene" ""
AT4G22600	1.90848	0.0128658		AT4G22600 "MATCH" "1" "AT4G22600" "INP1" "transcription factor" "Gene" ""
AT4G23260	1.90731	2.50887e-09		AT4G23260 "MATCH" "1" "AT4G23260" "CRK18" "cysteine-rich RLK (RECEPTOR-like protein kinase) 18" "Gene" ""
AT4G18210	1.90593	5.85825e-06		AT4G18210 "MATCH" "1" "AT4G18210" "PUP10" "purine permease 10" "Gene" ""
AT1G35730	1.90458	0.0117293		AT1G35730 "MATCH" "1" "AT1G35730" "PUM9" "pumilio 9" "Gene" ""
AT5G02230	1.90218	8.05743e-18		AT5G02230 "MATCH" "1" "AT5G02230" "AT5G02230" "Haloacid dehalogenase-like hydrolase (HAD) superfamily protein" "Gene" ""
AT3G47380	1.90132	3.0872e-11		AT3G47380 "MATCH" "1" "AT3G47380" "AT3G47380" "Plant invertase/pectin methylesterase inhibitor superfamily protein" "Gene" ""
AT1G23850	1.90082	5.47978e-14		AT1G23850 "MATCH" "1" "AT1G23850" "AT1G23850" "transmembrane protein" "Gene" ""
AT1G64010	1.90042	5.21376e-05		AT1G64010 "MATCH" "1" "AT1G64010" "AT1G64010" "Serine protease inhibitor (SERPIN) family protein" "Gene" ""
AT4G23250	1.90015	1.49595e-16		AT4G23250 "MATCH" "1" "AT4G23250" "EMB1290" "cysteine-rich receptor-like protein kinase 17" "Gene" ""
AT4G21650	1.89962	4.08043e-06		AT4G21650 "MATCH" "1" "AT4G21650" "AT4G21650" "Subtilase family protein" "Gene" ""
AT5G02065	1.89889	0.0133002		AT5G02065 "MATCH" "1" "AT5G02065" "AT5G02065" "transmembrane protein" "Gene" ""
AT4G08870	1.89748	0.0122844		AT4G08870 "MATCH" "1" "AT4G08870" "ARGAH2" "Arginase/deacetylase superfamily protein" "Gene" ""
AT2G30400	1.89739	1.66515e-12		AT2G30400 "MATCH" "1" "AT2G30400" "OFP2" "ovate family protein 2" "Gene" ""
AT4G11480	1.89489	2.83042e-15		AT4G11480 "MATCH" "1" "AT4G11480" "CRK32" "cysteine-rich RLK (RECEPTOR-like protein kinase) 32" "Gene" ""
AT4G31800	1.89432	1.58937e-12		AT4G31800 "MATCH" "1" "AT4G31800" "WRKY18" "WRKY DNA-binding protein 18" "Gene" ""
AT5G54080	1.89224	2.21377e-14		AT5G54080 "MATCH" "1" "AT5G54080" "HGO" "homogentisate 1	2-dioxygenase" "Gene" ""
AT2G05530	1.89134	0.0137746		AT2G05530 "MATCH" "1" "AT2G05530" "AT2G05530" "Glycine-rich protein family" "Gene" ""
AT1G08900	1.8912	3.70536e-09		AT1G08900 "MATCH" "1" "AT1G08900" "AT1G08900" "Major facilitator superfamily protein" "Gene" ""
AT5G59810	1.88492	0.0142956		AT5G59810 "MATCH" "1" "AT5G59810" "SBT5.4" "Subtilase family protein" "Gene" ""
AT1G80390	1.88239	0.0146021		AT1G80390 "MATCH" "1" "AT1G80390" "IAA15" "indole-3-acetic acid inducible 15" "Gene" ""
AT3G03870	1.88195	4.51039e-12		AT3G03870 "MATCH" "1" "AT3G03870" "AT3G03870" "transmembrane protein" "Gene" ""
AT4G19460	1.88124	6.32104e-16		AT4G19460 "MATCH" "1" "AT4G19460" "AT4G19460" "UDP-Glycosyltransferase superfamily protein" "Gene" ""
AT2G38870	1.88048	1.81204e-18		AT2G38870 "MATCH" "1" "AT2G38870" "AT2G38870" "Serine protease inhibitor	potato inhibitor I-type family protein" "Gene" ""
AT4G32480	1.8804	2.05615e-13		AT4G32480 "MATCH" "1" "AT4G32480" "AT4G32480" "sugar phosphate exchanger	putative (DUF506)" "Gene" ""
AT5G19110	1.87989	4.04145e-18		AT5G19110 "MATCH" "1" "AT5G19110" "AT5G19110" "Eukaryotic aspartyl protease family protein" "Gene" ""
AT3G49780	1.87698	1.90319e-11		AT3G49780 "MATCH" "1" "AT3G49780" "PSK4" "phytosulfokine 4 precursor" "Gene" ""
AT1G72450	1.87557	5.23622e-13		AT1G72450 "MATCH" "1" "AT1G72450" "JAZ6" "jasmonate-zim-domain protein 6" "Gene" ""
AT2G38490	1.87478	1.8318e-08		AT2G38490 "MATCH" "1" "AT2G38490" "CIPK22" "CBL-interacting Serine/Threonine-kinase" "Gene" ""
AT2G18700	1.87396	5.54895e-15		AT2G18700 "MATCH" "1" "AT2G18700" "TPS11" "trehalose phosphatase/synthase 11" "Gene" ""
AT5G02155	1.87391	0.0136659		AT5G02155 "MATCH" "1" "AT5G02155" "" "Natural antisense transcript overlaps with AT5G14120" "Gene" ""
AT3G02150	1.87308	2.81965e-07		AT3G02150 "MATCH" "1" "AT3G02150" "PTF1" "plastid transcription factor 1" "Gene" ""
AT3G45130	1.86692	1.66972e-11		AT3G45130 "MATCH" "1" "AT3G45130" "LAS1" "lanosterol synthase 1" "Gene" ""
AT5G43064	1.86509	0.0139605		AT5G43064 "MATCH" "1" "AT5G43064" "AT5G43064" "transmembrane protein" "Gene" ""
AT4G19700	1.86096	7.91198e-17		AT4G19700 "MATCH" "1" "AT4G19700" "RING" "SBP (S-ribonuclease binding protein) family protein" "Gene" ""
AT5G40010	1.86087	1.18498e-12		AT5G40010 "MATCH" "1" "AT5G40010" "AATP1" "AAA-ATPase 1" "Gene" ""
AT3G19200	1.86017	2.43488e-12		AT3G19200 "MATCH" "1" "AT3G19200" "AT3G19200" "hypothetical protein" "Gene" ""
AT5G60740	1.85847	0.0159792		AT5G60740 "MATCH" "1" "AT5G60740" "ABCG28" "ABC transporter family protein" "Gene" ""
AT4G00970	1.85821	0.000272599		AT4G00970 "MATCH" "1" "AT4G00970" "CRK41" "cysteine-rich RLK (RECEPTOR-like protein kinase) 41" "Gene" ""
AT5G59780	1.85683	8.30054e-20		AT5G59780 "MATCH" "1" "AT5G59780" "MYB59" "myb domain protein 59" "Gene" ""
AT5G16370	1.85553	7.78822e-11		AT5G16370 "MATCH" "1" "AT5G16370" "AAE5" "acyl activating enzyme 5" "Gene" ""
AT1G80840	1.85525	9.45813e-15		AT1G80840 "MATCH" "1" "AT1G80840" "WRKY40" "WRKY DNA-binding protein 40" "Gene" ""
AT3G45120	1.85451	0.00793935		AT3G45120 "MATCH" "1" "AT3G45120" "AT3G45120" "transposable_element_gene" "TransposableElementGene" ""
AT1G61810	1.8542	8.39723e-15		AT1G61810 "MATCH" "1" "AT1G61810" "BGLU45" "beta-glucosidase 45" "Gene" ""
AT3G48740	1.85239	1.34276e-07		AT3G48740 "MATCH" "1" "AT3G48740" "SWEET11" "Nodulin MtN3 family protein" "Gene" ""
AT2G43590	1.85019	1.48352e-19		AT2G43590 "MATCH" "1" "AT2G43590" "AT2G43590" "Chitinase family protein" "Gene" ""
AT3G61280	1.84891	3.38948e-10		AT3G61280 "MATCH" "1" "AT3G61280" "AT3G61280" "O-glucosyltransferase rumi-like protein (DUF821)" "Gene" ""
AT4G28790	1.84626	6.4959e-10		AT4G28790 "MATCH" "1" "AT4G28790" "AT4G28790" "basic helix-loop-helix (bHLH) DNA-binding superfamily protein" "Gene" ""
AT1G48000	1.84576	4.17931e-13		AT1G48000 "MATCH" "1" "AT1G48000" "MYB112" "myb domain protein 112" "Gene" ""
AT3G02840	1.84514	7.76235e-09		AT3G02840 "MATCH" "1" "AT3G02840" "AT3G02840" "ARM repeat superfamily protein" "Gene" ""
AT2G40000	1.84497	5.71679e-13		AT2G40000 "MATCH" "1" "AT2G40000" "HSPRO2" "ortholog of sugar beet HS1 PRO-1 2" "Gene" ""
AT5G17490	1.84481	5.04553e-12		AT5G17490 "MATCH" "1" "AT5G17490" "RGL3" "RGA-like protein 3" "Gene" ""
AT2G25625	1.84385	3.70461e-07		AT2G25625 "MATCH" "1" "AT2G25625" "AT2G25625" "histone deacetylase-like protein" "Gene" ""
AT1G02620	1.84349	0.0150611		AT1G02620 "MATCH" "1" "AT1G02620" "AT1G02620" "Ras-related small GTP-binding family protein" "Gene" ""
AT1G33900	1.84026	0.0135012		AT1G33900 "MATCH" "1" "AT1G33900" "AT1G33900" "P-loop containing nucleoside triphosphate hydrolases superfamily protein" "Gene" ""
AT3G28930	1.83888	5.17638e-17		AT3G28930 "MATCH" "1" "AT3G28930" "AIG2" "AIG2-like (avirulence induced gene) family protein" "Gene" ""
AT5G49665	1.83672	9.76999e-20		AT5G49665 "MATCH" "1" "AT5G49665" "AT5G49665" "Zinc finger (C3HC4-type RING finger) family protein" "Gene" ""
AT4G28150	1.83664	1.06899e-12		AT4G28150 "MATCH" "1" "AT4G28150" "AT4G28150" "hypothetical protein (DUF789)" "Gene" ""
AT4G04540	1.83618	2.03659e-06		AT4G04540 "MATCH" "1" "AT4G04540" "CRK39" "cysteine-rich RLK (RECEPTOR-like protein kinase) 39" "Gene" ""
AT2G24270	1.83569	2.12774e-06		AT2G24270 "MATCH" "1" "AT2G24270" "ALDH11A3" "aldehyde dehydrogenase 11A3" "Gene" ""
AT3G14185	1.83425	3.5206e-06		AT3G14185 "MATCH" "1" "AT3G14185" "AT3G14185" "" "Gene" ""
AT1G11180	1.83313	2.46734e-09		AT1G11180 "MATCH" "1" "AT1G11180" "SCAMP2" "Secretory carrier membrane protein (SCAMP) family protein" "Gene" ""
AT4G23365	1.83197	0.0158952		AT4G23365 "MATCH" "1" "AT4G23365" "AT4G23365" "carboxyl-terminal peptidase" "Gene" ""
AT3G43430	1.83028	6.30344e-14		AT3G43430 "MATCH" "1" "AT3G43430" "AT3G43430" "RING/U-box superfamily protein" "Gene" ""
AT2G29380	1.83014	0.000566801		AT2G29380 "MATCH" "1" "AT2G29380" "HAI3" "highly ABA-induced PP2C protein 3" "Gene" ""
AT1G80380	1.82999	2.24424e-08		AT1G80380 "MATCH" "1" "AT1G80380" "AT1G80380" "P-loop containing nucleoside triphosphate hydrolases superfamily protein" "Gene" ""
AT1G41835	1.82994	0.0160656		AT1G41835 "MATCH" "1" "AT1G41835" "AT1G41835" "transposable_element_gene" "TransposableElementGene" ""
AT3G32925	1.82713	0.0182208		AT3G32925 "MATCH" "1" "AT3G32925" "AT3G32925" "transposable_element_gene" "TransposableElementGene" ""
AT5G44063	1.82606	1.59244e-08		AT5G44063 "MATCH" "1" "AT5G44063" "AT5G44063" "hypothetical protein" "Gene" ""
AT5G10300	1.82564	2.60141e-14		AT5G10300 "MATCH" "1" "AT5G10300" "MES5" "methyl esterase 5" "Gene" ""
AT3G26840	1.82529	2.51324e-16		AT3G26840 "MATCH" "1" "AT3G26840" "PES2" "Esterase/lipase/thioesterase family protein" "Gene" ""
AT2G18420	1.82251	0.0165508		AT2G18420 "MATCH" "1" "AT2G18420" "AT2G18420" "Gibberellin-regulated family protein" "Gene" ""
AT2G43120	1.81975	1.61753e-16		AT2G43120 "MATCH" "1" "AT2G43120" "AT2G43120" "RmlC-like cupins superfamily protein" "Gene" ""
AT5G56100	1.81967	0.0170603		AT5G56100 "MATCH" "1" "AT5G56100" "AT5G56100" "glycine-rich protein / oleosin" "Gene" ""
AT1G21000	1.81962	1.82425e-14		AT1G21000 "MATCH" "1" "AT1G21000" "AT1G21000" "PLATZ transcription factor family protein" "Gene" ""
AT1G11185	1.81896	2.37722e-09		AT1G11185 "MATCH" "1" "AT1G11185" "AT1G11185" "" "Gene" ""
AT1G68620	1.81808	1.74585e-11		AT1G68620 "MATCH" "1" "AT1G68620" "AT1G68620" "alpha/beta-Hydrolases superfamily protein" "Gene" ""
AT1G66173	1.81803	1.01103e-08		AT1G66173 "MATCH" "1" "AT1G66173" "AT1G66173" "" "Gene" ""
AT1G73610	1.81695	0.000151794		AT1G73610 "MATCH" "1" "AT1G73610" "AT1G73610" "GDSL-like Lipase/Acylhydrolase superfamily protein" "Gene" ""
AT2G04050	1.8155	0.0182106		AT2G04050 "MATCH" "1" "AT2G04050" "AT2G04050" "MATE efflux family protein" "Gene" ""
AT2G15220	1.81512	9.39259e-16		AT2G15220 "MATCH" "1" "AT2G15220" "AT2G15220" "Plant basic secretory protein (BSP) family protein" "Gene" ""
AT5G27765	1.81508	1.1039e-07		AT5G27765 "MATCH" "1" "AT5G27765" "AT5G27765" "transmembrane protein" "Gene" ""
AT4G21440	1.81474	0.00162006		AT4G21440 "MATCH" "1" "AT4G21440" "MYB102" "MYB-like 102" "Gene" ""
AT1G04997	1.81323	0.0171266		AT1G04997 "MATCH" "1" "AT1G04997" "" "" "Gene" ""
AT5G57190	1.81306	1.96464e-13		AT5G57190 "MATCH" "1" "AT5G57190" "PSD2" "phosphatidylserine decarboxylase 2" "Gene" ""
AT5G52450	1.81223	2.4007e-14		AT5G52450 "MATCH" "1" "AT5G52450" "AT5G52450" "MATE efflux family protein" "Gene" ""
AT5G56870	1.81093	2.54442e-11		AT5G56870 "MATCH" "1" "AT5G56870" "BGAL4" "beta-galactosidase 4" "Gene" ""
AT2G19610	1.81073	0.000312369		AT2G19610 "MATCH" "1" "AT2G19610" "AT2G19610" "RING/U-box superfamily protein" "Gene" ""
AT1G21140	1.80928	1.65144e-14		AT1G21140 "MATCH" "1" "AT1G21140" "AT1G21140" "Vacuolar iron transporter (VIT) family protein" "Gene" ""
AT2G13640	1.80893	0.0192182		AT2G13640 "MATCH" "1" "AT2G13640" "AT2G13640" "Transcription factor IIS family protein" "Gene" ""
AT2G36950	1.80854	1.75536e-13		AT2G36950 "MATCH" "1" "AT2G36950" "AT2G36950" "Heavy metal transport/detoxification superfamily protein" "Gene" ""
AT4G25810	1.80852	7.91624e-10		AT4G25810 "MATCH" "1" "AT4G25810" "XTR6" "xyloglucan endotransglycosylase 6" "Gene" ""
AT3G48390	1.80584	1.08828e-07		AT3G48390 "MATCH" "1" "AT3G48390" "AT3G48390" "MA3 domain-containing protein" "Gene" ""
AT2G04495	1.80559	0.00643187		AT2G04495 "MATCH" "1" "AT2G04495" "AT2G04495" "transmembrane protein" "Gene" ""
AT4G28490	1.80494	1.32872e-14		AT4G28490 "MATCH" "1" "AT4G28490" "HAE" "Leucine-rich receptor-like protein kinase family protein" "Gene" ""
AT2G40740	1.80492	8.92037e-09		AT2G40740 "MATCH" "1" "AT2G40740" "WRKY55" "WRKY DNA-binding protein 55" "Gene" ""
AT1G13245	1.80387	5.24972e-12		AT1G13245 "MATCH" "1" "AT1G13245" "RTFL17" "ROTUNDIFOLIA like 17" "Gene" ""
AT1G64020	1.80059	0.000176517		AT1G64020 "MATCH" "1" "AT1G64020" "AT1G64020" "Serine protease inhibitor (SERPIN) family protein" "Gene" ""
AT2G03530	1.79987	7.31872e-13		AT2G03530 "MATCH" "1" "AT2G03530" "UPS2" "ureide permease 2" "Gene" ""
AT1G04157	1.79767	0.0181395		AT1G04157 "MATCH" "1" "AT1G04157" "" "Natural antisense transcript overlaps with AT1G03090" "Gene" ""
AT1G69890	1.79708	1.97354e-09		AT1G69890 "MATCH" "1" "AT1G69890" "AT1G69890" "actin cross-linking protein (DUF569)" "Gene" ""
AT5G50470	1.79671	0.0181573		AT5G50470 "MATCH" "1" "AT5G50470" "NF-YC7" "nuclear factor Y	subunit C7" "Gene" ""
AT5G06570	1.79651	1.48662e-09		AT5G06570 "MATCH" "1" "AT5G06570" "AT5G06570" "alpha/beta-Hydrolases superfamily protein" "Gene" ""
AT1G62480	1.79648	6.18083e-15		AT1G62480 "MATCH" "1" "AT1G62480" "AT1G62480" "Vacuolar calcium-binding protein-like protein" "Gene" ""
AT4G08340	1.79557	0.020806		AT4G08340 "MATCH" "1" "AT4G08340" "AT4G08340" "transposable_element_gene" "TransposableElementGene" ""
AT2G04080	1.79554	2.38698e-05		AT2G04080 "MATCH" "1" "AT2G04080" "AT2G04080" "MATE efflux family protein" "Gene" ""
AT2G03980	1.79387	2.45449e-09		AT2G03980 "MATCH" "1" "AT2G03980" "AT2G03980" "GDSL-like Lipase/Acylhydrolase superfamily protein" "Gene" ""
AT1G25275	1.79288	6.66079e-13		AT1G25275 "MATCH" "1" "AT1G25275" "AT1G25275" "thionin-like protein" "Gene" ""
AT1G20350	1.78723	0.00711582		AT1G20350 "MATCH" "1" "AT1G20350" "TIM17-1" "translocase inner membrane subunit 17-1" "Gene" ""
AT3G53530	1.78678	0.0109086		AT3G53530 "MATCH" "1" "AT3G53530" "NAKR3" "Chloroplast-targeted copper chaperone protein" "Gene" ""
AT3G50030	1.78477	3.36209e-09		AT3G50030 "MATCH" "1" "AT3G50030" "AT3G50030" "ARM-repeat/Tetratricopeptide repeat (TPR)-like protein" "Gene" ""
AT1G07180	1.7841	0.00026155		AT1G07180 "MATCH" "1" "AT1G07180" "NDA1" "alternative NAD(P)H dehydrogenase 1" "Gene" ""
AT2G23620	1.78224	7.80811e-13		AT2G23620 "MATCH" "1" "AT2G23620" "MES1" "methyl esterase 1" "Gene" ""
AT1G30730	1.78029	1.82257e-08		AT1G30730 "MATCH" "1" "AT1G30730" "AT1G30730" "FAD-binding Berberine family protein" "Gene" ""
AT3G61890	1.77923	2.6997e-14		AT3G61890 "MATCH" "1" "AT3G61890" "HB-12" "homeobox 12" "Gene" ""
AT1G34050	1.77784	2.29829e-06		AT1G34050 "MATCH" "1" "AT1G34050" "AT1G34050" "Ankyrin repeat family protein" "Gene" ""
AT1G09297	1.77728	0.0169232		AT1G09297 "MATCH" "1" "AT1G09297" "" "Natural antisense transcript overlaps with AT1G72070" "Gene" ""
AT3G53540	1.77722	2.49611e-16		AT3G53540 "MATCH" "1" "AT3G53540" "TRM19" "afadin" "Gene" ""
AT5G05125	1.77587	0.0162343		AT5G05125 "MATCH" "1" "AT5G05125" "" "" "Gene" ""
AT1G77380	1.77534	2.93771e-14		AT1G77380 "MATCH" "1" "AT1G77380" "AAP3" "amino acid permease 3" "Gene" ""
AT1G71040	1.77527	8.62372e-14		AT1G71040 "MATCH" "1" "AT1G71040" "LPR2" "Cupredoxin superfamily protein" "Gene" ""
AT3G02550	1.77485	5.70019e-16		AT3G02550 "MATCH" "1" "AT3G02550" "LBD41" "LOB domain-containing protein 41" "Gene" ""
AT5G07430	1.77437	0.0226887		AT5G07430 "MATCH" "1" "AT5G07430" "AT5G07430" "Pectin lyase-like superfamily protein" "Gene" ""
AT1G12320	1.77221	9.22895e-12		AT1G12320 "MATCH" "1" "AT1G12320" "AT1G12320" "ankyrin repeat/KH domain protein (DUF1442)" "Gene" ""
AT1G11260	1.77182	5.24084e-10		AT1G11260 "MATCH" "1" "AT1G11260" "STP1" "sugar transporter 1" "Gene" ""
AT5G02030	1.7715	1.44343e-05		AT5G02030 "MATCH" "1" "AT5G02030" "RPL" "POX (plant homeobox) family protein" "Gene" ""
AT5G55370	1.76951	0.00327327		AT5G55370 "MATCH" "1" "AT5G55370" "AT5G55370" "MBOAT (membrane bound O-acyl transferase) family protein" "Gene" ""
AT4G28270	1.76895	5.17125e-10		AT4G28270 "MATCH" "1" "AT4G28270" "RMA2" "RING membrane-anchor 2" "Gene" ""
AT5G47220	1.76676	9.93903e-12		AT5G47220 "MATCH" "1" "AT5G47220" "ERF2" "ethylene responsive element binding factor 2" "Gene" ""
AT4G35725	1.76643	0.0188395		AT4G35725 "MATCH" "1" "AT4G35725" "AT4G35725" "transmembrane protein" "Gene" ""
AT3G30842	1.76265	1.23078e-06		AT3G30842 "MATCH" "1" "AT3G30842" "ABCG38" "pleiotropic drug resistance 10" "Gene" ""
AT1G61660	1.76121	4.51953e-17		AT1G61660 "MATCH" "1" "AT1G61660" "AT1G61660" "basic helix-loop-helix (bHLH) DNA-binding superfamily protein" "Gene" ""
AT1G79700	1.76026	1.42097e-13		AT1G79700 "MATCH" "1" "AT1G79700" "WRI4" "Integrase-type DNA-binding superfamily protein" "Gene" ""
AT5G46180	1.75973	4.26274e-14		AT5G46180 "MATCH" "1" "AT5G46180" "DELTA-OAT" "ornithine-delta-aminotransferase" "Gene" ""
AT5G61560	1.75791	3.47574e-14		AT5G61560 "MATCH" "1" "AT5G61560" "AT5G61560" "U-box domain-containing protein kinase family protein" "Gene" ""
AT1G09273	1.75729	0.0243467		AT1G09273 "MATCH" "1" "AT1G09273" "" "" "Gene" ""
AT2G19810	1.75687	3.43565e-09		AT2G19810 "MATCH" "1" "AT2G19810" "OZF1" "CCCH-type zinc finger family protein" "Gene" ""
AT1G28480	1.7561	5.48933e-14		AT1G28480 "MATCH" "1" "AT1G28480" "GRX480" "Thioredoxin superfamily protein" "Gene" ""
AT1G63440	1.75525	1.17949e-14		AT1G63440 "MATCH" "1" "AT1G63440" "HMA5" "heavy metal atpase 5" "Gene" ""
AT4G28850	1.75524	3.81351e-05		AT4G28850 "MATCH" "1" "AT4G28850" "XTH26" "xyloglucan endotransglucosylase/hydrolase 26" "Gene" ""
AT5G49440	1.75302	3.62487e-11		AT5G49440 "MATCH" "1" "AT5G49440" "AT5G49440" "hypothetical protein" "Gene" ""
AT1G05933	1.75198	0.000510386		AT1G05933 "MATCH" "1" "AT1G05933" "" "Natural antisense transcript overlaps with AT1G25220" "Gene" ""
AT2G18680	1.75052	1.43199e-09		AT2G18680 "MATCH" "1" "AT2G18680" "AT2G18680" "transmembrane protein" "Gene" ""
AT4G36870	1.7505	1.05943e-08		AT4G36870 "MATCH" "1" "AT4G36870" "BLH2" "BEL1-like homeodomain 2" "Gene" ""
AT2G39980	1.74985	1.40273e-09		AT2G39980 "MATCH" "1" "AT2G39980" "AT2G39980" "HXXXD-type acyl-transferase family protein" "Gene" ""
AT1G18270	1.74979	1.2859e-12		AT1G18270 "MATCH" "1" "AT1G18270" "AT1G18270" "ketose-bisphosphate aldolase class-II family protein" "Gene" ""
AT3G22910	1.74916	6.34648e-11		AT3G22910 "MATCH" "1" "AT3G22910" "AT3G22910" "ATPase E1-E2 type family protein / haloacid dehalogenase-like hydrolase family protein" "Gene" ""
AT2G37770	1.74839	1.77572e-08		AT2G37770 "MATCH" "1" "AT2G37770" "ChlAKR" "NAD(P)-linked oxidoreductase superfamily protein" "Gene" ""
AT3G12920	1.74779	1.32898e-13		AT3G12920 "MATCH" "1" "AT3G12920" "BRG3" "SBP (S-ribonuclease binding protein) family protein" "Gene" ""
AT2G29100	1.74506	1.98104e-07		AT2G29100 "MATCH" "1" "AT2G29100" "GLR2.9" "glutamate receptor 2.9" "Gene" ""
AT5G43580	1.74455	2.81902e-10		AT5G43580 "MATCH" "1" "AT5G43580" "UPI" "Serine protease inhibitor	potato inhibitor I-type family protein" "Gene" ""
AT4G39580	1.7439	2.10154e-10		AT4G39580 "MATCH" "1" "AT4G39580" "AT4G39580" "Galactose oxidase/kelch repeat superfamily protein" "Gene" ""
AT4G36670	1.74332	6.09343e-09		AT4G36670 "MATCH" "1" "AT4G36670" "PMT6" "Major facilitator superfamily protein" "Gene" ""
AT5G28960	1.74121	5.97053e-06		AT5G28960 "MATCH" "1" "AT5G28960" "AT5G28960" "alpha-(1	6)-fucosyltransferase" "Gene" ""
AT5G52730	1.74036	0.0259052		AT5G52730 "MATCH" "1" "AT5G52730" "AT5G52730" "Copper transport protein family" "Gene" ""
AT1G70630	1.73915	2.98338e-13		AT1G70630 "MATCH" "1" "AT1G70630" "AT1G70630" "Nucleotide-diphospho-sugar transferase family protein" "Gene" ""
AT1G36180	1.73846	7.5182e-09		AT1G36180 "MATCH" "1" "AT1G36180" "ACC2" "acetyl-CoA carboxylase 2" "Gene" ""
AT2G31860	1.7361	8.9546e-09		AT2G31860 "MATCH" "1" "AT2G31860" "AT2G31860" "pseudogene of poly(ADP-ribose) glycohydrolase 2" "Pseudogene" ""
AT2G29120	1.736	1.33211e-06		AT2G29120 "MATCH" "1" "AT2G29120" "GLR2.7" "glutamate receptor 2.7" "Gene" ""
AT1G58602	1.7356	5.48903e-08		AT1G58602 "MATCH" "1" "AT1G58602" "AT1G58602" "LRR and NB-ARC domains-containing disease resistance protein" "Gene" ""
AT3G46260	1.73527	0.0137793		AT3G46260 "MATCH" "1" "AT3G46260" "AT3G46260" "kinase-like protein" "Gene" ""
AT1G54890	1.73497	8.85716e-15		AT1G54890 "MATCH" "1" "AT1G54890" "AT1G54890" "Late embryogenesis abundant (LEA) protein-like protein" "Gene" ""
AT5G12180	1.73483	0.00871002		AT5G12180 "MATCH" "1" "AT5G12180" "CPK17" "calcium-dependent protein kinase 17" "Gene" ""
AT4G33930	1.73146	0.0166772		AT4G33930 "MATCH" "1" "AT4G33930" "AT4G33930" "Cupredoxin superfamily protein" "Gene" ""
AT2G02990	1.72952	6.29246e-07		AT2G02990 "MATCH" "1" "AT2G02990" "RNS1" "ribonuclease 1" "Gene" ""
AT4G37850	1.72901	3.27459e-06		AT4G37850 "MATCH" "1" "AT4G37850" "AT4G37850" "basic helix-loop-helix (bHLH) DNA-binding superfamily protein" "Gene" ""
AT1G61820	1.72784	1.94086e-10		AT1G61820 "MATCH" "1" "AT1G61820" "BGLU46" "beta glucosidase 46" "Gene" ""
AT2G46220	1.7251	1.44431e-08		AT2G46220 "MATCH" "1" "AT2G46220" "AT2G46220" "DUF2358 family protein (DUF2358)" "Gene" ""
AT1G63550	1.72359	0.00172334		AT1G63550 "MATCH" "1" "AT1G63550" "AT1G63550" "Receptor-like protein kinase-related family protein" "Gene" ""
AT2G42140	1.71736	1.86497e-07		AT2G42140 "MATCH" "1" "AT2G42140" "AT2G42140" "VQ motif-containing protein" "Gene" ""
AT3G12880	1.71667	0.021435		AT3G12880 "MATCH" "1" "AT3G12880" "AT3G12880" "Plant invertase/pectin methylesterase inhibitor superfamily protein" "Gene" ""
AT1G04110	1.71446	0.0248757		AT1G04110 "MATCH" "1" "AT1G04110" "SDD1" "Subtilase family protein" "Gene" ""
AT5G39490	1.71373	0.00909079		AT5G39490 "MATCH" "1" "AT5G39490" "AT5G39490" "F-box family protein" "Gene" ""
AT5G66780	1.71185	1.84527e-08		AT5G66780 "MATCH" "1" "AT5G66780" "AT5G66780" "late embryogenesis abundant protein" "Gene" ""
AT3G02480	1.7116	0.00346233		AT3G02480 "MATCH" "1" "AT3G02480" "AT3G02480" "Late embryogenesis abundant protein (LEA) family protein" "Gene" ""
AT1G61460	1.71052	6.00456e-09		AT1G61460 "MATCH" "1" "AT1G61460" "AT1G61460" "G-type lectin S-receptor-like Serine/Threonine-kinase" "Gene" ""
AT1G35140	1.71007	1.20155e-07		AT1G35140 "MATCH" "1" "AT1G35140" "PHI-1" "Phosphate-responsive 1 family protein" "Gene" ""
AT1G35230	1.70728	3.26675e-10		AT1G35230 "MATCH" "1" "AT1G35230" "AGP5" "arabinogalactan protein 5" "Gene" ""
AT1G76600	1.70682	3.80111e-11		AT1G76600 "MATCH" "1" "AT1G76600" "AT1G76600" "poly polymerase" "Gene" ""
AT4G11650	1.70642	3.67013e-12		AT4G11650 "MATCH" "1" "AT4G11650" "OSM34" "osmotin 34" "Gene" ""
AT3G07350	1.70507	1.35352e-11		AT3G07350 "MATCH" "1" "AT3G07350" "AT3G07350" "sulfate/thiosulfate import ATP-binding protein	putative (DUF506)" "Gene" ""
AT2G24600	1.70321	1.20133e-10		AT2G24600 "MATCH" "1" "AT2G24600" "AT2G24600" "Ankyrin repeat family protein" "Gene" ""
AT3G15450	1.70114	0.00993008		AT3G15450 "MATCH" "1" "AT3G15450" "AT3G15450" "aluminum induced protein with YGL and LRDR motifs" "Gene" ""
AT3G13277	1.70074	2.2507e-10		AT3G13277 "MATCH" "1" "AT3G13277" "AT3G13277" "" "Gene" ""
AT1G44350	1.69832	3.37722e-13		AT1G44350 "MATCH" "1" "AT1G44350" "ILL6" "IAA-amino acid hydrolase ILR1-like 6" "Gene" ""
AT2G17036	1.69802	2.90273e-05		AT2G17036 "MATCH" "1" "AT2G17036" "AT2G17036" "F-box SKIP23-like protein (DUF295)" "Gene" ""
AT4G23280	1.69768	2.47714e-07		AT4G23280 "MATCH" "1" "AT4G23280" "CRK20" "cysteine-rich RLK (RECEPTOR-like protein kinase) 20" "Gene" ""
AT4G39950	1.69708	8.48225e-13		AT4G39950 "MATCH" "1" "AT4G39950" "CYP79B2" "cytochrome P450	family 79	subfamily B	polypeptide 2" "Gene" ""
AT1G47560	1.69669	2.54688e-12		AT1G47560 "MATCH" "1" "AT1G47560" "SEC3B" "exocyst complex component sec3B" "Gene" ""
AT1G70290	1.69616	3.0984e-10		AT1G70290 "MATCH" "1" "AT1G70290" "TPS8" "trehalose-6-phosphatase synthase S8" "Gene" ""
AT1G02920	1.6949	8.74449e-13		AT1G02920 "MATCH" "1" "AT1G02920" "GSTF7" "glutathione S-transferase 7" "Gene" ""
AT2G39490	1.69431	0.0020284		AT2G39490 "MATCH" "1" "AT2G39490" "AT2G39490" "F-box family protein" "Gene" ""
AT2G41190	1.69381	1.53858e-10		AT2G41190 "MATCH" "1" "AT2G41190" "AT2G41190" "Transmembrane amino acid transporter family protein" "Gene" ""
AT1G19180	1.69176	1.73552e-12		AT1G19180 "MATCH" "1" "AT1G19180" "JAZ1" "jasmonate-zim-domain protein 1" "Gene" ""
AT4G39830	1.69065	7.79381e-13		AT4G39830 "MATCH" "1" "AT4G39830" "AT4G39830" "Cupredoxin superfamily protein" "Gene" ""
AT5G50160	1.68706	0.00055834		AT5G50160 "MATCH" "1" "AT5G50160" "FRO8" "ferric reduction oxidase 8" "Gene" ""
AT1G61080	1.68661	4.14975e-10		AT1G61080 "MATCH" "1" "AT1G61080" "AT1G61080" "Hydroxyproline-rich glycoprotein family protein" "Gene" ""
AT5G24160	1.68563	0.0148822		AT5G24160 "MATCH" "1" "AT5G24160" "SQE6" "squalene monooxygenase 6" "Gene" ""
AT1G72080	1.68377	0.0272451		AT1G72080 "MATCH" "1" "AT1G72080" "AT1G72080" "hypothetical protein" "Gene" ""
AT5G03860	1.68248	3.44641e-09		AT5G03860 "MATCH" "1" "AT5G03860" "MLS" "malate synthase" "Gene" ""
AT2G34600	1.6822	2.78367e-07		AT2G34600 "MATCH" "1" "AT2G34600" "JAZ7" "jasmonate-zim-domain protein 7" "Gene" ""
AT5G35777	1.68195	0.0325683		AT5G35777 "MATCH" "1" "AT5G35777" "AT5G35777" "transposable_element_gene" "TransposableElementGene" ""
AT5G20260	1.68173	0.0119262		AT5G20260 "MATCH" "1" "AT5G20260" "AT5G20260" "Exostosin family protein" "Gene" ""
AT1G66465	1.68117	0.00389645		AT1G66465 "MATCH" "1" "AT1G66465" "AT1G66465" "transmembrane protein" "Gene" ""
AT1G03400	1.68108	5.17107e-07		AT1G03400 "MATCH" "1" "AT1G03400" "AT1G03400" "2-oxoglutarate (2OG) and Fe(II)-dependent oxygenase superfamily protein" "Gene" ""
AT1G31290	1.67982	0.000203595		AT1G31290 "MATCH" "1" "AT1G31290" "AGO3" "ARGONAUTE 3" "Gene" ""
AT3G44703	1.67867	0.018982		AT3G44703 "MATCH" "1" "AT3G44703" "AT3G44703" "transmembrane protein" "Gene" ""
AT5G18636	1.67825	0.0291116		AT5G18636 "MATCH" "1" "AT5G18636" "AT5G18636" "Ta11-like non-LTR retrotransposon" "Gene" ""
AT5G54810	1.67621	8.64232e-14		AT5G54810 "MATCH" "1" "AT5G54810" "TSB1" "tryptophan synthase beta-subunit 1" "Gene" ""
AT3G27440	1.67551	0.00489132		AT3G27440 "MATCH" "1" "AT3G27440" "UKL5" "uridine kinase-like 5" "Gene" ""
AT5G35735	1.67547	3.8591e-14		AT5G35735 "MATCH" "1" "AT5G35735" "AT5G35735" "Auxin-responsive family protein" "Gene" ""
AT2G41905	1.67424	0.000962605		AT2G41905 "MATCH" "1" "AT2G41905" "AT2G41905" "transmembrane protein" "Gene" ""
AT5G36907	1.67393	1.38691e-06		AT5G36907 "MATCH" "1" "AT5G36907" "AT5G36907" "transmembrane protein" "Gene" ""
AT3G30120	1.67277	8.07866e-06		AT3G30120 "MATCH" "1" "AT3G30120" "AT3G30120" "pseudogene of mediator of RNA polymerase II transcription subunit" "Pseudogene" ""
AT2G24260	1.67258	3.29613e-12		AT2G24260 "MATCH" "1" "AT2G24260" "LRL1" "LJRHL1-like 1" "Gene" ""
AT4G37390	1.67255	3.48266e-13		AT4G37390 "MATCH" "1" "AT4G37390" "BRU6" "Auxin-responsive GH3 family protein" "Gene" ""
AT3G27950	1.67247	1.03445e-06		AT3G27950 "MATCH" "1" "AT3G27950" "AT3G27950" "GDSL-like Lipase/Acylhydrolase superfamily protein" "Gene" ""
AT1G21990	1.67245	0.0254607		AT1G21990 "MATCH" "1" "AT1G21990" "AT1G21990" "F-box/RNI-like/FBD-like domains-containing protein" "Gene" ""
AT1G59620	1.67093	3.62797e-08		AT1G59620 "MATCH" "1" "AT1G59620" "CW9" "Disease resistance protein (CC-NBS-LRR class) family" "Gene" ""
AT1G70670	1.66994	4.57956e-12		AT1G70670 "MATCH" "1" "AT1G70670" "CLO4" "Caleosin-related family protein" "Gene" ""
AT3G09160	1.66977	0.0286559		AT3G09160 "MATCH" "1" "AT3G09160" "AT3G09160" "RNA-binding (RRM/RBD/RNP motifs) family protein" "Gene" ""
AT1G70581	1.66883	4.02146e-06		AT1G70581 "MATCH" "1" "AT1G70581" "AT1G70581" "" "Gene" ""
AT5G60900	1.66797	3.11018e-08		AT5G60900 "MATCH" "1" "AT5G60900" "RLK1" "receptor-like protein kinase 1" "Gene" ""
AT5G43450	1.66666	8.07893e-12		AT5G43450 "MATCH" "1" "AT5G43450" "AT5G43450" "2-oxoglutarate (2OG) and Fe(II)-dependent oxygenase superfamily protein" "Gene" ""
AT2G15695	1.66476	1.12949e-11		AT2G15695 "MATCH" "1" "AT2G15695" "AT2G15695" "peptide methionine sulfoxide reductase (Protein of unknown function DUF829	transmembrane 53)" "Gene" ""
AT3G14362	1.66463	0.000418918		AT3G14362 "MATCH" "1" "AT3G14362" "RTFL10" "ROTUNDIFOLIA like 10" "Gene" ""
AT1G28260	1.66398	3.52418e-12		AT1G28260 "MATCH" "1" "AT1G28260" "AT1G28260" "Telomerase activating protein Est1" "Gene" ""
AT5G44567	1.6636	2.38471e-09		AT5G44567 "MATCH" "1" "AT5G44567" "AT5G44567" "hypothetical protein" "Gene" ""
AT1G06180	1.66276	4.07122e-14		AT1G06180 "MATCH" "1" "AT1G06180" "MYB13" "myb domain protein 13" "Gene" ""
AT3G29767	1.66228	0.00344482		AT3G29767 "MATCH" "1" "AT3G29767" "AT3G29767" "transposable_element_gene" "TransposableElementGene" ""
AT5G40450	1.66096	5.75415e-14		AT5G40450 "MATCH" "1" "AT5G40450" "AT5G40450" "A-kinase anchor-like protein" "Gene" ""
AT1G07040	1.65876	2.20706e-11		AT1G07040 "MATCH" "1" "AT1G07040" "AT1G07040" "plant/protein" "Gene" ""
AT2G27313	1.65761	0.00105093		AT2G27313 "MATCH" "1" "AT2G27313" "AT2G27313" "hypothetical protein" "Gene" ""
AT1G28190	1.65757	5.30746e-10		AT1G28190 "MATCH" "1" "AT1G28190" "AT1G28190" "hypothetical protein" "Gene" ""
AT4G22610	1.65612	1.52787e-10		AT4G22610 "MATCH" "1" "AT4G22610" "AT4G22610" "Bifunctional inhibitor/lipid-transfer protein/seed storage 2S albumin superfamily protein" "Gene" ""
AT5G18170	1.6561	1.81013e-10		AT5G18170 "MATCH" "1" "AT5G18170" "GDH1" "glutamate dehydrogenase 1" "Gene" ""
AT5G41080	1.65406	1.34528e-10		AT5G41080 "MATCH" "1" "AT5G41080" "GDPD2" "PLC-like phosphodiesterases superfamily protein" "Gene" ""
AT1G13200	1.65392	0.0364569		AT1G13200 "MATCH" "1" "AT1G13200" "AT1G13200" "F-box and associated interaction domains-containing protein" "Gene" ""
AT4G24350	1.65354	8.43198e-06		AT4G24350 "MATCH" "1" "AT4G24350" "AT4G24350" "Phosphorylase superfamily protein" "Gene" ""
AT5G24860	1.65343	0.014666		AT5G24860 "MATCH" "1" "AT5G24860" "FPF1" "flowering promoting factor 1" "Gene" ""
AT1G72360	1.65262	5.7459e-08		AT1G72360 "MATCH" "1" "AT1G72360" "ERF73" "Integrase-type DNA-binding superfamily protein" "Gene" ""
AT4G29658	1.6518	0.0363111		AT4G29658 "MATCH" "1" "AT4G29658" "PRA1.C" "prenylated RAB acceptor 1.C" "Gene" ""
AT2G18328	1.65028	0.0358071		AT2G18328 "MATCH" "1" "AT2G18328" "RL4" "RAD-like 4" "Gene" ""
AT5G57655	1.64924	3.46062e-08		AT5G57655 "MATCH" "1" "AT5G57655" "AT5G57655" "xylose isomerase family protein" "Gene" ""
AT1G74010	1.64907	2.92447e-11		AT1G74010 "MATCH" "1" "AT1G74010" "AT1G74010" "Calcium-dependent phosphotriesterase superfamily protein" "Gene" ""
AT5G06065	1.649	0.0307277		AT5G06065 "MATCH" "1" "AT5G06065" "" "" "Gene" ""
AT4G10540	1.64805	0.0371971		AT4G10540 "MATCH" "1" "AT4G10540" "AT4G10540" "Subtilase family protein" "Gene" ""
AT1G20620	1.64653	7.77163e-11		AT1G20620 "MATCH" "1" "AT1G20620" "CAT3" "catalase 3" "Gene" ""
AT3G17700	1.64498	1.96842e-10		AT3G17700 "MATCH" "1" "AT3G17700" "CNBT1" "cyclic nucleotide-binding transporter 1" "Gene" ""
AT5G15240	1.64366	6.13235e-06		AT5G15240 "MATCH" "1" "AT5G15240" "AT5G15240" "Transmembrane amino acid transporter family protein" "Gene" ""
AT4G03755	1.64239	0.0215931		AT4G03755 "MATCH" "1" "AT4G03755" "" "Natural antisense transcript overlaps with AT4G00760" "Gene" ""
AT5G59570	1.64234	1.68678e-09		AT5G59570 "MATCH" "1" "AT5G59570" "BOA" "Homeodomain-like superfamily protein" "Gene" ""
AT5G04040	1.64184	2.93337e-10		AT5G04040 "MATCH" "1" "AT5G04040" "SDP1" "Patatin-like phospholipase family protein" "Gene" ""
AT4G05130	1.64123	0.00660379		AT4G05130 "MATCH" "1" "AT4G05130" "ENT4" "equilibrative nucleoside transporter 4" "Gene" ""
AT1G72760	1.64042	0.00362384		AT1G72760 "MATCH" "1" "AT1G72760" "AT1G72760" "Protein kinase superfamily protein" "Gene" ""
AT2G36800	1.64011	0.038036		AT2G36800 "MATCH" "1" "AT2G36800" "DOGT1" "don-glucosyltransferase 1" "Gene" ""
AT5G07280	1.63944	1.46546e-06		AT5G07280 "MATCH" "1" "AT5G07280" "EMS1" "Leucine-rich repeat transmembrane protein kinase" "Gene" ""
AT1G16410	1.63844	0.0380875		AT1G16410 "MATCH" "1" "AT1G16410" "CYP79F1" "cytochrome p450 79f1" "Gene" ""
AT2G29340	1.63509	4.09191e-09		AT2G29340 "MATCH" "1" "AT2G29340" "AT2G29340" "NAD-dependent epimerase/dehydratase family protein" "Gene" ""
AT4G29690	1.6326	3.10553e-12		AT4G29690 "MATCH" "1" "AT4G29690" "AT4G29690" "Alkaline-phosphatase-like family protein" "Gene" ""
AT1G19210	1.63237	0.0239877		AT1G19210 "MATCH" "1" "AT1G19210" "AT1G19210" "Integrase-type DNA-binding superfamily protein" "Gene" ""
AT4G25170	1.63213	3.58024e-09		AT4G25170 "MATCH" "1" "AT4G25170" "AT4G25170" "Uncharacterized conserved protein (UCP012943)" "Gene" ""
AT3G03341	1.63117	0.0389095		AT3G03341 "MATCH" "1" "AT3G03341" "AT3G03341" "cold-regulated protein" "Gene" ""
AT2G09925	1.63054	0.0324623		AT2G09925 "MATCH" "1" "AT2G09925" "" "Natural antisense transcript overlaps with AT2G47550" "Gene" ""
AT2G04038	1.63051	0.0019118		AT2G04038 "MATCH" "1" "AT2G04038" "bZIP48" "basic leucine-zipper 48" "Gene" ""
AT1G08230	1.63042	9.93903e-12		AT1G08230 "MATCH" "1" "AT1G08230" "AT1G08230" "Transmembrane amino acid transporter family protein" "Gene" ""
AT5G27690	1.62934	2.13151e-10		AT5G27690 "MATCH" "1" "AT5G27690" "AT5G27690" "Heavy metal transport/detoxification superfamily protein" "Gene" ""
AT5G46780	1.62856	2.56203e-11		AT5G46780 "MATCH" "1" "AT5G46780" "AT5G46780" "VQ motif-containing protein" "Gene" ""
AT5G38100	1.62808	1.59879e-08		AT5G38100 "MATCH" "1" "AT5G38100" "AT5G38100" "S-adenosyl-L-methionine-dependent methyltransferases superfamily protein" "Gene" ""
AT1G04100	1.62713	6.78381e-10		AT1G04100 "MATCH" "1" "AT1G04100" "IAA10" "indoleacetic acid-induced protein 10" "Gene" ""
AT4G15990	1.62683	2.9623e-07		AT4G15990 "MATCH" "1" "AT4G15990" "AT4G15990" "hypothetical protein" "Gene" ""
AT2G21235	1.62662	0.0399642		AT2G21235 "MATCH" "1" "AT2G21235" "AT2G21235" "Basic-leucine zipper (bZIP) transcription factor family protein" "Gene" ""
AT2G36220	1.62591	3.17528e-09		AT2G36220 "MATCH" "1" "AT2G36220" "AT2G36220" "hypothetical protein" "Gene" ""
AT1G61560	1.62496	2.02097e-10		AT1G61560 "MATCH" "1" "AT1G61560" "MLO6" "Seven transmembrane MLO family protein" "Gene" ""
AT1G20120	1.6242	0.0379465		AT1G20120 "MATCH" "1" "AT1G20120" "AT1G20120" "GDSL-like Lipase/Acylhydrolase superfamily protein" "Gene" ""
AT5G28050	1.62316	1.08774e-11		AT5G28050 "MATCH" "1" "AT5G28050" "AT5G28050" "Cytidine/deoxycytidylate deaminase family protein" "Gene" ""
AT1G73300	1.62169	5.15502e-08		AT1G73300 "MATCH" "1" "AT1G73300" "scpl2" "serine carboxypeptidase-like 2" "Gene" ""
AT5G45990	1.61778	0.00639193		AT5G45990 "MATCH" "1" "AT5G45990" "AT5G45990" "crooked neck protein	putative / cell cycle protein" "Gene" ""
AT5G06690	1.61678	0.000115728		AT5G06690 "MATCH" "1" "AT5G06690" "WCRKC1" "WCRKC thioredoxin 1" "Gene" ""
AT5G66052	1.6163	4.07086e-09		AT5G66052 "MATCH" "1" "AT5G66052" "AT5G66052" "transmembrane protein" "Gene" ""
AT3G04420	1.6159	2.69079e-09		AT3G04420 "MATCH" "1" "AT3G04420" "NAC048" "NAC domain containing protein 48" "Gene" ""
AT2G26740	1.61585	2.2151e-08		AT2G26740 "MATCH" "1" "AT2G26740" "SEH" "soluble epoxide hydrolase" "Gene" ""
AT2G14210	1.61305	0.0103216		AT2G14210 "MATCH" "1" "AT2G14210" "AGL44" "AGAMOUS-like 44" "Gene" ""
AT1G64740	1.61113	5.3439e-09		AT1G64740 "MATCH" "1" "AT1G64740" "TUA1" "alpha-1 tubulin" "Gene" ""
AT1G20310	1.60959	0.0306006		AT1G20310 "MATCH" "1" "AT1G20310" "AT1G20310" "syringolide-induced protein" "Gene" ""
AT2G28660	1.60735	2.90513e-14		AT2G28660 "MATCH" "1" "AT2G28660" "AT2G28660" "Chloroplast-targeted copper chaperone protein" "Gene" ""
AT2G34180	1.60679	2.03642e-07		AT2G34180 "MATCH" "1" "AT2G34180" "CIPK13" "CBL-interacting protein kinase 13" "Gene" ""
AT1G77000	1.60651	7.72398e-10		AT1G77000 "MATCH" "1" "AT1G77000" "SKP2B" "RNI-like superfamily protein" "Gene" ""
AT2G18720	1.60643	0.00167455		AT2G18720 "MATCH" "1" "AT2G18720" "AT2G18720" "Translation elongation factor EF1A/initiation factor IF2gamma family protein" "Gene" ""
AT4G37980	1.60643	0.0420674		AT4G37980 "MATCH" "1" "AT4G37980" "ELI3-1" "cinnamyl alcohol dehydrogenase 7" "Gene" ""
AT5G24550	1.60467	0.0281078		AT5G24550 "MATCH" "1" "AT5G24550" "BGLU32" "beta glucosidase 32" "Gene" ""
AT3G46110	1.60411	4.14569e-08		AT3G46110 "MATCH" "1" "AT3G46110" "AT3G46110" "UPSTREAM OF FLC-like protein (DUF966)" "Gene" ""
AT4G00940	1.6041	5.73052e-11		AT4G00940 "MATCH" "1" "AT4G00940" "AT4G00940" "Dof-type zinc finger DNA-binding family protein" "Gene" ""
AT2G29350	1.60308	1.28974e-07		AT2G29350 "MATCH" "1" "AT2G29350" "SAG13" "senescence-associated gene 13" "Gene" ""
AT1G07720	1.60272	1.15175e-05		AT1G07720 "MATCH" "1" "AT1G07720" "KCS3" "3-ketoacyl-CoA synthase 3" "Gene" ""
AT2G42065	1.60255	0.0263557		AT2G42065 "MATCH" "1" "AT2G42065" "AT2G42065" "DnaJ domain protein" "Gene" ""
AT4G01360	1.60247	4.21369e-06		AT4G01360 "MATCH" "1" "AT4G01360" "BPS3" "BPS1-like protein" "Gene" ""
AT3G55790	1.60043	1.12948e-06		AT3G55790 "MATCH" "1" "AT3G55790" "AT3G55790" "transmembrane protein" "Gene" ""
AT3G30763	1.59945	0.0412308		AT3G30763 "MATCH" "1" "AT3G30763" "AT3G30763" "transposable_element_gene" "TransposableElementGene" ""
AT1G11330	1.59901	3.16927e-14		AT1G11330 "MATCH" "1" "AT1G11330" "AT1G11330" "S-locus lectin protein kinase family protein" "Gene" ""
AT1G26255	1.59862	0.0295216		AT1G26255 "MATCH" "1" "AT1G26255" "AT1G26255" "hypothetical protein" "Gene" ""
AT3G47010	1.59684	2.5694e-11		AT3G47010 "MATCH" "1" "AT3G47010" "AT3G47010" "Glycosyl hydrolase family protein" "Gene" ""
AT4G25960	1.59565	1.182e-06		AT4G25960 "MATCH" "1" "AT4G25960" "ABCB2" "P-glycoprotein 2" "Gene" ""
AT3G16330	1.59507	1.57056e-12		AT3G16330 "MATCH" "1" "AT3G16330" "AT3G16330" "Avr9/Cf-9 rapidly elicited protein" "Gene" ""
AT5G38240	1.59371	0.0233418		AT5G38240 "MATCH" "1" "AT5G38240" "AT5G38240" "Protein kinase family protein" "Gene" ""
AT1G53990	1.59287	7.29769e-10		AT1G53990 "MATCH" "1" "AT1G53990" "GLIP3" "GDSL-motif lipase 3" "Gene" ""
AT4G13240	1.59242	0.0372834		AT4G13240 "MATCH" "1" "AT4G13240" "ROPGEF9" "RHO guanyl-nucleotide exchange factor 9" "Gene" ""
AT2G24165	1.59088	0.0422529		AT2G24165 "MATCH" "1" "AT2G24165" "AT2G24165" "pseudogene of receptor like protein 30" "Pseudogene" ""
AT3G27070	1.5908	2.40241e-07		AT3G27070 "MATCH" "1" "AT3G27070" "TOM20-1" "translocase outer membrane 20-1" "Gene" ""
AT4G34380	1.58953	1.58278e-05		AT4G34380 "MATCH" "1" "AT4G34380" "AT4G34380" "Transducin/WD40 repeat-like superfamily protein" "Gene" ""
AT2G46750	1.58872	9.27584e-08		AT2G46750 "MATCH" "1" "AT2G46750" "GulLO2" "D-arabinono-1	4-lactone oxidase family protein" "Gene" ""
AT2G44080	1.58821	2.4046e-10		AT2G44080 "MATCH" "1" "AT2G44080" "ARL" "ARGOS-like protein" "Gene" ""
AT2G14440	1.58735	0.000198801		AT2G14440 "MATCH" "1" "AT2G14440" "AT2G14440" "Leucine-rich repeat protein kinase family protein" "Gene" ""
AT5G67050	1.58723	0.00545589		AT5G67050 "MATCH" "1" "AT5G67050" "AT5G67050" "alpha/beta-Hydrolases superfamily protein" "Gene" ""
AT1G55010	1.5864	0.0409525		AT1G55010 "MATCH" "1" "AT1G55010" "PDF1.5" "plant defensin 1.5" "Gene" ""
AT1G04560	1.58598	0.0424096		AT1G04560 "MATCH" "1" "AT1G04560" "AT1G04560" "AWPM-19-like family protein" "Gene" ""
AT5G00970	1.5849	0.0381719		AT5G00970 "MATCH" "1" "AT5G00970" "" "" "Gene" ""
AT4G14368	1.58241	3.2839e-09		AT4G14368 "MATCH" "1" "AT4G14368" "AT4G14368" "Regulator of chromosome condensation (RCC1) family protein" "Gene" ""
AT2G26370	1.58129	2.06494e-07		AT2G26370 "MATCH" "1" "AT2G26370" "AT2G26370" "MD-2-related lipid recognition domain-containing protein" "Gene" ""
AT4G23320	1.57997	0.0130345		AT4G23320 "MATCH" "1" "AT4G23320" "CRK24" "cysteine-rich RLK (RECEPTOR-like protein kinase) 24" "Gene" ""
AT1G23550	1.57941	1.14531e-08		AT1G23550 "MATCH" "1" "AT1G23550" "SRO2" "similar to RCD one 2" "Gene" ""
AT2G48020	1.57638	3.45122e-14		AT2G48020 "MATCH" "1" "AT2G48020" "AT2G48020" "Major facilitator superfamily protein" "Gene" ""
AT5G14160	1.57614	0.00611914		AT5G14160 "MATCH" "1" "AT5G14160" "AT5G14160" "F-box family protein" "Gene" ""
AT3G56380	1.57559	0.000641607		AT3G56380 "MATCH" "1" "AT3G56380" "RR17" "response regulator 17" "Gene" ""
AT1G23730	1.57511	9.21381e-09		AT1G23730 "MATCH" "1" "AT1G23730" "BCA3" "beta carbonic anhydrase 3" "Gene" ""
AT3G62950	1.5713	0.00614431		AT3G62950 "MATCH" "1" "AT3G62950" "AT3G62950" "Thioredoxin superfamily protein" "Gene" ""
AT1G35190	1.57069	1.53099e-11		AT1G35190 "MATCH" "1" "AT1G35190" "AT1G35190" "2-oxoglutarate (2OG) and Fe(II)-dependent oxygenase superfamily protein" "Gene" ""
AT5G01600	1.57033	3.72024e-14		AT5G01600 "MATCH" "1" "AT5G01600" "FER1" "ferretin 1" "Gene" ""
AT5G16360	1.56877	1.16747e-08		AT5G16360 "MATCH" "1" "AT5G16360" "AT5G16360" "NC domain-containing protein-like protein" "Gene" ""
AT1G66600	1.56832	1.06784e-08		AT1G66600 "MATCH" "1" "AT1G66600" "ABO3" "ABA overly sensitive mutant 3" "Gene" ""
AT1G33055	1.56671	4.86617e-07		AT1G33055 "MATCH" "1" "AT1G33055" "AT1G33055" "hypothetical protein" "Gene" ""
AT4G37770	1.56611	0.0268156		AT4G37770 "MATCH" "1" "AT4G37770" "ACS8" "1-amino-cyclopropane-1-carboxylate synthase 8" "Gene" ""
AT1G33590	1.56561	3.95278e-12		AT1G33590 "MATCH" "1" "AT1G33590" "AT1G33590" "Leucine-rich repeat (LRR) family protein" "Gene" ""
AT5G65890	1.56461	0.00367637		AT5G65890 "MATCH" "1" "AT5G65890" "ACR1" "ACT domain repeat 1" "Gene" ""
AT1G56510	1.56389	0.0192247		AT1G56510 "MATCH" "1" "AT1G56510" "WRR4" "Disease resistance protein (TIR-NBS-LRR class)" "Gene" ""
AT5G56960	1.56262	1.07172e-06		AT5G56960 "MATCH" "1" "AT5G56960" "AT5G56960" "basic helix-loop-helix (bHLH) DNA-binding family protein" "Gene" ""
AT1G73066	1.56251	0.000193803		AT1G73066 "MATCH" "1" "AT1G73066" "AT1G73066" "Leucine-rich repeat family protein" "Gene" ""
AT1G21326	1.56091	7.16154e-07		AT1G21326 "MATCH" "1" "AT1G21326" "AT1G21326" "VQ motif-containing protein" "Gene" ""
AT2G34655	1.56057	0.00151211		AT2G34655 "MATCH" "1" "AT2G34655" "AT2G34655" "hypothetical protein" "Gene" ""
AT1G05467	1.56038	2.32373e-05		AT1G05467 "MATCH" "1" "AT1G05467" "" "Natural antisense transcript overlaps with AT1G19130" "Gene" ""
AT2G01670	1.55841	2.37032e-12		AT2G01670 "MATCH" "1" "AT2G01670" "NUDT17" "nudix hydrolase homolog 17" "Gene" ""
AT2G38530	1.55838	7.45046e-13		AT2G38530 "MATCH" "1" "AT2G38530" "LTP2" "lipid transfer protein 2" "Gene" ""
AT2G02710	1.55613	9.87674e-08		AT2G02710 "MATCH" "1" "AT2G02710" "PLPB" "PAS/LOV protein B" "Gene" ""
AT2G06255	1.55448	8.03315e-06		AT2G06255 "MATCH" "1" "AT2G06255" "ELF4-L3" "ELF4-like 3" "Gene" ""
AT4G24230	1.55276	8.44127e-07		AT4G24230 "MATCH" "1" "AT4G24230" "ACBP3" "acyl-CoA-binding domain 3" "Gene" ""
AT4G13190	1.55146	0.000129011		AT4G13190 "MATCH" "1" "AT4G13190" "AT4G13190" "Protein kinase superfamily protein" "Gene" ""
AT1G58410	1.55133	4.45681e-10		AT1G58410 "MATCH" "1" "AT1G58410" "AT1G58410" "Disease resistance protein (CC-NBS-LRR class) family" "Gene" ""
AT1G54680	1.5511	3.16725e-05		AT1G54680 "MATCH" "1" "AT1G54680" "AT1G54680" "translation initiation factor 3 subunit I" "Gene" ""
AT5G16453	1.5501	0.0105497		AT5G16453 "MATCH" "1" "AT5G16453" "AT5G16453" "Defensin-like (DEFL) family protein" "Gene" ""
AT4G14020	1.54984	1.72261e-10		AT4G14020 "MATCH" "1" "AT4G14020" "AT4G14020" "Rapid alkalinization factor (RALF) family protein" "Gene" ""
AT3G04220	1.54845	2.32277e-12		AT3G04220 "MATCH" "1" "AT3G04220" "AT3G04220" "Disease resistance protein (TIR-NBS-LRR class) family" "Gene" ""
AT3G58450	1.5484	0.0428288		AT3G58450 "MATCH" "1" "AT3G58450" "AT3G58450" "Adenine nucleotide alpha hydrolases-like superfamily protein" "Gene" ""
AT2G14170	1.54785	1.45141e-10		AT2G14170 "MATCH" "1" "AT2G14170" "ALDH6B2" "aldehyde dehydrogenase 6B2" "Gene" ""
AT2G42170	1.54784	0.00891561		AT2G42170 "MATCH" "1" "AT2G42170" "AT2G42170" "Actin family protein" "Gene" ""
AT4G38470	1.54698	1.41191e-07		AT4G38470 "MATCH" "1" "AT4G38470" "STY46" "ACT-like protein tyrosine kinase family protein" "Gene" ""
AT2G38210	1.54697	0.00207753		AT2G38210 "MATCH" "1" "AT2G38210" "PDX1L4" "putative PDX1-like protein 4" "Gene" ""
AT1G66180	1.54672	4.61951e-10		AT1G66180 "MATCH" "1" "AT1G66180" "AT1G66180" "Eukaryotic aspartyl protease family protein" "Gene" ""
AT3G47600	1.54424	9.35965e-06		AT3G47600 "MATCH" "1" "AT3G47600" "MYB94" "myb domain protein 94" "Gene" ""
AT5G63850	1.54366	8.83125e-10		AT5G63850 "MATCH" "1" "AT5G63850" "AAP4" "amino acid permease 4" "Gene" ""
AT3G60160	1.54207	6.45059e-08		AT3G60160 "MATCH" "1" "AT3G60160" "ABCC9" "multidrug resistance-associated protein 9" "Gene" ""
AT4G25220	1.54157	1.46486e-06		AT4G25220 "MATCH" "1" "AT4G25220" "G3Pp2" "root hair specific 15" "Gene" ""
AT4G04170	1.54139	0.0437083		AT4G04170 "MATCH" "1" "AT4G04170" "AT4G04170" "transposable_element_gene" "TransposableElementGene" ""
AT1G66690	1.54041	0.000368293		AT1G66690 "MATCH" "1" "AT1G66690" "AT1G66690" "S-adenosyl-L-methionine-dependent methyltransferases superfamily protein" "Gene" ""
AT5G59530	1.54006	7.15423e-11		AT5G59530 "MATCH" "1" "AT5G59530" "AT5G59530" "2-oxoglutarate (2OG) and Fe(II)-dependent oxygenase superfamily protein" "Gene" ""
AT2G17880	1.53978	1.91038e-05		AT2G17880 "MATCH" "1" "AT2G17880" "AT2G17880" "Chaperone DnaJ-domain superfamily protein" "Gene" ""
AT1G63090	1.53874	2.56203e-11		AT1G63090 "MATCH" "1" "AT1G63090" "PP2-A11" "phloem protein 2-A11" "Gene" ""
AT3G03990	1.53747	8.52175e-12		AT3G03990 "MATCH" "1" "AT3G03990" "AT3G03990" "alpha/beta-Hydrolases superfamily protein" "Gene" ""
AT1G53540	1.53624	0.00429677		AT1G53540 "MATCH" "1" "AT1G53540" "AT1G53540" "HSP20-like chaperones superfamily protein" "Gene" ""
AT2G24240	1.53398	8.69144e-10		AT2G24240 "MATCH" "1" "AT2G24240" "AT2G24240" "BTB/POZ domain with WD40/YVTN repeat-like protein" "Gene" ""
AT3G20660	1.53365	7.80598e-09		AT3G20660 "MATCH" "1" "AT3G20660" "OCT4" "organic cation/carnitine transporter4" "Gene" ""
AT2G47750	1.52971	0.0055929		AT2G47750 "MATCH" "1" "AT2G47750" "GH3.9" "putative indole-3-acetic acid-amido synthetase GH3.9" "Gene" ""
AT3G26820	1.52774	1.496e-07		AT3G26820 "MATCH" "1" "AT3G26820" "AT3G26820" "Esterase/lipase/thioesterase family protein" "Gene" ""
AT4G38420	1.52749	1.41201e-08		AT4G38420 "MATCH" "1" "AT4G38420" "sks9" "SKU5 similar 9" "Gene" ""
AT5G40990	1.52744	4.1079e-11		AT5G40990 "MATCH" "1" "AT5G40990" "GLIP1" "GDSL lipase 1" "Gene" ""
AT4G15330	1.52737	4.3247e-09		AT4G15330 "MATCH" "1" "AT4G15330" "CYP705A1" "cytochrome P450	family 705	subfamily A	polypeptide 1" "Gene" ""
AT2G41100	1.52641	2.6094e-09		AT2G41100 "MATCH" "1" "AT2G41100" "TCH3" "Calcium-binding EF hand family protein" "Gene" ""
AT5G22800	1.52549	2.98995e-11		AT5G22800 "MATCH" "1" "AT5G22800" "EMB1030" "Alanyl-tRNA synthetase	class IIc" "Gene" ""
AT3G22961	1.52495	0.000878285		AT3G22961 "MATCH" "1" "AT3G22961" "AT3G22961" "Paired amphipathic helix (PAH2) superfamily protein" "Gene" ""
AT1G06573	1.5215	3.11018e-08		AT1G06573 "MATCH" "1" "AT1G06573" "" "Natural antisense transcript overlaps with AT1G32460" "Gene" ""
AT1G73220	1.52125	7.99497e-06		AT1G73220 "MATCH" "1" "AT1G73220" "OCT1" "organic cation/carnitine transporter1" "Gene" ""
AT3G52530	1.52106	0.000525606		AT3G52530 "MATCH" "1" "AT3G52530" "AT3G52530" "Protein kinase superfamily protein" "Gene" ""
AT3G62700	1.51711	1.10655e-13		AT3G62700 "MATCH" "1" "AT3G62700" "ABCC14" "multidrug resistance-associated protein 10" "Gene" ""
AT4G11340	1.51692	0.013967		AT4G11340 "MATCH" "1" "AT4G11340" "AT4G11340" "Disease resistance protein (TIR-NBS-LRR class) family" "Gene" ""
AT1G11300	1.51691	2.87982e-10		AT1G11300 "MATCH" "1" "AT1G11300" "AT1G11300" "G-type lectin S-receptor-like Serine/Threonine-kinase" "Gene" ""
AT1G09080	1.51656	1.55978e-07		AT1G09080 "MATCH" "1" "AT1G09080" "BIP3" "Heat shock protein 70 (Hsp 70) family protein" "Gene" ""
AT2G31865	1.51653	6.82532e-12		AT2G31865 "MATCH" "1" "AT2G31865" "PARG2" "poly(ADP-ribose) glycohydrolase 2" "Gene" ""
AT4G03470	1.51385	0.00257548		AT4G03470 "MATCH" "1" "AT4G03470" "AT4G03470" "Ankyrin repeat family protein" "Gene" ""
AT5G18290	1.51317	1.93477e-09		AT5G18290 "MATCH" "1" "AT5G18290" "SIP1;2" "Aquaporin-like superfamily protein" "Gene" ""
AT1G33110	1.51242	8.68636e-12		AT1G33110 "MATCH" "1" "AT1G33110" "AT1G33110" "MATE efflux family protein" "Gene" ""
AT3G52490	1.51226	1.82502e-11		AT3G52490 "MATCH" "1" "AT3G52490" "AT3G52490" "Double Clp-N motif-containing P-loop nucleoside triphosphate hydrolases superfamily protein" "Gene" ""
AT4G36450	1.50966	8.45743e-05		AT4G36450 "MATCH" "1" "AT4G36450" "MPK14" "mitogen-activated protein kinase 14" "Gene" ""
AT2G40420	1.50801	9.17922e-08		AT2G40420 "MATCH" "1" "AT2G40420" "AT2G40420" "Transmembrane amino acid transporter family protein" "Gene" ""
AT3G15060	1.5076	5.52056e-09		AT3G15060 "MATCH" "1" "AT3G15060" "RABA1g" "RAB GTPase homolog A1G" "Gene" ""
AT5G64530	1.50559	3.09769e-06		AT5G64530 "MATCH" "1" "AT5G64530" "XND1" "xylem NAC domain 1" "Gene" ""
AT3G52340	1.50557	1.05695e-10		AT3G52340 "MATCH" "1" "AT3G52340" "SPP2" "sucrose-6F-phosphate phosphohydrolase 2" "Gene" ""
AT3G13080	1.50221	1.50966e-14		AT3G13080 "MATCH" "1" "AT3G13080" "ABCC3" "multidrug resistance-associated protein 3" "Gene" ""
AT1G02610	1.50174	9.19217e-08		AT1G02610 "MATCH" "1" "AT1G02610" "AT1G02610" "RING/FYVE/PHD zinc finger superfamily protein" "Gene" ""
AT4G36430	1.50047	9.91316e-12		AT4G36430 "MATCH" "1" "AT4G36430" "AT4G36430" "Peroxidase superfamily protein" "Gene" ""
AT4G27652	1.49805	1.19098e-08		AT4G27652 "MATCH" "1" "AT4G27652" "AT4G27652" "hypothetical protein" "Gene" ""
AT5G23770	1.49598	0.00342005		AT5G23770 "MATCH" "1" "AT5G23770" "DUF8" "agenet domain protein (DOMAIN OF UNKNOWN FUNCTION 724 8)" "Gene" ""
AT1G11350	1.49557	2.71403e-07		AT1G11350 "MATCH" "1" "AT1G11350" "SD1-13" "S-domain-1 13" "Gene" ""
AT1G66270	1.49374	4.84264e-11		AT1G66270 "MATCH" "1" "AT1G66270" "BGLU21" "Glycosyl hydrolase superfamily protein" "Gene" ""
AT4G11890	1.49087	0.0359747		AT4G11890 "MATCH" "1" "AT4G11890" "ARCK1" "Protein kinase superfamily protein" "Gene" ""
AT3G19615	1.48983	2.93383e-06		AT3G19615 "MATCH" "1" "AT3G19615" "AT3G19615" "beta-1	4-xylosidase" "Gene" ""
AT2G46510	1.4892	1.36557e-08		AT2G46510 "MATCH" "1" "AT2G46510" "AIB" "ABA-inducible BHLH-type transcription factor" "Gene" ""
AT1G05680	1.48907	1.18466e-09		AT1G05680 "MATCH" "1" "AT1G05680" "UGT74E2" "Uridine diphosphate glycosyltransferase 74E2" "Gene" ""
AT1G46768	1.48767	5.07449e-07		AT1G46768 "MATCH" "1" "AT1G46768" "RAP2.1" "related to AP2 1" "Gene" ""
AT4G19390	1.48726	1.78756e-07		AT4G19390 "MATCH" "1" "AT4G19390" "AT4G19390" "Uncharacterized protein family (UPF0114)" "Gene" ""
AT3G57880	1.4867	1.70092e-09		AT3G57880 "MATCH" "1" "AT3G57880" "AT3G57880" "Calcium-dependent lipid-binding (CaLB domain) plant phosphoribosyltransferase family protein" "Gene" ""
AT5G64490	1.4855	0.0321184		AT5G64490 "MATCH" "1" "AT5G64490" "AT5G64490" "ARM repeat superfamily protein" "Gene" ""
AT5G38850	1.48543	2.9971e-07		AT5G38850 "MATCH" "1" "AT5G38850" "AT5G38850" "Disease resistance protein (TIR-NBS-LRR class)" "Gene" ""
AT1G67105	1.4852	0.00295607		AT1G67105 "MATCH" "1" "AT1G67105" "AT1G67105" "" "Gene" ""
AT1G75190	1.48324	9.74044e-07		AT1G75190 "MATCH" "1" "AT1G75190" "AT1G75190" "hypothetical protein" "Gene" ""
AT1G10140	1.48252	5.06361e-11		AT1G10140 "MATCH" "1" "AT1G10140" "AT1G10140" "Uncharacterized conserved protein UCP031279" "Gene" ""
AT4G01830	1.48193	0.000650074		AT4G01830 "MATCH" "1" "AT4G01830" "ABCB5" "P-glycoprotein 5" "Gene" ""
AT1G66960	1.4808	0.00381295		AT1G66960 "MATCH" "1" "AT1G66960" "LUP5" "Terpenoid cyclases family protein" "Gene" ""
AT5G05365	1.48076	0.00281063		AT5G05365 "MATCH" "1" "AT5G05365" "AT5G05365" "Heavy metal transport/detoxification superfamily protein" "Gene" ""
AT3G61060	1.47934	4.02607e-06		AT3G61060 "MATCH" "1" "AT3G61060" "PP2-A13" "phloem protein 2-A13" "Gene" ""
AT2G23830	1.47717	2.06494e-07		AT2G23830 "MATCH" "1" "AT2G23830" "AT2G23830" "PapD-like superfamily protein" "Gene" ""
AT1G23120	1.47647	1.10399e-07		AT1G23120 "MATCH" "1" "AT1G23120" "AT1G23120" "Polyketide cyclase/dehydrase and lipid transport superfamily protein" "Gene" ""
AT1G13910	1.47554	2.69079e-09		AT1G13910 "MATCH" "1" "AT1G13910" "AT1G13910" "Leucine-rich repeat (LRR) family protein" "Gene" ""
AT1G12030	1.4752	0.0235379		AT1G12030 "MATCH" "1" "AT1G12030" "AT1G12030" "phosphoenolpyruvate carboxylase	putative (DUF506)" "Gene" ""
AT1G22400	1.47177	8.47711e-11		AT1G22400 "MATCH" "1" "AT1G22400" "UGT85A1" "UDP-Glycosyltransferase superfamily protein" "Gene" ""
AT1G76520	1.47113	8.31482e-11		AT1G76520 "MATCH" "1" "AT1G76520" "AT1G76520" "Auxin efflux carrier family protein" "Gene" ""
AT1G67400	1.46811	0.000121734		AT1G67400 "MATCH" "1" "AT1G67400" "AT1G67400" "ELMO/CED-12 family protein" "Gene" ""
AT5G45630	1.46724	0.00163493		AT5G45630 "MATCH" "1" "AT5G45630" "AT5G45630" "senescence regulator (Protein of unknown function	DUF584)" "Gene" ""
AT4G28390	1.46682	3.25624e-11		AT4G28390 "MATCH" "1" "AT4G28390" "AAC3" "ADP/ATP carrier 3" "Gene" ""
AT1G09460	1.46593	3.91193e-11		AT1G09460 "MATCH" "1" "AT1G09460" "AT1G09460" "Carbohydrate-binding X8 domain superfamily protein" "Gene" ""
AT5G07100	1.46242	4.75964e-09		AT5G07100 "MATCH" "1" "AT5G07100" "WRKY26" "WRKY DNA-binding protein 26" "Gene" ""
AT5G18350	1.46008	3.14819e-07		AT5G18350 "MATCH" "1" "AT5G18350" "AT5G18350" "Disease resistance protein (TIR-NBS-LRR class) family" "Gene" ""
AT1G65860	1.45946	0.00254548		AT1G65860 "MATCH" "1" "AT1G65860" "FMO GS-OX1" "flavin-monooxygenase glucosinolate S-oxygenase 1" "Gene" ""
AT2G45360	1.45822	2.48354e-05		AT2G45360 "MATCH" "1" "AT2G45360" "AT2G45360" "ankyrin repeat/KH domain protein (DUF1442)" "Gene" ""
AT3G59010	1.4582	0.0124616		AT3G59010 "MATCH" "1" "AT3G59010" "PME61" "pectin methylesterase 61" "Gene" ""
AT1G22340	1.45815	0.00956359		AT1G22340 "MATCH" "1" "AT1G22340" "UGT85A7" "UDP-glucosyl transferase 85A7" "Gene" ""
AT1G29240	1.45787	2.55088e-06		AT1G29240 "MATCH" "1" "AT1G29240" "AT1G29240" "transcription initiation factor TFIID subunit	putative (DUF688)" "Gene" ""
AT5G53490	1.45771	0.000228616		AT5G53490 "MATCH" "1" "AT5G53490" "AT5G53490" "Tetratricopeptide repeat (TPR)-like superfamily protein" "Gene" ""
AT1G57990	1.45755	7.1273e-07		AT1G57990 "MATCH" "1" "AT1G57990" "PUP18" "purine permease 18" "Gene" ""
AT4G15236	1.45706	0.00128342		AT4G15236 "MATCH" "1" "AT4G15236" "ABCG43" "ABC-2 and Plant PDR ABC-type transporter family protein" "Gene" ""
AT5G21940	1.45696	1.06337e-09		AT5G21940 "MATCH" "1" "AT5G21940" "AT5G21940" "hybrid signal transduction histidine kinase M-like protein" "Gene" ""
AT3G02990	1.45469	8.8013e-09		AT3G02990 "MATCH" "1" "AT3G02990" "HSFA1E" "heat shock transcription factor A1E" "Gene" ""
AT5G17990	1.454	4.62729e-11		AT5G17990 "MATCH" "1" "AT5G17990" "TRP1" "tryptophan biosynthesis 1" "Gene" ""
AT1G55810	1.45255	1.26086e-10		AT1G55810 "MATCH" "1" "AT1G55810" "UKL3" "uridine kinase-like 3" "Gene" ""
AT2G44780	1.4499	0.0341417		AT2G44780 "MATCH" "1" "AT2G44780" "AT2G44780" "pseudogene of uclacyanin 2" "Pseudogene" ""
AT1G73080	1.44925	1.44132e-10		AT1G73080 "MATCH" "1" "AT1G73080" "PEPR1" "PEP1 receptor 1" "Gene" ""
AT1G76640	1.44908	0.000987199		AT1G76640 "MATCH" "1" "AT1G76640" "AT1G76640" "Calcium-binding EF-hand family protein" "Gene" ""
AT3G18830	1.44821	2.8569e-11		AT3G18830 "MATCH" "1" "AT3G18830" "PMT5" "polyol/monosaccharide transporter 5" "Gene" ""
AT2G04040	1.44814	7.73715e-09		AT2G04040 "MATCH" "1" "AT2G04040" "DTX1" "MATE efflux family protein" "Gene" ""
AT3G28600	1.44631	0.0390071		AT3G28600 "MATCH" "1" "AT3G28600" "AT3G28600" "P-loop containing nucleoside triphosphate hydrolases superfamily protein" "Gene" ""
AT3G59710	1.44613	0.000418918		AT3G59710 "MATCH" "1" "AT3G59710" "AT3G59710" "NAD(P)-binding Rossmann-fold superfamily protein" "Gene" ""
AT2G25460	1.4452	1.02876e-07		AT2G25460 "MATCH" "1" "AT2G25460" "AT2G25460" "EEIG1/EHBP1 protein amino-terminal domain protein" "Gene" ""
AT1G18100	1.44422	1.85283e-05		AT1G18100 "MATCH" "1" "AT1G18100" "E12A11" "PEBP (phosphatidylethanolamine-binding protein) family protein" "Gene" ""
AT3G03150	1.44394	5.91722e-08		AT3G03150 "MATCH" "1" "AT3G03150" "AT3G03150" "hypothetical protein" "Gene" ""
AT3G14990	1.44029	1.81013e-10		AT3G14990 "MATCH" "1" "AT3G14990" "DJ1A" "Class I glutamine amidotransferase-like superfamily protein" "Gene" ""
AT1G67600	1.43952	6.8776e-05		AT1G67600 "MATCH" "1" "AT1G67600" "AT1G67600" "Acid phosphatase/vanadium-dependent haloperoxidase-related protein" "Gene" ""
AT5G40645	1.4388	0.0395126		AT5G40645 "MATCH" "1" "AT5G40645" "AT5G40645" "RPM1-interacting protein 4 (RIN4) family protein" "Gene" ""
AT3G19930	1.43816	5.73369e-07		AT3G19930 "MATCH" "1" "AT3G19930" "STP4" "sugar transporter 4" "Gene" ""
AT1G61370	1.43812	2.02668e-07		AT1G61370 "MATCH" "1" "AT1G61370" "AT1G61370" "S-locus lectin protein kinase family protein" "Gene" ""
AT5G16980	1.43728	9.70684e-06		AT5G16980 "MATCH" "1" "AT5G16980" "AT5G16980" "Zinc-binding dehydrogenase family protein" "Gene" ""
AT3G06810	1.43701	1.82299e-10		AT3G06810 "MATCH" "1" "AT3G06810" "IBR3" "acyl-CoA dehydrogenase-like protein" "Gene" ""
AT5G05600	1.43663	1.3828e-07		AT5G05600 "MATCH" "1" "AT5G05600" "AT5G05600" "2-oxoglutarate (2OG) and Fe(II)-dependent oxygenase superfamily protein" "Gene" ""
AT5G49520	1.43594	8.30899e-09		AT5G49520 "MATCH" "1" "AT5G49520" "WRKY48" "WRKY DNA-binding protein 48" "Gene" ""
AT1G28370	1.43586	1.45088e-06		AT1G28370 "MATCH" "1" "AT1G28370" "ERF11" "ERF domain protein 11" "Gene" ""
AT5G16970	1.43584	7.35664e-09		AT5G16970 "MATCH" "1" "AT5G16970" "AER" "alkenal reductase" "Gene" ""
AT1G10155	1.43507	0.0387956		AT1G10155 "MATCH" "1" "AT1G10155" "PP2-A10" "phloem protein 2-A10" "Gene" ""
AT1G72120	1.43424	1.02856e-07		AT1G72120 "MATCH" "1" "AT1G72120" "AT1G72120" "Major facilitator superfamily protein" "Gene" ""
AT4G03510	1.43408	1.37081e-08		AT4G03510 "MATCH" "1" "AT4G03510" "RMA1" "RING membrane-anchor 1" "Gene" ""
AT4G13030	1.43327	1.14216e-07		AT4G13030 "MATCH" "1" "AT4G13030" "AT4G13030" "P-loop containing nucleoside triphosphate hydrolases superfamily protein" "Gene" ""
AT3G44290	1.4324	4.76814e-05		AT3G44290 "MATCH" "1" "AT3G44290" "NAC060" "NAC domain containing protein 60" "Gene" ""
AT2G33750	1.43229	0.030307		AT2G33750 "MATCH" "1" "AT2G33750" "PUP2" "purine permease 2" "Gene" ""
AT3G23123	1.43138	1.05264e-05		AT3G23123 "MATCH" "1" "AT3G23123" "AT3G23123" "transmembrane protein" "Gene" ""
AT2G18750	1.43082	4.36589e-10		AT2G18750 "MATCH" "1" "AT2G18750" "AT2G18750" "Calmodulin-binding protein" "Gene" ""
AT3G25240	1.43059	0.0174758		AT3G25240 "MATCH" "1" "AT3G25240" "AT3G25240" "sulfate/thiosulfate import ATP-binding protein	putative (DUF506)" "Gene" ""
AT2G38820	1.42922	2.18901e-08		AT2G38820 "MATCH" "1" "AT2G38820" "AT2G38820" "DNA-directed RNA polymerase subunit beta-beta protein	putative (DUF506)" "Gene" ""
AT1G50745	1.42861	0.000123468		AT1G50745 "MATCH" "1" "AT1G50745" "AT1G50745" "plant mobile domain protein" "Gene" ""
AT4G13830	1.42811	4.64693e-07		AT4G13830 "MATCH" "1" "AT4G13830" "J20" "DNAJ-like 20" "Gene" ""
AT3G29810	1.42743	1.62416e-07		AT3G29810 "MATCH" "1" "AT3G29810" "COBL2" "COBRA-like protein 2 precursor" "Gene" ""
AT1G67480	1.42735	4.27141e-08		AT1G67480 "MATCH" "1" "AT1G67480" "AT1G67480" "Galactose oxidase/kelch repeat superfamily protein" "Gene" ""
AT1G53780	1.42687	3.08489e-11		AT1G53780 "MATCH" "1" "AT1G53780" "AT1G53780" "26S proteasome regulatory complex ATPase" "Gene" ""
AT5G20830	1.42539	7.87949e-11		AT5G20830 "MATCH" "1" "AT5G20830" "SUS1" "sucrose synthase 1" "Gene" ""
AT3G19390	1.42471	1.53787e-07		AT3G19390 "MATCH" "1" "AT3G19390" "AT3G19390" "Granulin repeat cysteine protease family protein" "Gene" ""
AT1G16090	1.42372	0.000678572		AT1G16090 "MATCH" "1" "AT1G16090" "WAKL7" "wall associated kinase-like 7" "Gene" ""
AT1G14550	1.42312	2.1752e-09		AT1G14550 "MATCH" "1" "AT1G14550" "AT1G14550" "Peroxidase superfamily protein" "Gene" ""
AT5G51970	1.42309	1.83709e-07		AT5G51970 "MATCH" "1" "AT5G51970" "AT5G51970" "GroES-like zinc-binding alcohol dehydrogenase family protein" "Gene" ""
AT1G32090	1.42156	1.99418e-09		AT1G32090 "MATCH" "1" "AT1G32090" "AT1G32090" "early-responsive to dehydration stress protein (ERD4)" "Gene" ""
AT3G61198	1.41947	0.000125298		AT3G61198 "MATCH" "1" "AT3G61198" "AT3G61198" "" "Gene" ""
AT4G33420	1.4176	8.23632e-10		AT4G33420 "MATCH" "1" "AT4G33420" "AT4G33420" "Peroxidase superfamily protein" "Gene" ""
AT4G25707	1.41624	1.17005e-05		AT4G25707 "MATCH" "1" "AT4G25707" "AT4G25707" "splicing factor 3A subunit" "Gene" ""
AT1G62810	1.41554	1.05622e-08		AT1G62810 "MATCH" "1" "AT1G62810" "CuAO1" "Copper amine oxidase family protein" "Gene" ""
AT5G04120	1.41553	1.92439e-08		AT5G04120 "MATCH" "1" "AT5G04120" "AT5G04120" "Phosphoglycerate mutase family protein" "Gene" ""
AT3G27660	1.41534	0.031379		AT3G27660 "MATCH" "1" "AT3G27660" "OLEO4" "oleosin 4" "Gene" ""
AT3G11750	1.41446	0.000807174		AT3G11750 "MATCH" "1" "AT3G11750" "FOLB1" "Dihydroneopterin aldolase" "Gene" ""
AT2G07042	1.41341	0.0209967		AT2G07042 "MATCH" "1" "AT2G07042" "AT2G07042" "" "Gene" ""
AT3G11773	1.4117	0.0244979		AT3G11773 "MATCH" "1" "AT3G11773" "AT3G11773" "Thioredoxin superfamily protein" "Gene" ""
AT1G74880	1.4112	0.00254687		AT1G74880 "MATCH" "1" "AT1G74880" "NdhO" "NAD(P)H:plastoquinone dehydrogenase complex subunit O" "Gene" ""
AT3G13276	1.40981	0.0213268		AT3G13276 "MATCH" "1" "AT3G13276" "AT3G13276" "hypothetical protein" "Gene" ""
AT2G19900	1.4098	0.000224852		AT2G19900 "MATCH" "1" "AT2G19900" "NADP-ME1" "NADP-malic enzyme 1" "Gene" ""
AT5G56270	1.40926	1.01241e-07		AT5G56270 "MATCH" "1" "AT5G56270" "WRKY2" "WRKY DNA-binding protein 2" "Gene" ""
AT4G15260	1.40921	3.63631e-08		AT4G15260 "MATCH" "1" "AT4G15260" "AT4G15260" "UDP-Glycosyltransferase superfamily protein" "Gene" ""
AT5G06720	1.40884	1.28792e-07		AT5G06720 "MATCH" "1" "AT5G06720" "PA2" "peroxidase 2" "Gene" ""
AT3G01900	1.40854	8.00358e-06		AT3G01900 "MATCH" "1" "AT3G01900" "CYP94B2" "cytochrome P450	family 94	subfamily B	polypeptide 2" "Gene" ""
AT1G35670	1.40767	7.4341e-09		AT1G35670 "MATCH" "1" "AT1G35670" "CDPK2" "calcium-dependent protein kinase 2" "Gene" ""
AT5G14120	1.40488	1.27275e-05		AT5G14120 "MATCH" "1" "AT5G14120" "AT5G14120" "Major facilitator superfamily protein" "Gene" ""
AT3G56710	1.40458	3.63169e-08		AT3G56710 "MATCH" "1" "AT3G56710" "SIB1" "sigma factor binding protein 1" "Gene" ""
AT5G38310	1.40436	4.68237e-05		AT5G38310 "MATCH" "1" "AT5G38310" "AT5G38310" "hypothetical protein" "Gene" ""
AT2G43610	1.40332	1.60681e-11		AT2G43610 "MATCH" "1" "AT2G43610" "AT2G43610" "Chitinase family protein" "Gene" ""
AT1G35186	1.40199	0.00999722		AT1G35186 "MATCH" "1" "AT1G35186" "AT1G35186" "transposable_element_gene" "TransposableElementGene" ""
AT1G71280	1.4017	0.00266945		AT1G71280 "MATCH" "1" "AT1G71280" "AT1G71280" "DEA(D/H)-box RNA helicase family protein" "Gene" ""
AT1G07160	1.40166	5.09471e-05		AT1G07160 "MATCH" "1" "AT1G07160" "AT1G07160" "Protein phosphatase 2C family protein" "Gene" ""
AT2G23150	1.40044	8.37676e-11		AT2G23150 "MATCH" "1" "AT2G23150" "NRAMP3" "natural resistance-associated macrophage protein 3" "Gene" ""
AT1G55110	1.39822	7.74062e-09		AT1G55110 "MATCH" "1" "AT1G55110" "IDD7" "indeterminate(ID)-domain 7" "Gene" ""
AT1G09480	1.39569	7.48225e-07		AT1G09480 "MATCH" "1" "AT1G09480" "AT1G09480" "NAD(P)-binding Rossmann-fold superfamily protein" "Gene" ""
AT1G61360	1.39453	1.21168e-07		AT1G61360 "MATCH" "1" "AT1G61360" "AT1G61360" "S-locus lectin protein kinase family protein" "Gene" ""
AT3G05390	1.39404	3.23313e-09		AT3G05390 "MATCH" "1" "AT3G05390" "AT3G05390" "S-adenosyl-L-methionine-dependent methyltransferase" "Gene" ""
AT2G35390	1.39401	7.4691e-10		AT2G35390 "MATCH" "1" "AT2G35390" "AT2G35390" "Phosphoribosyltransferase family protein" "Gene" ""
AT5G42900	1.39357	0.000199394		AT5G42900 "MATCH" "1" "AT5G42900" "COR27" "cold regulated protein 27" "Gene" ""
AT3G05630	1.39105	3.41441e-08		AT3G05630 "MATCH" "1" "AT3G05630" "PLDP2" "phospholipase D P2" "Gene" ""
AT4G16670	1.39069	0.000253887		AT4G16670 "MATCH" "1" "AT4G16670" "AT4G16670" "auxin canalization protein (DUF828)" "Gene" ""
AT3G23122	1.39009	0.00616915		AT3G23122 "MATCH" "1" "AT3G23122" "AT3G23122" "hypothetical protein" "Gene" ""
AT2G22760	1.38843	0.0017641		AT2G22760 "MATCH" "1" "AT2G22760" "AT2G22760" "basic helix-loop-helix (bHLH) DNA-binding superfamily protein" "Gene" ""
AT1G69485	1.38841	0.0110226		AT1G69485 "MATCH" "1" "AT1G69485" "AT1G69485" "Ribosomal L32p protein family" "Gene" ""
AT1G66280	1.38592	2.77843e-10		AT1G66280 "MATCH" "1" "AT1G66280" "BGLU22" "Glycosyl hydrolase superfamily protein" "Gene" ""
AT1G32520	1.3838	8.81839e-05		AT1G32520 "MATCH" "1" "AT1G32520" "AT1G32520" "TLDc domain protein" "Gene" ""
AT1G25400	1.38226	2.38083e-05		AT1G25400 "MATCH" "1" "AT1G25400" "AT1G25400" "transmembrane protein" "Gene" ""
AT1G10040	1.38099	1.82514e-08		AT1G10040 "MATCH" "1" "AT1G10040" "AT1G10040" "alpha/beta-Hydrolases superfamily protein" "Gene" ""
AT4G31960	1.38046	0.00996086		AT4G31960 "MATCH" "1" "AT4G31960" "AT4G31960" "hypothetical protein" "Gene" ""
AT4G37670	1.38007	1.05191e-06		AT4G37670 "MATCH" "1" "AT4G37670" "NAGS2" "N-acetyl-l-glutamate synthase 2" "Gene" ""
AT5G18130	1.38004	7.89624e-08		AT5G18130 "MATCH" "1" "AT5G18130" "AT5G18130" "transmembrane protein" "Gene" ""
AT1G23870	1.37994	2.99062e-07		AT1G23870 "MATCH" "1" "AT1G23870" "TPS9" "trehalose-phosphatase/synthase 9" "Gene" ""
AT5G38710	1.37991	6.65536e-07		AT5G38710 "MATCH" "1" "AT5G38710" "AT5G38710" "Methylenetetrahydrofolate reductase family protein" "Gene" ""
AT3G10986	1.37941	0.00470791		AT3G10986 "MATCH" "1" "AT3G10986" "AT3G10986" "LURP-one-like protein (DUF567)" "Gene" ""
AT4G23100	1.37769	3.3601e-10		AT4G23100 "MATCH" "1" "AT4G23100" "GSH1" "glutamate-cysteine ligase" "Gene" ""
AT2G30600	1.37726	7.26348e-08		AT2G30600 "MATCH" "1" "AT2G30600" "AT2G30600" "BTB/POZ domain-containing protein" "Gene" ""
AT3G11580	1.37715	7.97065e-08		AT3G11580 "MATCH" "1" "AT3G11580" "AT3G11580" "AP2/B3-like transcriptional factor family protein" "Gene" ""
AT3G22460	1.37653	1.41104e-08		AT3G22460 "MATCH" "1" "AT3G22460" "OASA2" "O-acetylserine (thiol) lyase (OAS-TL) isoform A2" "Gene" ""
AT3G58780	1.37646	0.0422468		AT3G58780 "MATCH" "1" "AT3G58780" "SHP1" "K-box region and MADS-box transcription factor family protein" "Gene" ""
AT3G48450	1.37606	1.52692e-08		AT3G48450 "MATCH" "1" "AT3G48450" "AT3G48450" "RPM1-interacting protein 4 (RIN4) family protein" "Gene" ""
AT1G04445	1.37525	0.0093119		AT1G04445 "MATCH" "1" "AT1G04445" "AT1G04445" "C2H2-like zinc finger protein" "Gene" ""
AT4G15233	1.37521	2.38981e-08		AT4G15233 "MATCH" "1" "AT4G15233" "ABCG42" "ABC-2 and Plant PDR ABC-type transporter family protein" "Gene" ""
AT3G51060	1.37346	0.000714237		AT3G51060 "MATCH" "1" "AT3G51060" "STY1" "Lateral root primordium (LRP) protein-like protein" "Gene" ""
AT5G23510	1.37339	2.67681e-09		AT5G23510 "MATCH" "1" "AT5G23510" "AT5G23510" "hypothetical protein" "Gene" ""
AT1G80570	1.37311	5.80843e-09		AT1G80570 "MATCH" "1" "AT1G80570" "AT1G80570" "RNI-like superfamily protein" "Gene" ""
AT1G61430	1.37283	9.74964e-08		AT1G61430 "MATCH" "1" "AT1G61430" "AT1G61430" "S-locus lectin protein kinase family protein" "Gene" ""
AT3G63180	1.37242	3.66252e-11		AT3G63180 "MATCH" "1" "AT3G63180" "TKL" "TIC-like protein" "Gene" ""
AT1G14330	1.37188	2.79637e-09		AT1G14330 "MATCH" "1" "AT1G14330" "AT1G14330" "Galactose oxidase/kelch repeat superfamily protein" "Gene" ""
AT3G23080	1.37175	6.71121e-07		AT3G23080 "MATCH" "1" "AT3G23080" "AT3G23080" "Polyketide cyclase/dehydrase and lipid transport superfamily protein" "Gene" ""
AT3G56770	1.37153	0.000152919		AT3G56770 "MATCH" "1" "AT3G56770" "AT3G56770" "basic helix-loop-helix (bHLH) DNA-binding superfamily protein" "Gene" ""
AT4G21620	1.37143	1.24316e-05		AT4G21620 "MATCH" "1" "AT4G21620" "AT4G21620" "glycine-rich protein" "Gene" ""
AT1G73880	1.37098	4.03519e-08		AT1G73880 "MATCH" "1" "AT1G73880" "UGT89B1" "UDP-glucosyl transferase 89B1" "Gene" ""
AT5G10510	1.36838	2.75008e-09		AT5G10510 "MATCH" "1" "AT5G10510" "AIL6" "AINTEGUMENTA-like 6" "Gene" ""
AT5G23350	1.36837	3.6339e-05		AT5G23350 "MATCH" "1" "AT5G23350" "AT5G23350" "GRAM domain protein/ABA-responsive-like protein" "Gene" ""
AT3G21090	1.3668	0.000192291		AT3G21090 "MATCH" "1" "AT3G21090" "ABCG15" "ABC-2 type transporter family protein" "Gene" ""
AT1G09176	1.36665	0.00115299		AT1G09176 "MATCH" "1" "AT1G09176" "AT1G09176" "transmembrane protein" "Gene" ""
AT3G50290	1.36653	0.0124888		AT3G50290 "MATCH" "1" "AT3G50290" "AT3G50290" "HXXXD-type acyl-transferase family protein" "Gene" ""
AT3G60510	1.3661	1.61676e-07		AT3G60510 "MATCH" "1" "AT3G60510" "AT3G60510" "ATP-dependent caseinolytic (Clp) protease/crotonase family protein" "Gene" ""
AT3G51450	1.36571	7.20787e-09		AT3G51450 "MATCH" "1" "AT3G51450" "AT3G51450" "Calcium-dependent phosphotriesterase superfamily protein" "Gene" ""
AT5G44990	1.36491	3.68196e-08		AT5G44990 "MATCH" "1" "AT5G44990" "AT5G44990" "Glutathione S-transferase family protein" "Gene" ""
AT5G16410	1.3646	0.00024107		AT5G16410 "MATCH" "1" "AT5G16410" "AT5G16410" "HXXXD-type acyl-transferase family protein" "Gene" ""
AT5G22920	1.36426	5.07435e-06		AT5G22920 "MATCH" "1" "AT5G22920" "AT5G22920" "CHY-type/CTCHY-type/RING-type Zinc finger protein" "Gene" ""
AT4G28040	1.36251	2.16801e-06		AT4G28040 "MATCH" "1" "AT4G28040" "UMAMIT33" "nodulin MtN21 /EamA-like transporter family protein" "Gene" ""
AT4G18140	1.36223	7.9026e-10		AT4G18140 "MATCH" "1" "AT4G18140" "SSP4b" "SCP1-like small phosphatase 4b" "Gene" ""
AT3G23880	1.36144	2.01522e-05		AT3G23880 "MATCH" "1" "AT3G23880" "AT3G23880" "F-box and associated interaction domains-containing protein" "Gene" ""
AT3G07970	1.36114	1.77522e-08		AT3G07970 "MATCH" "1" "AT3G07970" "QRT2" "Pectin lyase-like superfamily protein" "Gene" ""
AT1G34315	1.35871	1.74682e-08		AT1G34315 "MATCH" "1" "AT1G34315" "AT1G34315" "transmembrane protein" "Gene" ""
AT4G29190	1.35865	5.57815e-08		AT4G29190 "MATCH" "1" "AT4G29190" "OZF2" "Zinc finger C-x8-C-x5-C-x3-H type family protein" "Gene" ""
AT3G59480	1.35843	0.000178609		AT3G59480 "MATCH" "1" "AT3G59480" "AT3G59480" "pfkB-like carbohydrate kinase family protein" "Gene" ""
AT1G25440	1.35799	0.000176517		AT1G25440 "MATCH" "1" "AT1G25440" "BBX15" "B-box type zinc finger protein with CCT domain-containing protein" "Gene" ""
AT1G15670	1.35729	2.34077e-10		AT1G15670 "MATCH" "1" "AT1G15670" "AT1G15670" "Galactose oxidase/kelch repeat superfamily protein" "Gene" ""
AT3G17770	1.35665	7.81405e-10		AT3G17770 "MATCH" "1" "AT3G17770" "AT3G17770" "Dihydroxyacetone kinase" "Gene" ""
AT4G22710	1.35595	1.16395e-05		AT4G22710 "MATCH" "1" "AT4G22710" "CYP706A2" "cytochrome P450	family 706	subfamily A	polypeptide 2" "Gene" ""
AT3G51890	1.35407	2.80285e-07		AT3G51890 "MATCH" "1" "AT3G51890" "AT3G51890" "Clathrin light chain protein" "Gene" ""
AT4G31110	1.35399	4.45636e-08		AT4G31110 "MATCH" "1" "AT4G31110" "AT4G31110" "Wall-associated kinase family protein" "Gene" ""
AT5G04310	1.35256	1.53784e-07		AT5G04310 "MATCH" "1" "AT5G04310" "AT5G04310" "Pectin lyase-like superfamily protein" "Gene" ""
AT5G12890	1.3524	7.30715e-07		AT5G12890 "MATCH" "1" "AT5G12890" "AT5G12890" "UDP-Glycosyltransferase superfamily protein" "Gene" ""
AT2G21900	1.35236	0.00032082		AT2G21900 "MATCH" "1" "AT2G21900" "WRKY59" "WRKY DNA-binding protein 59" "Gene" ""
AT5G44870	1.35166	3.01597e-07		AT5G44870 "MATCH" "1" "AT5G44870" "LAZ5" "Disease resistance protein (TIR-NBS-LRR class) family" "Gene" ""
AT3G16390	1.35116	6.45277e-09		AT3G16390 "MATCH" "1" "AT3G16390" "NSP3" "nitrile specifier protein 3" "Gene" ""
AT5G45090	1.35109	6.55327e-06		AT5G45090 "MATCH" "1" "AT5G45090" "PP2-A7" "phloem protein 2-A7" "Gene" ""
AT1G62770	1.35105	1.82742e-07		AT1G62770 "MATCH" "1" "AT1G62770" "AT1G62770" "Plant invertase/pectin methylesterase inhibitor superfamily protein" "Gene" ""
AT1G25220	1.35081	3.11693e-09		AT1G25220 "MATCH" "1" "AT1G25220" "ASB1" "anthranilate synthase beta subunit 1" "Gene" ""
AT4G34020	1.35071	3.59617e-08		AT4G34020 "MATCH" "1" "AT4G34020" "DJ1C" "Class I glutamine amidotransferase-like superfamily protein" "Gene" ""
AT1G66760	1.35044	8.25111e-10		AT1G66760 "MATCH" "1" "AT1G66760" "AT1G66760" "MATE efflux family protein" "Gene" ""
AT4G11000	1.35	0.0207955		AT4G11000 "MATCH" "1" "AT4G11000" "AT4G11000" "Ankyrin repeat family protein" "Gene" ""
AT5G47740	1.34953	1.18235e-06		AT5G47740 "MATCH" "1" "AT5G47740" "AT5G47740" "Adenine nucleotide alpha hydrolases-like superfamily protein" "Gene" ""
AT5G60700	1.34836	1.84499e-10		AT5G60700 "MATCH" "1" "AT5G60700" "AT5G60700" "glycosyltransferase family protein 2" "Gene" ""
AT5G54090	1.34814	1.85461e-05		AT5G54090 "MATCH" "1" "AT5G54090" "AT5G54090" "DNA mismatch repair protein MutS	type 2" "Gene" ""
AT4G30910	1.34811	2.07376e-09		AT4G30910 "MATCH" "1" "AT4G30910" "AT4G30910" "Cytosol aminopeptidase family protein" "Gene" ""
AT3G02370	1.34772	5.45207e-05		AT3G02370 "MATCH" "1" "AT3G02370" "AT3G02370" "tRNA-splicing endonuclease subunit" "Gene" ""
AT5G58610	1.3477	0.00345684		AT5G58610 "MATCH" "1" "AT5G58610" "AT5G58610" "PHD finger transcription factor" "Gene" ""
AT3G11020	1.34767	0.0147333		AT3G11020 "MATCH" "1" "AT3G11020" "DREB2B" "DRE/CRT-binding protein 2B" "Gene" ""
AT2G32690	1.34734	0.00234354		AT2G32690 "MATCH" "1" "AT2G32690" "GRP23" "glycine-rich protein 23" "Gene" ""
AT4G30960	1.34651	3.18978e-10		AT4G30960 "MATCH" "1" "AT4G30960" "SIP3" "SOS3-interacting protein 3" "Gene" ""
AT4G15610	1.34499	8.63063e-07		AT4G15610 "MATCH" "1" "AT4G15610" "AT4G15610" "Uncharacterized protein family (UPF0497)" "Gene" ""
AT4G01010	1.34494	8.12915e-07		AT4G01010 "MATCH" "1" "AT4G01010" "CNGC13" "cyclic nucleotide-gated channel 13" "Gene" ""
AT1G66130	1.34433	0.0286005		AT1G66130 "MATCH" "1" "AT1G66130" "AT1G66130" "NAD(P)-binding Rossmann-fold superfamily protein" "Gene" ""
AT2G38860	1.34319	3.7175e-08		AT2G38860 "MATCH" "1" "AT2G38860" "YLS5" "Class I glutamine amidotransferase-like superfamily protein" "Gene" ""
AT1G09420	1.3424	2.88614e-07		AT1G09420 "MATCH" "1" "AT1G09420" "G6PD4" "glucose-6-phosphate dehydrogenase 4" "Gene" ""
AT2G44840	1.34225	0.00209194		AT2G44840 "MATCH" "1" "AT2G44840" "ERF13" "ethylene-responsive element binding factor 13" "Gene" ""
AT3G57740	1.34134	1.39395e-05		AT3G57740 "MATCH" "1" "AT3G57740" "AT3G57740" "Protein kinase superfamily protein" "Gene" ""
AT1G06330	1.33962	0.0182749		AT1G06330 "MATCH" "1" "AT1G06330" "AT1G06330" "Heavy metal transport/detoxification superfamily protein" "Gene" ""
AT3G28210	1.33651	5.91449e-07		AT3G28210 "MATCH" "1" "AT3G28210" "PMZ" "zinc finger (AN1-like) family protein" "Gene" ""
AT5G25770	1.3362	4.37905e-09		AT5G25770 "MATCH" "1" "AT5G25770" "AT5G25770" "alpha/beta-Hydrolases superfamily protein" "Gene" ""
AT1G17200	1.3362	0.00190531		AT1G17200 "MATCH" "1" "AT1G17200" "AT1G17200" "Uncharacterized protein family (UPF0497)" "Gene" ""
AT4G36000	1.33459	0.000569062		AT4G36000 "MATCH" "1" "AT4G36000" "AT4G36000" "Pathogenesis-related thaumatin superfamily protein" "Gene" ""
AT2G18550	1.33451	0.000391142		AT2G18550 "MATCH" "1" "AT2G18550" "HB21" "homeobox protein 21" "Gene" ""
AT1G44542	1.33385	0.033312		AT1G44542 "MATCH" "1" "AT1G44542" "AT1G44542" "Cyclase family protein" "Gene" ""
AT5G22690	1.33287	4.41555e-08		AT5G22690 "MATCH" "1" "AT5G22690" "AT5G22690" "Disease resistance protein (TIR-NBS-LRR class) family" "Gene" ""
AT5G01900	1.33209	0.00728191		AT5G01900 "MATCH" "1" "AT5G01900" "WRKY62" "WRKY DNA-binding protein 62" "Gene" ""
AT3G16860	1.33155	1.6436e-06		AT3G16860 "MATCH" "1" "AT3G16860" "COBL8" "COBRA-like protein 8 precursor" "Gene" ""
AT1G16130	1.3312	3.96865e-06		AT1G16130 "MATCH" "1" "AT1G16130" "WAKL2" "wall associated kinase-like 2" "Gene" ""
AT5G42010	1.3307	4.79037e-07		AT5G42010 "MATCH" "1" "AT5G42010" "AT5G42010" "Transducin/WD40 repeat-like superfamily protein" "Gene" ""
AT4G16220	1.33053	0.000573557		AT4G16220 "MATCH" "1" "AT4G16220" "AT4G16220" "GDSL-like Lipase/Acylhydrolase superfamily protein" "Gene" ""
AT1G76480	1.32967	0.0310249		AT1G76480 "MATCH" "1" "AT1G76480" "AT1G76480" "caveolin-1 protein" "Gene" ""
AT1G18500	1.32892	2.09906e-09		AT1G18500 "MATCH" "1" "AT1G18500" "MAML-4" "methylthioalkylmalate synthase-like 4" "Gene" ""
AT3G09600	1.32732	0.00132608		AT3G09600 "MATCH" "1" "AT3G09600" "RVE8" "Homeodomain-like superfamily protein" "Gene" ""
AT1G73500	1.32568	8.14186e-08		AT1G73500 "MATCH" "1" "AT1G73500" "MKK9" "MAP kinase kinase 9" "Gene" ""
AT5G23050	1.32538	1.43549e-07		AT5G23050 "MATCH" "1" "AT5G23050" "AAE17" "acyl-activating enzyme 17" "Gene" ""
AT2G48090	1.3208	1.29723e-07		AT2G48090 "MATCH" "1" "AT2G48090" "AT2G48090" "hypothetical protein" "Gene" ""
AT1G52342	1.32043	3.6462e-06		AT1G52342 "MATCH" "1" "AT1G52342" "AT1G52342" "hypothetical protein" "Gene" ""
AT5G22530	1.32005	1.75274e-05		AT5G22530 "MATCH" "1" "AT5G22530" "AT5G22530" "hypothetical protein" "Gene" ""
AT5G54170	1.32005	1.57672e-08		AT5G54170 "MATCH" "1" "AT5G54170" "AT5G54170" "Polyketide cyclase/dehydrase and lipid transport superfamily protein" "Gene" ""
AT1G58340	1.31749	2.81615e-07		AT1G58340 "MATCH" "1" "AT1G58340" "ZF14" "MATE efflux family protein" "Gene" ""
AT5G64900	1.31502	6.32047e-07		AT5G64900 "MATCH" "1" "AT5G64900" "PROPEP1" "precursor of peptide 1" "Gene" ""
AT3G02705	1.31502	0.021389		AT3G02705 "MATCH" "1" "AT3G02705" "" "" "Gene" ""
AT5G61490	1.3149	0.00129323		AT5G61490 "MATCH" "1" "AT5G61490" "AT5G61490" "transmembrane protein" "Gene" ""
AT2G43000	1.31451	2.00246e-07		AT2G43000 "MATCH" "1" "AT2G43000" "NAC042" "NAC domain containing protein 42" "Gene" ""
AT2G33110	1.31345	9.69833e-07		AT2G33110 "MATCH" "1" "AT2G33110" "VAMP723" "vesicle-associated membrane protein 723" "Gene" ""
AT2G35940	1.31181	6.14529e-08		AT2G35940 "MATCH" "1" "AT2G35940" "BLH1" "BEL1-like homeodomain 1" "Gene" ""
AT3G48200	1.31146	0.0375549		AT3G48200 "MATCH" "1" "AT3G48200" "AT3G48200" "transmembrane protein" "Gene" ""
AT4G32860	1.31069	3.6832e-08		AT4G32860 "MATCH" "1" "AT4G32860" "AT4G32860" "Avr9/Cf-9 rapidly elicited protein" "Gene" ""
AT1G51760	1.30993	3.0874e-09		AT1G51760 "MATCH" "1" "AT1G51760" "IAR3" "peptidase M20/M25/M40 family protein" "Gene" ""
AT1G02850	1.30911	2.09112e-09		AT1G02850 "MATCH" "1" "AT1G02850" "BGLU11" "beta glucosidase 11" "Gene" ""
AT1G30755	1.30788	3.55698e-07		AT1G30755 "MATCH" "1" "AT1G30755" "AT1G30755" "elongation factor G	putative (DUF668)" "Gene" ""
AT5G40780	1.30625	3.83514e-07		AT5G40780 "MATCH" "1" "AT5G40780" "LHT1" "lysine histidine transporter 1" "Gene" ""
AT5G14730	1.3046	4.25548e-08		AT5G14730 "MATCH" "1" "AT5G14730" "AT5G14730" "hypothetical protein" "Gene" ""
AT1G64065	1.30413	2.26651e-05		AT1G64065 "MATCH" "1" "AT1G64065" "AT1G64065" "Late embryogenesis abundant (LEA) hydroxyproline-rich glycoprotein family" "Gene" ""
AT1G71520	1.30212	9.06162e-05		AT1G71520 "MATCH" "1" "AT1G71520" "AT1G71520" "Integrase-type DNA-binding superfamily protein" "Gene" ""
AT1G60470	1.30187	8.94859e-07		AT1G60470 "MATCH" "1" "AT1G60470" "GolS4" "galactinol synthase 4" "Gene" ""
AT1G13990	1.30176	1.36859e-08		AT1G13990 "MATCH" "1" "AT1G13990" "AT1G13990" "plant/protein" "Gene" ""
AT4G20070	1.30171	1.10764e-08		AT4G20070 "MATCH" "1" "AT4G20070" "AAH" "allantoate amidohydrolase" "Gene" ""
AT2G18150	1.30157	3.99514e-09		AT2G18150 "MATCH" "1" "AT2G18150" "AT2G18150" "Peroxidase superfamily protein" "Gene" ""
AT1G33600	1.30131	7.19724e-05		AT1G33600 "MATCH" "1" "AT1G33600" "AT1G33600" "Leucine-rich repeat (LRR) family protein" "Gene" ""
AT5G28650	1.30129	6.94508e-05		AT5G28650 "MATCH" "1" "AT5G28650" "WRKY74" "WRKY DNA-binding protein 74" "Gene" ""
AT1G53170	1.30127	9.69992e-06		AT1G53170 "MATCH" "1" "AT1G53170" "ERF8" "ethylene response factor 8" "Gene" ""
AT4G15340	1.30114	1.71705e-06		AT4G15340 "MATCH" "1" "AT4G15340" "PEN1" "pentacyclic triterpene synthase 1" "Gene" ""
AT2G34500	1.29828	6.19882e-07		AT2G34500 "MATCH" "1" "AT2G34500" "CYP710A1" "cytochrome P450	family 710	subfamily A	polypeptide 1" "Gene" ""
AT5G04900	1.29752	0.000103243		AT5G04900 "MATCH" "1" "AT5G04900" "NOL" "NYC1-like protein" "Gene" ""
AT1G80180	1.29723	4.48958e-06		AT1G80180 "MATCH" "1" "AT1G80180" "AT1G80180" "hypothetical protein" "Gene" ""
AT2G39210	1.29686	4.38189e-09		AT2G39210 "MATCH" "1" "AT2G39210" "AT2G39210" "Major facilitator superfamily protein" "Gene" ""
AT2G40200	1.29655	0.000176517		AT2G40200 "MATCH" "1" "AT2G40200" "AT2G40200" "basic helix-loop-helix (bHLH) DNA-binding superfamily protein" "Gene" ""
AT3G14260	1.29547	1.56612e-06		AT3G14260 "MATCH" "1" "AT3G14260" "AT3G14260" "LURP-one-like protein (DUF567)" "Gene" ""
AT5G58650	1.29501	2.42183e-05		AT5G58650 "MATCH" "1" "AT5G58650" "PSY1" "plant peptide containing sulfated tyrosine 1" "Gene" ""
AT5G60310	1.29423	0.00108143		AT5G60310 "MATCH" "1" "AT5G60310" "AT5G60310" "Concanavalin A-like lectin protein kinase family protein" "Gene" ""
AT2G17430	1.29393	1.22615e-06		AT2G17430 "MATCH" "1" "AT2G17430" "MLO7" "Seven transmembrane MLO family protein" "Gene" ""
AT2G24180	1.29217	1.49567e-07		AT2G24180 "MATCH" "1" "AT2G24180" "CYP71B6" "cytochrome p450 71b6" "Gene" ""
AT3G53450	1.29071	0.00168647		AT3G53450 "MATCH" "1" "AT3G53450" "LOG4" "Putative lysine decarboxylase family protein" "Gene" ""
AT4G12690	1.28988	9.91204e-05		AT4G12690 "MATCH" "1" "AT4G12690" "AT4G12690" "DUF868 family protein (DUF868)" "Gene" ""
AT1G19660	1.28981	3.783e-06		AT1G19660 "MATCH" "1" "AT1G19660" "AT1G19660" "Wound-responsive family protein" "Gene" ""
AT5G46050	1.28733	4.9412e-07		AT5G46050 "MATCH" "1" "AT5G46050" "PTR3" "peptide transporter 3" "Gene" ""
AT1G04310	1.28696	4.11495e-07		AT1G04310 "MATCH" "1" "AT1G04310" "ERS2" "ethylene response sensor 2" "Gene" ""
AT3G52780	1.28684	0.00606896		AT3G52780 "MATCH" "1" "AT3G52780" "PAP20" "Purple acid phosphatases superfamily protein" "Gene" ""
AT3G55470	1.28344	1.1133e-07		AT3G55470 "MATCH" "1" "AT3G55470" "AT3G55470" "Calcium-dependent lipid-binding (CaLB domain) family protein" "Gene" ""
AT4G13110	1.28237	3.2187e-06		AT4G13110 "MATCH" "1" "AT4G13110" "AT4G13110" "BSD domain-containing protein" "Gene" ""
AT2G34670	1.28124	9.54513e-08		AT2G34670 "MATCH" "1" "AT2G34670" "AT2G34670" "benzoyl-CoA reductase subunit C	putative (DUF630 and DUF632)" "Gene" ""
AT1G58420	1.2811	2.4188e-05		AT1G58420 "MATCH" "1" "AT1G58420" "AT1G58420" "Uncharacterized conserved protein UCP031279" "Gene" ""
AT1G18200	1.28072	1.29719e-05		AT1G18200 "MATCH" "1" "AT1G18200" "RABA6b" "Rab GTPase-like A1I protein" "Gene" ""
AT2G04795	1.28059	2.8001e-05		AT2G04795 "MATCH" "1" "AT2G04795" "AT2G04795" "hypothetical protein" "Gene" ""
AT1G26730	1.27941	9.69992e-06		AT1G26730 "MATCH" "1" "AT1G26730" "AT1G26730" "EXS (ERD1/XPR1/SYG1) family protein" "Gene" ""
AT3G56140	1.27898	1.01958e-07		AT3G56140 "MATCH" "1" "AT3G56140" "AT3G56140" "DUF399 family protein	putative (DUF399 and DUF3411)" "Gene" ""
AT2G38540	1.2788	0.00146641		AT2G38540 "MATCH" "1" "AT2G38540" "LP1" "lipid transfer protein 1" "Gene" ""
AT2G24100	1.27835	7.47756e-08		AT2G24100 "MATCH" "1" "AT2G24100" "ASG1" "ATP-dependent DNA helicase" "Gene" ""
AT3G57520	1.27795	1.47181e-06		AT3G57520 "MATCH" "1" "AT3G57520" "SIP2" "seed imbibition 2" "Gene" ""
AT1G26380	1.27766	7.36313e-06		AT1G26380 "MATCH" "1" "AT1G26380" "AT1G26380" "FAD-binding Berberine family protein" "Gene" ""
AT3G09405	1.277	2.41311e-09		AT3G09405 "MATCH" "1" "AT3G09405" "AT3G09405" "Pectinacetylesterase family protein" "Gene" ""
AT2G03760	1.27628	1.30351e-09		AT2G03760 "MATCH" "1" "AT2G03760" "SOT12" "sulfotransferase 12" "Gene" ""
AT5G65500	1.27443	7.00555e-05		AT5G65500 "MATCH" "1" "AT5G65500" "AT5G65500" "U-box domain-containing protein kinase family protein" "Gene" ""
AT4G32320	1.27333	1.57938e-05		AT4G32320 "MATCH" "1" "AT4G32320" "APX6" "ascorbate peroxidase 6" "Gene" ""
AT2G23450	1.27189	2.91057e-07		AT2G23450 "MATCH" "1" "AT2G23450" "AT2G23450" "Protein kinase superfamily protein" "Gene" ""
AT4G23810	1.2716	4.97027e-06		AT4G23810 "MATCH" "1" "AT4G23810" "WRKY53" "WRKY family transcription factor" "Gene" ""
AT3G44705	1.27127	0.0311569		AT3G44705 "MATCH" "1" "AT3G44705" "AT3G44705" "transposable_element_gene" "TransposableElementGene" ""
AT3G63010	1.27045	1.22633e-08		AT3G63010 "MATCH" "1" "AT3G63010" "GID1B" "alpha/beta-Hydrolases superfamily protein" "Gene" ""
AT1G72680	1.26638	1.92534e-08		AT1G72680 "MATCH" "1" "AT1G72680" "CAD1" "cinnamyl-alcohol dehydrogenase" "Gene" ""
AT5G54940	1.26414	2.46988e-08		AT5G54940 "MATCH" "1" "AT5G54940" "AT5G54940" "Translation initiation factor SUI1 family protein" "Gene" ""
AT4G27820	1.26348	3.11521e-05		AT4G27820 "MATCH" "1" "AT4G27820" "BGLU9" "beta glucosidase 9" "Gene" ""
AT1G28380	1.26207	1.9845e-06		AT1G28380 "MATCH" "1" "AT1G28380" "NSL1" "MAC/Perforin domain-containing protein" "Gene" ""
AT2G25090	1.26158	5.19502e-05		AT2G25090 "MATCH" "1" "AT2G25090" "CIPK16" "CBL-interacting protein kinase 16" "Gene" ""
AT1G29670	1.26154	0.000990429		AT1G29670 "MATCH" "1" "AT1G29670" "AT1G29670" "GDSL-like Lipase/Acylhydrolase superfamily protein" "Gene" ""
AT5G38747	1.26117	0.0269065		AT5G38747 "MATCH" "1" "AT5G38747" "AT5G38747" "hypothetical protein" "Gene" ""
AT2G23320	1.26098	8.03986e-09		AT2G23320 "MATCH" "1" "AT2G23320" "WRKY15" "WRKY DNA-binding protein 15" "Gene" ""
AT4G31354	1.26035	0.0410227		AT4G31354 "MATCH" "1" "AT4G31354" "AT4G31354" "hypothetical protein" "Gene" ""
AT1G03130	1.25975	0.000785202		AT1G03130 "MATCH" "1" "AT1G03130" "PSAD-2" "photosystem I subunit D-2" "Gene" ""
AT4G36060	1.25912	0.000396912		AT4G36060 "MATCH" "1" "AT4G36060" "bHLH11" "basic helix-loop-helix (bHLH) DNA-binding superfamily protein" "Gene" ""
AT1G58470	1.25878	1.00836e-05		AT1G58470 "MATCH" "1" "AT1G58470" "RBP1" "RNA-binding protein 1" "Gene" ""
AT1G62422	1.25758	2.06401e-06		AT1G62422 "MATCH" "1" "AT1G62422" "AT1G62422" "hypothetical protein" "Gene" ""
AT1G06650	1.25681	5.85816e-06		AT1G06650 "MATCH" "1" "AT1G06650" "AT1G06650" "2-oxoglutarate (2OG) and Fe(II)-dependent oxygenase superfamily protein" "Gene" ""
AT5G25110	1.25621	7.36452e-06		AT5G25110 "MATCH" "1" "AT5G25110" "CIPK25" "CBL-interacting protein kinase 25" "Gene" ""
AT5G02810	1.2555	0.000203172		AT5G02810 "MATCH" "1" "AT5G02810" "PRR7" "pseudo-response regulator 7" "Gene" ""
AT3G60930	1.25477	5.77321e-05		AT3G60930 "MATCH" "1" "AT3G60930" "AT3G60930" "transposable_element_gene" "TransposableElementGene" ""
AT1G29760	1.25466	6.61352e-07		AT1G29760 "MATCH" "1" "AT1G29760" "AT1G29760" "Putative adipose-regulatory protein (Seipin)" "Gene" ""
AT2G43570	1.25431	3.76466e-08		AT2G43570 "MATCH" "1" "AT2G43570" "CHI" "chitinase" "Gene" ""
AT5G64110	1.25312	1.11179e-06		AT5G64110 "MATCH" "1" "AT5G64110" "AT5G64110" "Peroxidase superfamily protein" "Gene" ""
AT1G34540	1.25248	0.0125509		AT1G34540 "MATCH" "1" "AT1G34540" "CYP94D1" "cytochrome P450	family 94	subfamily D	polypeptide 1" "Gene" ""
AT1G02340	1.25235	0.000138235		AT1G02340 "MATCH" "1" "AT1G02340" "HFR1" "basic helix-loop-helix (bHLH) DNA-binding superfamily protein" "Gene" ""
AT5G23360	1.25048	5.53339e-05		AT5G23360 "MATCH" "1" "AT5G23360" "AT5G23360" "GRAM domain-containing protein / ABA-responsive protein-like protein" "Gene" ""
AT1G50420	1.25024	8.84123e-08		AT1G50420 "MATCH" "1" "AT1G50420" "SCL3" "scarecrow-like 3" "Gene" ""
AT4G28300	1.24891	2.84013e-08		AT4G28300 "MATCH" "1" "AT4G28300" "AT4G28300" "formin-like protein (DUF1421)" "Gene" ""
AT2G16060	1.24826	1.5334e-05		AT2G16060 "MATCH" "1" "AT2G16060" "HB1" "hemoglobin 1" "Gene" ""
AT2G30140	1.2478	5.05124e-07		AT2G30140 "MATCH" "1" "AT2G30140" "UGT87A2" "UDP-Glycosyltransferase superfamily protein" "Gene" ""
AT5G36150	1.24662	0.000140157		AT5G36150 "MATCH" "1" "AT5G36150" "PEN3" "putative pentacyclic triterpene synthase 3" "Gene" ""
AT4G25310	1.24627	1.23562e-05		AT4G25310 "MATCH" "1" "AT4G25310" "AT4G25310" "2-oxoglutarate (2OG) and Fe(II)-dependent oxygenase superfamily protein" "Gene" ""
AT1G70440	1.2461	0.000227652		AT1G70440 "MATCH" "1" "AT1G70440" "SRO3" "similar to RCD one 3" "Gene" ""
AT5G01240	1.24495	3.67576e-07		AT5G01240 "MATCH" "1" "AT5G01240" "LAX1" "like AUXIN RESISTANT 1" "Gene" ""
AT5G59700	1.24435	9.2598e-08		AT5G59700 "MATCH" "1" "AT5G59700" "AT5G59700" "Protein kinase superfamily protein" "Gene" ""
AT3G12500	1.24425	2.46192e-09		AT3G12500 "MATCH" "1" "AT3G12500" "HCHIB" "basic chitinase" "Gene" ""
AT5G17430	1.24198	1.61866e-05		AT5G17430 "MATCH" "1" "AT5G17430" "BBM" "Integrase-type DNA-binding superfamily protein" "Gene" ""
AT5G23760	1.23968	3.17613e-06		AT5G23760 "MATCH" "1" "AT5G23760" "AT5G23760" "Copper transport protein family" "Gene" ""
AT1G34317	1.23946	0.00209194		AT1G34317 "MATCH" "1" "AT1G34317" "AT1G34317" "hypothetical protein" "Gene" ""
AT5G22540	1.23873	0.000109537		AT5G22540 "MATCH" "1" "AT5G22540" "AT5G22540" "transmembrane protein	putative (DUF247)" "Gene" ""
AT3G09940	1.23761	1.40548e-07		AT3G09940 "MATCH" "1" "AT3G09940" "MDHAR" "monodehydroascorbate reductase" "Gene" ""
AT5G01810	1.23749	3.03358e-07		AT5G01810 "MATCH" "1" "AT5G01810" "CIPK15" "CBL-interacting protein kinase 15" "Gene" ""
AT2G08575	1.23676	0.0259655		AT2G08575 "MATCH" "1" "AT2G08575" "" "Natural antisense transcript overlaps with AT2G33390" "Gene" ""
AT1G60610	1.23577	2.80285e-07		AT1G60610 "MATCH" "1" "AT1G60610" "AT1G60610" "SBP (S-ribonuclease binding protein) family protein" "Gene" ""
AT1G22890	1.23573	8.2662e-06		AT1G22890 "MATCH" "1" "AT1G22890" "AT1G22890" "transmembrane protein" "Gene" ""
AT5G44920	1.23506	5.41679e-07		AT5G44920 "MATCH" "1" "AT5G44920" "AT5G44920" "Toll-Interleukin-Resistance (TIR) domain family protein" "Gene" ""
AT5G14890	1.23468	0.000100284		AT5G14890 "MATCH" "1" "AT5G14890" "AT5G14890" "potassium transporter" "Gene" ""
AT4G37870	1.23458	4.51519e-09		AT4G37870 "MATCH" "1" "AT4G37870" "PCK1" "phosphoenolpyruvate carboxykinase 1" "Gene" ""
AT1G53440	1.23409	5.83335e-06		AT1G53440 "MATCH" "1" "AT1G53440" "AT1G53440" "Leucine-rich repeat transmembrane protein kinase" "Gene" ""
AT2G25735	1.2339	7.81746e-05		AT2G25735 "MATCH" "1" "AT2G25735" "AT2G25735" "hypothetical protein" "Gene" ""
AT1G27610	1.23343	0.0243806		AT1G27610 "MATCH" "1" "AT1G27610" "AT1G27610" "hypothetical protein" "Gene" ""
AT5G10650	1.23257	9.23188e-07		AT5G10650 "MATCH" "1" "AT5G10650" "AT5G10650" "RING/U-box superfamily protein" "Gene" ""
AT5G43380	1.23223	4.47849e-06		AT5G43380 "MATCH" "1" "AT5G43380" "TOPP6" "type one serine/threonine protein phosphatase 6" "Gene" ""
AT3G17860	1.23107	1.00128e-08		AT3G17860 "MATCH" "1" "AT3G17860" "JAZ3" "jasmonate-zim-domain protein 3" "Gene" ""
AT1G48430	1.23021	8.60462e-09		AT1G48430 "MATCH" "1" "AT1G48430" "AT1G48430" "Dihydroxyacetone kinase" "Gene" ""
AT3G05790	1.22989	0.0382781		AT3G05790 "MATCH" "1" "AT3G05790" "LON4" "lon protease 4" "Gene" ""
AT5G53550	1.2285	5.52092e-08		AT5G53550 "MATCH" "1" "AT5G53550" "YSL3" "YELLOW STRIPE like 3" "Gene" ""
AT5G18470	1.22769	1.29807e-05		AT5G18470 "MATCH" "1" "AT5G18470" "AT5G18470" "Curculin-like (mannose-binding) lectin family protein" "Gene" ""
AT1G74950	1.22754	7.00848e-08		AT1G74950 "MATCH" "1" "AT1G74950" "TIFY10B" "TIFY domain/Divergent CCT motif family protein" "Gene" ""
AT5G47710	1.22367	9.10643e-08		AT5G47710 "MATCH" "1" "AT5G47710" "AT5G47710" "Calcium-dependent lipid-binding (CaLB domain) family protein" "Gene" ""
AT1G73540	1.22364	1.21179e-05		AT1G73540 "MATCH" "1" "AT1G73540" "NUDT21" "nudix hydrolase homolog 21" "Gene" ""
AT1G22930	1.22354	2.66938e-07		AT1G22930 "MATCH" "1" "AT1G22930" "AT1G22930" "T-complex protein 11" "Gene" ""
AT3G46130	1.22241	9.1188e-06		AT3G46130 "MATCH" "1" "AT3G46130" "MYB48" "myb domain protein 48" "Gene" ""
AT1G26665	1.22235	2.25121e-06		AT1G26665 "MATCH" "1" "AT1G26665" "AT1G26665" "Mediator complex	subunit Med10" "Gene" ""
AT5G58690	1.22207	4.54006e-07		AT5G58690 "MATCH" "1" "AT5G58690" "PLC5" "phosphatidylinositol-speciwc phospholipase C5" "Gene" ""
AT2G29110	1.2206	0.000130075		AT2G29110 "MATCH" "1" "AT2G29110" "GLR2.8" "glutamate receptor 2.8" "Gene" ""
AT2G44480	1.22034	1.17728e-07		AT2G44480 "MATCH" "1" "AT2G44480" "BGLU17" "beta glucosidase 17" "Gene" ""
AT2G25770	1.21954	0.0108015		AT2G25770 "MATCH" "1" "AT2G25770" "AT2G25770" "Polyketide cyclase/dehydrase and lipid transport superfamily protein" "Gene" ""
AT3G53160	1.21897	1.49233e-06		AT3G53160 "MATCH" "1" "AT3G53160" "UGT73C7" "UDP-glucosyl transferase 73C7" "Gene" ""
AT3G25730	1.21702	7.61974e-09		AT3G25730 "MATCH" "1" "AT3G25730" "EDF3" "ethylene response DNA binding factor 3" "Gene" ""
AT4G36140	1.21673	3.11758e-08		AT4G36140 "MATCH" "1" "AT4G36140" "AT4G36140" "disease resistance protein (TIR-NBS-LRR class)" "Gene" ""
AT1G61740	1.21667	9.50892e-06		AT1G61740 "MATCH" "1" "AT1G61740" "AT1G61740" "Sulfite exporter TauE/SafE family protein" "Gene" ""
AT2G29060	1.21486	2.16947e-07		AT2G29060 "MATCH" "1" "AT2G29060" "AT2G29060" "GRAS family transcription factor" "Gene" ""
AT1G76700	1.21453	8.67618e-06		AT1G76700 "MATCH" "1" "AT1G76700" "AT1G76700" "DNAJ heat shock N-terminal domain-containing protein" "Gene" ""
AT5G63620	1.21389	1.46541e-06		AT5G63620 "MATCH" "1" "AT5G63620" "AT5G63620" "GroES-like zinc-binding alcohol dehydrogenase family protein" "Gene" ""
AT1G23710	1.21381	1.84486e-05		AT1G23710 "MATCH" "1" "AT1G23710" "AT1G23710" "hypothetical protein (DUF1645)" "Gene" ""
AT1G27980	1.21374	4.9702e-08		AT1G27980 "MATCH" "1" "AT1G27980" "DPL1" "dihydrosphingosine phosphate lyase" "Gene" ""
AT4G33450	1.21267	2.10875e-05		AT4G33450 "MATCH" "1" "AT4G33450" "MYB69" "myb domain protein 69" "Gene" ""
AT5G43870	1.21126	0.000845221		AT5G43870 "MATCH" "1" "AT5G43870" "AT5G43870" "auxin canalization protein (DUF828)" "Gene" ""
AT3G49790	1.21087	4.9924e-05		AT3G49790 "MATCH" "1" "AT3G49790" "AT3G49790" "Carbohydrate-binding protein" "Gene" ""
AT1G25240	1.2108	0.0415929		AT1G25240 "MATCH" "1" "AT1G25240" "AT1G25240" "ENTH/VHS/GAT family protein" "Gene" ""
AT3G03020	1.21045	1.31168e-05		AT3G03020 "MATCH" "1" "AT3G03020" "AT3G03020" "hypothetical protein" "Gene" ""
AT2G16365	1.21024	6.92698e-06		AT2G16365 "MATCH" "1" "AT2G16365" "AT2G16365" "F-box family protein" "Gene" ""
AT5G67180	1.20999	0.00519436		AT5G67180 "MATCH" "1" "AT5G67180" "TOE3" "target of early activation tagged (EAT) 3" "Gene" ""
AT5G21170	1.20873	6.23194e-06		AT5G21170 "MATCH" "1" "AT5G21170" "AKINBETA1" "5'-AMP-activated protein kinase beta-2 subunit protein" "Gene" ""
AT4G26050	1.20871	0.00252289		AT4G26050 "MATCH" "1" "AT4G26050" "PIRL8" "plant intracellular ras group-related LRR 8" "Gene" ""
AT4G36790	1.2086	3.35972e-07		AT4G36790 "MATCH" "1" "AT4G36790" "AT4G36790" "Major facilitator superfamily protein" "Gene" ""
AT3G04720	1.2083	4.48834e-07		AT3G04720 "MATCH" "1" "AT3G04720" "PR4" "pathogenesis-related 4" "Gene" ""
AT5G18630	1.2083	4.17075e-06		AT5G18630 "MATCH" "1" "AT5G18630" "AT5G18630" "alpha/beta-Hydrolases superfamily protein" "Gene" ""
AT3G25990	1.20786	0.00118607		AT3G25990 "MATCH" "1" "AT3G25990" "AT3G25990" "Homeodomain-like superfamily protein" "Gene" ""
AT5G57510	1.2067	5.84365e-05		AT5G57510 "MATCH" "1" "AT5G57510" "AT5G57510" "cotton fiber protein" "Gene" ""
AT1G53860	1.20668	0.00751324		AT1G53860 "MATCH" "1" "AT1G53860" "AT1G53860" "Remorin family protein" "Gene" ""
AT3G14225	1.20599	5.24499e-05		AT3G14225 "MATCH" "1" "AT3G14225" "GLIP4" "GDSL-motif lipase 4" "Gene" ""
AT3G55560	1.20519	3.43683e-07		AT3G55560 "MATCH" "1" "AT3G55560" "AGF2" "AT-hook protein of GA feedback 2" "Gene" ""
AT1G70250	1.20415	1.01396e-05		AT1G70250 "MATCH" "1" "AT1G70250" "AT1G70250" "receptor serine/threonine kinase" "Gene" ""
AT3G54150	1.20324	3.96865e-06		AT3G54150 "MATCH" "1" "AT3G54150" "AT3G54150" "S-adenosyl-L-methionine-dependent methyltransferases superfamily protein" "Gene" ""
AT3G46680	1.20265	0.0179154		AT3G46680 "MATCH" "1" "AT3G46680" "AT3G46680" "UDP-Glycosyltransferase superfamily protein" "Gene" ""
AT5G25910	1.20103	1.37544e-06		AT5G25910 "MATCH" "1" "AT5G25910" "RLP52" "receptor like protein 52" "Gene" ""
AT5G17850	1.19973	9.69499e-06		AT5G17850 "MATCH" "1" "AT5G17850" "AT5G17850" "Sodium/calcium exchanger family protein" "Gene" ""
AT1G79245	1.19821	8.44724e-06		AT1G79245 "MATCH" "1" "AT1G79245" "AT1G79245" "pseudogene of Winged helix-turn-helix transcription repressor DNA-binding protein" "Pseudogene" ""
AT1G14890	1.19624	3.77694e-06		AT1G14890 "MATCH" "1" "AT1G14890" "AT1G14890" "Plant invertase/pectin methylesterase inhibitor superfamily protein" "Gene" ""
AT3G47510	1.19604	3.66286e-06		AT3G47510 "MATCH" "1" "AT3G47510" "AT3G47510" "transmembrane protein" "Gene" ""
AT1G67560	1.19451	3.54126e-08		AT1G67560 "MATCH" "1" "AT1G67560" "LOX6" "PLAT/LH2 domain-containing lipoxygenase family protein" "Gene" ""
AT5G28830	1.19294	1.75006e-07		AT5G28830 "MATCH" "1" "AT5G28830" "AT5G28830" "calcium-binding EF hand family protein" "Gene" ""
AT1G44180	1.1929	1.54221e-05		AT1G44180 "MATCH" "1" "AT1G44180" "AT1G44180" "Peptidase M20/M25/M40 family protein" "Gene" ""
AT2G28305	1.19083	0.000139783		AT2G28305 "MATCH" "1" "AT2G28305" "LOG1" "Putative lysine decarboxylase family protein" "Gene" ""
AT2G23790	1.18922	1.41133e-07		AT2G23790 "MATCH" "1" "AT2G23790" "AT2G23790" "calcium uniporter (DUF607)" "Gene" ""
AT5G59320	1.18841	4.86067e-05		AT5G59320 "MATCH" "1" "AT5G59320" "LTP3" "lipid transfer protein 3" "Gene" ""
AT3G51840	1.1884	9.6633e-06		AT3G51840 "MATCH" "1" "AT3G51840" "ACX4" "acyl-CoA oxidase 4" "Gene" ""
AT1G55850	1.18766	2.08382e-06		AT1G55850 "MATCH" "1" "AT1G55850" "CSLE1" "cellulose synthase like E1" "Gene" ""
AT1G18740	1.18666	4.51691e-07		AT1G18740 "MATCH" "1" "AT1G18740" "AT1G18740" "ROH1	putative (DUF793)" "Gene" ""
AT4G22640	1.18552	0.000599805		AT4G22640 "MATCH" "1" "AT4G22640" "AT4G22640" "Bifunctional inhibitor/lipid-transfer protein/seed storage 2S albumin superfamily protein" "Gene" ""
AT2G04070	1.18532	0.000616904		AT2G04070 "MATCH" "1" "AT2G04070" "AT2G04070" "MATE efflux family protein" "Gene" ""
AT5G04760	1.18517	9.15821e-05		AT5G04760 "MATCH" "1" "AT5G04760" "AT5G04760" "Duplicated homeodomain-like superfamily protein" "Gene" ""
AT3G57760	1.18487	0.000425719		AT3G57760 "MATCH" "1" "AT3G57760" "AT3G57760" "Protein kinase superfamily protein" "Gene" ""
AT4G11910	1.18308	0.00128143		AT4G11910 "MATCH" "1" "AT4G11910" "AT4G11910" "STAY-GREEN-like protein" "Gene" ""
AT4G17660	1.18255	0.0289943		AT4G17660 "MATCH" "1" "AT4G17660" "AT4G17660" "Protein kinase superfamily protein" "Gene" ""
AT2G03240	1.18164	1.22098e-07		AT2G03240 "MATCH" "1" "AT2G03240" "AT2G03240" "EXS (ERD1/XPR1/SYG1) family protein" "Gene" ""
AT5G63160	1.1813	7.33286e-07		AT5G63160 "MATCH" "1" "AT5G63160" "BT1" "BTB and TAZ domain protein 1" "Gene" ""
AT3G10815	1.18089	0.0001641		AT3G10815 "MATCH" "1" "AT3G10815" "AT3G10815" "RING/U-box superfamily protein" "Gene" ""
AT1G69526	1.1802	2.33056e-06		AT1G69526 "MATCH" "1" "AT1G69526" "AT1G69526" "S-adenosyl-L-methionine-dependent methyltransferases superfamily protein" "Gene" ""
AT5G37485	1.18003	0.000816772		AT5G37485 "MATCH" "1" "AT5G37485" "AT5G37485" "" "Gene" ""
AT2G23760	1.17965	1.44609e-05		AT2G23760 "MATCH" "1" "AT2G23760" "BLH4" "BEL1-like homeodomain 4" "Gene" ""
AT3G02875	1.17899	1.49173e-07		AT3G02875 "MATCH" "1" "AT3G02875" "ILR1" "Peptidase M20/M25/M40 family protein" "Gene" ""
AT1G05060	1.17716	9.75661e-07		AT1G05060 "MATCH" "1" "AT1G05060" "AT1G05060" "coiled-coil protein" "Gene" ""
AT1G22640	1.1763	2.90219e-06		AT1G22640 "MATCH" "1" "AT1G22640" "MYB3" "myb domain protein 3" "Gene" ""
AT3G11440	1.17598	2.38649e-05		AT3G11440 "MATCH" "1" "AT3G11440" "MYB65" "myb domain protein 65" "Gene" ""
AT2G03260	1.17576	2.8806e-05		AT2G03260 "MATCH" "1" "AT2G03260" "AT2G03260" "EXS (ERD1/XPR1/SYG1) family protein" "Gene" ""
AT5G24110	1.17438	5.74468e-05		AT5G24110 "MATCH" "1" "AT5G24110" "WRKY30" "WRKY DNA-binding protein 30" "Gene" ""
AT5G39660	1.17405	9.2672e-06		AT5G39660 "MATCH" "1" "AT5G39660" "CDF2" "cycling DOF factor 2" "Gene" ""
AT4G22690	1.17405	6.09121e-05		AT4G22690 "MATCH" "1" "AT4G22690" "CYP706A1" "cytochrome P450	family 706	subfamily A	polypeptide 1" "Gene" ""
AT2G35980	1.17403	3.37281e-07		AT2G35980 "MATCH" "1" "AT2G35980" "YLS9" "Late embryogenesis abundant (LEA) hydroxyproline-rich glycoprotein family" "Gene" ""
AT2G26530	1.17237	0.000130588		AT2G26530 "MATCH" "1" "AT2G26530" "AR781" "AR781	pheromone receptor-like protein (DUF1645)" "Gene" ""
AT4G24590	1.17142	4.16787e-06		AT4G24590 "MATCH" "1" "AT4G24590" "AT4G24590" "RING finger protein" "Gene" ""
AT1G19400	1.17137	5.6269e-06		AT1G19400 "MATCH" "1" "AT1G19400" "AT1G19400" "Erythronate-4-phosphate dehydrogenase family protein" "Gene" ""
AT3G06500	1.17069	1.96528e-08		AT3G06500 "MATCH" "1" "AT3G06500" "A/N-InvC" "Plant neutral invertase family protein" "Gene" ""
AT4G36410	1.1706	5.53367e-06		AT4G36410 "MATCH" "1" "AT4G36410" "UBC17" "ubiquitin-conjugating enzyme 17" "Gene" ""
AT5G47240	1.16925	8.98178e-05		AT5G47240 "MATCH" "1" "AT5G47240" "NUDT8" "nudix hydrolase homolog 8" "Gene" ""
AT4G17500	1.16733	4.17258e-06		AT4G17500 "MATCH" "1" "AT4G17500" "ERF-1" "ethylene responsive element binding factor 1" "Gene" ""
AT5G64780	1.16722	0.00222639		AT5G64780 "MATCH" "1" "AT5G64780" "AT5G64780" "holocarboxylase synthetase" "Gene" ""
AT2G42280	1.16702	2.64778e-06		AT2G42280 "MATCH" "1" "AT2G42280" "FBH4" "basic helix-loop-helix (bHLH) DNA-binding superfamily protein" "Gene" ""
AT2G03730	1.16439	6.92824e-06		AT2G03730 "MATCH" "1" "AT2G03730" "ACR5" "ACT domain repeat 5" "Gene" ""
AT4G21510	1.16416	0.000464417		AT4G21510 "MATCH" "1" "AT4G21510" "FBS2" "F-box family protein" "Gene" ""
AT1G09932	1.16416	3.25456e-06		AT1G09932 "MATCH" "1" "AT1G09932" "AT1G09932" "Phosphoglycerate mutase family protein" "Gene" ""
AT5G53990	1.16369	3.68311e-06		AT5G53990 "MATCH" "1" "AT5G53990" "AT5G53990" "UDP-Glycosyltransferase superfamily protein" "Gene" ""
AT1G45976	1.16308	4.4533e-06		AT1G45976 "MATCH" "1" "AT1G45976" "SBP1" "S-ribonuclease binding protein 1" "Gene" ""
AT5G54730	1.1619	3.16474e-06		AT5G54730 "MATCH" "1" "AT5G54730" "G18F" "yeast autophagy 18 F-like protein" "Gene" ""
AT1G07260	1.16122	1.13313e-06		AT1G07260 "MATCH" "1" "AT1G07260" "UGT71C3" "UDP-glucosyl transferase 71C3" "Gene" ""
AT4G14540	1.16064	0.0228884		AT4G14540 "MATCH" "1" "AT4G14540" "NF-YB3" "nuclear factor Y	subunit B3" "Gene" ""
AT1G61400	1.16026	4.38322e-05		AT1G61400 "MATCH" "1" "AT1G61400" "AT1G61400" "S-locus lectin protein kinase family protein" "Gene" ""
AT5G04880	1.15998	0.00146697		AT5G04880 "MATCH" "1" "AT5G04880" "AT5G04880" "pseudogene of calcium dependent protein kinase 1" "Pseudogene" ""
AT1G13520	1.15949	7.62494e-06		AT1G13520 "MATCH" "1" "AT1G13520" "AT1G13520" "hypothetical protein (DUF1262)" "Gene" ""
AT2G04690	1.15926	4.27116e-05		AT2G04690 "MATCH" "1" "AT2G04690" "AT2G04690" "Pyridoxamine 5'-phosphate oxidase family protein" "Gene" ""
AT5G13820	1.15883	1.75087e-07		AT5G13820 "MATCH" "1" "AT5G13820" "TBP1" "telomeric DNA binding protein 1" "Gene" ""
AT1G76820	1.15734	0.00125853		AT1G76820 "MATCH" "1" "AT1G76820" "AT1G76820" "eukaryotic translation initiation factor 2 (eIF-2) family protein" "Gene" ""
AT5G12330	1.1573	5.75374e-06		AT5G12330 "MATCH" "1" "AT5G12330" "LRP1" "Lateral root primordium (LRP) protein-like protein" "Gene" ""
AT3G22890	1.15655	3.6811e-07		AT3G22890 "MATCH" "1" "AT3G22890" "APS1" "ATP sulfurylase 1" "Gene" ""
AT5G66480	1.15598	3.4247e-05		AT5G66480 "MATCH" "1" "AT5G66480" "AT5G66480" "bacteriophage N4 adsorption B protein" "Gene" ""
AT3G43230	1.15572	7.23446e-06		AT3G43230 "MATCH" "1" "AT3G43230" "AT3G43230" "RING/FYVE/PHD-type zinc finger family protein" "Gene" ""
AT3G26100	1.15477	8.55849e-07		AT3G26100 "MATCH" "1" "AT3G26100" "AT3G26100" "Regulator of chromosome condensation (RCC1) family protein" "Gene" ""
AT2G18735	1.15433	0.000110326		AT2G18735 "MATCH" "1" "AT2G18735" "AT2G18735" "" "Gene" ""
AT1G18970	1.15417	2.20533e-07		AT1G18970 "MATCH" "1" "AT1G18970" "GLP4" "germin-like protein 4" "Gene" ""
AT1G26420	1.15182	1.22777e-05		AT1G26420 "MATCH" "1" "AT1G26420" "AT1G26420" "FAD-binding Berberine family protein" "Gene" ""
AT4G00305	1.15177	0.00376934		AT4G00305 "MATCH" "1" "AT4G00305" "AT4G00305" "RING/U-box superfamily protein" "Gene" ""
AT3G48020	1.15171	4.21351e-05		AT3G48020 "MATCH" "1" "AT3G48020" "AT3G48020" "hypothetical protein" "Gene" ""
AT5G51070	1.15075	2.38622e-06		AT5G51070 "MATCH" "1" "AT5G51070" "ERD1" "Clp ATPase" "Gene" ""
AT3G23570	1.15067	3.0192e-07		AT3G23570 "MATCH" "1" "AT3G23570" "AT3G23570" "alpha/beta-Hydrolases superfamily protein" "Gene" ""
AT3G12915	1.14982	0.000647724		AT3G12915 "MATCH" "1" "AT3G12915" "AT3G12915" "Ribosomal protein S5/Elongation factor G/III/V family protein" "Gene" ""
AT1G51340	1.14779	0.000283262		AT1G51340 "MATCH" "1" "AT1G51340" "AT1G51340" "MATE efflux family protein" "Gene" ""
AT1G05010	1.14772	4.90152e-06		AT1G05010 "MATCH" "1" "AT1G05010" "EFE" "ethylene-forming enzyme" "Gene" ""
AT3G44700	1.14754	0.0312243		AT3G44700 "MATCH" "1" "AT3G44700" "AT3G44700" "transmembrane protein" "Gene" ""
AT2G46070	1.14751	0.0196103		AT2G46070 "MATCH" "1" "AT2G46070" "MPK12" "mitogen-activated protein kinase 12" "Gene" ""
AT3G19990	1.14691	4.04074e-05		AT3G19990 "MATCH" "1" "AT3G19990" "AT3G19990" "E3 ubiquitin-protein ligase" "Gene" ""
AT2G47770	1.14412	0.0152496		AT2G47770 "MATCH" "1" "AT2G47770" "TSPO" "TSPO(outer membrane tryptophan-rich sensory protein)-like protein" "Gene" ""
AT1G76705	1.14369	0.00797233		AT1G76705 "MATCH" "1" "AT1G76705" "AT1G76705" "calmodulin binding protein" "Gene" ""
AT4G36150	1.14224	3.7834e-06		AT4G36150 "MATCH" "1" "AT4G36150" "AT4G36150" "Disease resistance protein (TIR-NBS-LRR class) family" "Gene" ""
AT2G43060	1.14193	1.57131e-05		AT2G43060 "MATCH" "1" "AT2G43060" "IBH1" "ILI1 binding bHLH 1" "Gene" ""
AT2G20950	1.14147	1.60749e-06		AT2G20950 "MATCH" "1" "AT2G20950" "AT2G20950" "phospholipase-like protein (PEARLI 4) family protein" "Gene" ""
AT4G16230	1.14057	0.000557502		AT4G16230 "MATCH" "1" "AT4G16230" "AT4G16230" "GDSL-like Lipase/Acylhydrolase superfamily protein" "Gene" ""
AT3G53150	1.13976	3.92201e-06		AT3G53150 "MATCH" "1" "AT3G53150" "UGT73D1" "UDP-glucosyl transferase 73D1" "Gene" ""
AT5G44050	1.13967	5.52838e-05		AT5G44050 "MATCH" "1" "AT5G44050" "AT5G44050" "MATE efflux family protein" "Gene" ""
AT4G00750	1.13928	0.000514362		AT4G00750 "MATCH" "1" "AT4G00750" "AT4G00750" "S-adenosyl-L-methionine-dependent methyltransferases superfamily protein" "Gene" ""
AT2G42330	1.13848	1.68752e-05		AT2G42330 "MATCH" "1" "AT2G42330" "AT2G42330" "GC-rich sequence DNA-binding factor-like protein with Tuftelin interacting domain-containing protein" "Gene" ""
AT5G28630	1.13842	0.000446874		AT5G28630 "MATCH" "1" "AT5G28630" "AT5G28630" "glycine-rich protein" "Gene" ""
AT5G57340	1.13739	2.95209e-06		AT5G57340 "MATCH" "1" "AT5G57340" "AT5G57340" "ras guanine nucleotide exchange factor Q-like protein" "Gene" ""
AT4G29380	1.13694	5.26632e-07		AT4G29380 "MATCH" "1" "AT4G29380" "VPS15" "protein kinase family protein / WD-40 repeat family protein" "Gene" ""
AT2G17710	1.13692	6.97944e-05		AT2G17710 "MATCH" "1" "AT2G17710" "AT2G17710" "Big1" "Gene" ""
AT3G52540	1.13525	0.00103468		AT3G52540 "MATCH" "1" "AT3G52540" "OFP18" "ovate family protein 18" "Gene" ""
AT4G38060	1.13497	1.68766e-05		AT4G38060 "MATCH" "1" "AT4G38060" "AT4G38060" "hypothetical protein" "Gene" ""
AT3G27260	1.13394	1.31872e-07		AT3G27260 "MATCH" "1" "AT3G27260" "GTE8" "global transcription factor group E8" "Gene" ""
AT3G55910	1.13276	0.000218767		AT3G55910 "MATCH" "1" "AT3G55910" "AT3G55910" "ADP-ribosylation factor GTPase-activating protein" "Gene" ""
AT5G66900	1.13118	4.32206e-05		AT5G66900 "MATCH" "1" "AT5G66900" "AT5G66900" "Disease resistance protein (CC-NBS-LRR class) family" "Gene" ""
AT1G22570	1.12998	7.73266e-05		AT1G22570 "MATCH" "1" "AT1G22570" "AT1G22570" "Major facilitator superfamily protein" "Gene" ""
AT5G11950	1.12996	7.7899e-07		AT5G11950 "MATCH" "1" "AT5G11950" "LOG8" "Putative lysine decarboxylase family protein" "Gene" ""
AT1G72520	1.12965	0.000201755		AT1G72520 "MATCH" "1" "AT1G72520" "LOX4" "PLAT/LH2 domain-containing lipoxygenase family protein" "Gene" ""
AT5G09980	1.12891	0.000368327		AT5G09980 "MATCH" "1" "AT5G09980" "PROPEP4" "elicitor peptide 4 precursor" "Gene" ""
AT4G30530	1.12888	9.488e-07		AT4G30530 "MATCH" "1" "AT4G30530" "GGP1" "Class I glutamine amidotransferase-like superfamily protein" "Gene" ""
AT1G33060	1.12861	2.45916e-06		AT1G33060 "MATCH" "1" "AT1G33060" "NAC014" "NAC 014" "Gene" ""
AT3G46690	1.12813	6.07e-05		AT3G46690 "MATCH" "1" "AT3G46690" "AT3G46690" "UDP-Glycosyltransferase superfamily protein" "Gene" ""
AT5G48670	1.12693	0.00146959		AT5G48670 "MATCH" "1" "AT5G48670" "AGL80" "AGAMOUS-like 80" "Gene" ""
AT1G23450	1.12657	0.0115441		AT1G23450 "MATCH" "1" "AT1G23450" "AT1G23450" "PPR superfamily protein" "Gene" ""
AT1G75900	1.12626	0.00438515		AT1G75900 "MATCH" "1" "AT1G75900" "AT1G75900" "GDSL-like Lipase/Acylhydrolase superfamily protein" "Gene" ""
AT1G78895	1.12599	0.000151794		AT1G78895 "MATCH" "1" "AT1G78895" "AT1G78895" "Reticulon family protein" "Gene" ""
AT2G32190	1.12436	6.52689e-06		AT2G32190 "MATCH" "1" "AT2G32190" "AT2G32190" "cysteine-rich/transmembrane domain A-like protein" "Gene" ""
AT1G07620	1.12356	8.46243e-05		AT1G07620 "MATCH" "1" "AT1G07620" "ATOBGM" "GTP-binding protein Obg/CgtA" "Gene" ""
AT4G37610	1.1235	2.02143e-05		AT4G37610 "MATCH" "1" "AT4G37610" "BT5" "BTB and TAZ domain protein 5" "Gene" ""
AT2G20520	1.12341	0.00323422		AT2G20520 "MATCH" "1" "AT2G20520" "FLA6" "FASCICLIN-like arabinogalactan 6" "Gene" ""
AT5G65510	1.12323	0.00712784		AT5G65510 "MATCH" "1" "AT5G65510" "AIL7" "AINTEGUMENTA-like 7" "Gene" ""
AT5G26260	1.12316	1.70076e-07		AT5G26260 "MATCH" "1" "AT5G26260" "AT5G26260" "TRAF-like family protein" "Gene" ""
AT3G04115	1.12299	0.00909079		AT3G04115 "MATCH" "1" "AT3G04115" "" "" "Gene" ""
AT3G21352	1.12221	0.00469158		AT3G21352 "MATCH" "1" "AT3G21352" "AT3G21352" "transmembrane protein" "Gene" ""
AT4G35480	1.12157	7.87431e-05		AT4G35480 "MATCH" "1" "AT4G35480" "RHA3B" "RING-H2 finger A3B" "Gene" ""
AT2G36270	1.11874	0.00468512		AT2G36270 "MATCH" "1" "AT2G36270" "ABI5" "Basic-leucine zipper (bZIP) transcription factor family protein" "Gene" ""
AT1G12240	1.11847	6.35854e-06		AT1G12240 "MATCH" "1" "AT1G12240" "ATBETAFRUCT4" "Glycosyl hydrolases family 32 protein" "Gene" ""
AT5G13800	1.11837	1.73998e-05		AT5G13800 "MATCH" "1" "AT5G13800" "PPH" "pheophytinase" "Gene" ""
AT1G30420	1.11748	3.79588e-07		AT1G30420 "MATCH" "1" "AT1G30420" "ABCC11" "multidrug resistance-associated protein 12" "Gene" ""
AT1G77660	1.1173	2.31979e-06		AT1G77660 "MATCH" "1" "AT1G77660" "AT1G77660" "Histone H3 K4-specific methyltransferase SET7/9 family protein" "Gene" ""
AT5G10180	1.11645	0.00023762		AT5G10180 "MATCH" "1" "AT5G10180" "SULTR2;1" "slufate transporter 2;1" "Gene" ""
AT5G25610	1.1164	0.000806281		AT5G25610 "MATCH" "1" "AT5G25610" "RD22" "BURP domain-containing protein" "Gene" ""
AT5G49645	1.11512	0.0224253		AT5G49645 "MATCH" "1" "AT5G49645" "AT5G49645" "hypothetical protein" "Gene" ""
AT1G12010	1.11497	0.000150977		AT1G12010 "MATCH" "1" "AT1G12010" "AT1G12010" "2-oxoglutarate (2OG) and Fe(II)-dependent oxygenase superfamily protein" "Gene" ""
AT4G39940	1.11351	5.60903e-06		AT4G39940 "MATCH" "1" "AT4G39940" "AKN2" "APS-kinase 2" "Gene" ""
AT1G67810	1.11276	0.000236085		AT1G67810 "MATCH" "1" "AT1G67810" "SUFE2" "sulfur E2" "Gene" ""
AT4G29780	1.11276	0.000110004		AT4G29780 "MATCH" "1" "AT4G29780" "AT4G29780" "nuclease" "Gene" ""
AT4G28930	1.11235	0.0050383		AT4G28930 "MATCH" "1" "AT4G28930" "AT4G28930" "hypothetical protein" "Gene" ""
AT5G28770	1.11217	0.000193159		AT5G28770 "MATCH" "1" "AT5G28770" "BZO2H3" "bZIP transcription factor family protein" "Gene" ""
AT1G14040	1.11153	1.94557e-06		AT1G14040 "MATCH" "1" "AT1G14040" "AT1G14040" "EXS (ERD1/XPR1/SYG1) family protein" "Gene" ""
AT2G16630	1.11058	0.0101403		AT2G16630 "MATCH" "1" "AT2G16630" "AT2G16630" "Pollen Ole e 1 allergen and extensin family protein" "Gene" ""
AT2G04110	1.11039	0.000227578		AT2G04110 "MATCH" "1" "AT2G04110" "AT2G04110" "pseudogene of expressed protein" "Pseudogene" ""
AT5G60760	1.10932	2.08663e-05		AT5G60760 "MATCH" "1" "AT5G60760" "AT5G60760" "P-loop containing nucleoside triphosphate hydrolases superfamily protein" "Gene" ""
AT3G04070	1.10872	1.44343e-05		AT3G04070 "MATCH" "1" "AT3G04070" "NAC047" "NAC domain containing protein 47" "Gene" ""
AT4G08950	1.10862	8.60763e-06		AT4G08950 "MATCH" "1" "AT4G08950" "EXO" "Phosphate-responsive 1 family protein" "Gene" ""
AT5G67520	1.10858	0.000571961		AT5G67520 "MATCH" "1" "AT5G67520" "APK4" "adenosine-5'-phosphosulfate (APS) kinase 4" "Gene" ""
AT3G28580	1.10816	2.63189e-05		AT3G28580 "MATCH" "1" "AT3G28580" "AT3G28580" "P-loop containing nucleoside triphosphate hydrolases superfamily protein" "Gene" ""
AT4G04490	1.10686	0.0219146		AT4G04490 "MATCH" "1" "AT4G04490" "CRK36" "cysteine-rich RLK (RECEPTOR-like protein kinase) 36" "Gene" ""
AT3G23410	1.10681	2.78252e-05		AT3G23410 "MATCH" "1" "AT3G23410" "FAO3" "fatty alcohol oxidase 3" "Gene" ""
AT4G18340	1.10607	2.15758e-05		AT4G18340 "MATCH" "1" "AT4G18340" "AT4G18340" "Glycosyl hydrolase superfamily protein" "Gene" ""
AT2G28815	1.10591	0.0175689		AT2G28815 "MATCH" "1" "AT2G28815" "AT2G28815" "50S ribosomal protein L16" "Gene" ""
AT5G45250	1.10465	1.80503e-05		AT5G45250 "MATCH" "1" "AT5G45250" "RPS4" "Disease resistance protein (TIR-NBS-LRR class) family" "Gene" ""
AT1G14200	1.10343	0.000869719		AT1G14200 "MATCH" "1" "AT1G14200" "AT1G14200" "RING/U-box superfamily protein" "Gene" ""
AT5G03490	1.10333	2.1292e-05		AT5G03490 "MATCH" "1" "AT5G03490" "AT5G03490" "UDP-Glycosyltransferase superfamily protein" "Gene" ""
AT3G16220	1.10328	1.68752e-05		AT3G16220 "MATCH" "1" "AT3G16220" "AT3G16220" "Putative eukaryotic LigT" "Gene" ""
AT3G59900	1.10324	0.00184281		AT3G59900 "MATCH" "1" "AT3G59900" "ARGOS" "auxin-regulated gene involved in organ size" "Gene" ""
AT4G17250	1.10319	8.98243e-05		AT4G17250 "MATCH" "1" "AT4G17250" "AT4G17250" "transmembrane protein" "Gene" ""
AT3G12220	1.10258	0.000741349		AT3G12220 "MATCH" "1" "AT3G12220" "scpl16" "serine carboxypeptidase-like 16" "Gene" ""
AT2G40940	1.10191	1.28792e-07		AT2G40940 "MATCH" "1" "AT2G40940" "ERS1" "ethylene response sensor 1" "Gene" ""
AT5G50450	1.10153	0.000378892		AT5G50450 "MATCH" "1" "AT5G50450" "AT5G50450" "HCP-like superfamily protein with MYND-type zinc finger" "Gene" ""
AT4G18160	1.10149	1.82166e-05		AT4G18160 "MATCH" "1" "AT4G18160" "KCO6" "Ca2 activated outward rectifying K channel 6" "Gene" ""
AT3G01990	1.10047	6.49195e-05		AT3G01990 "MATCH" "1" "AT3G01990" "ACR6" "ACT domain repeat 6" "Gene" ""
AT3G12750	1.09999	2.51081e-06		AT3G12750 "MATCH" "1" "AT3G12750" "ZIP1" "zinc transporter 1 precursor" "Gene" ""
AT1G22710	1.09881	0.000162307		AT1G22710 "MATCH" "1" "AT1G22710" "SUC2" "sucrose-proton symporter 2" "Gene" ""
AT1G26930	1.09874	4.12968e-07		AT1G26930 "MATCH" "1" "AT1G26930" "AT1G26930" "Galactose oxidase/kelch repeat superfamily protein" "Gene" ""
AT4G20060	1.09843	1.98637e-05		AT4G20060 "MATCH" "1" "AT4G20060" "EMB1895" "ARM repeat superfamily protein" "Gene" ""
AT2G38750	1.09783	5.36887e-06		AT2G38750 "MATCH" "1" "AT2G38750" "ANNAT4" "annexin 4" "Gene" ""
AT4G31510	1.09733	0.000200618		AT4G31510 "MATCH" "1" "AT4G31510" "AT4G31510" "major centromere autoantigen B-like protein" "Gene" ""
AT3G54640	1.09732	2.39199e-06		AT3G54640 "MATCH" "1" "AT3G54640" "TSA1" "tryptophan synthase alpha chain" "Gene" ""
AT3G29776	1.09639	0.00221183		AT3G29776 "MATCH" "1" "AT3G29776" "AT3G29776" "transposable_element_gene" "TransposableElementGene" ""
AT2G30250	1.09634	3.10051e-05		AT2G30250 "MATCH" "1" "AT2G30250" "WRKY25" "WRKY DNA-binding protein 25" "Gene" ""
AT4G35070	1.09633	0.000375765		AT4G35070 "MATCH" "1" "AT4G35070" "AT4G35070" "SBP (S-ribonuclease binding protein) family protein" "Gene" ""
AT2G18860	1.09621	1.5716e-06		AT2G18860 "MATCH" "1" "AT2G18860" "AT2G18860" "Syntaxin/t-SNARE family protein" "Gene" ""
AT2G41700	1.09549	1.20543e-06		AT2G41700 "MATCH" "1" "AT2G41700" "ABCA1" "ATP-binding cassette A1" "Gene" ""
AT5G11520	1.0953	8.9355e-06		AT5G11520 "MATCH" "1" "AT5G11520" "ASP3" "aspartate aminotransferase 3" "Gene" ""
AT1G50750	1.09526	0.0105306		AT1G50750 "MATCH" "1" "AT1G50750" "AT1G50750" "aminotransferase-like	mobile domain protein" "Gene" ""
AT5G52750	1.09497	5.74771e-06		AT5G52750 "MATCH" "1" "AT5G52750" "AT5G52750" "Heavy metal transport/detoxification superfamily protein" "Gene" ""
AT2G46650	1.09407	5.20426e-07		AT2G46650 "MATCH" "1" "AT2G46650" "CB5-C" "cytochrome B5 isoform C" "Gene" ""
AT4G04620	1.09364	1.32942e-06		AT4G04620 "MATCH" "1" "AT4G04620" "ATG8B" "Ubiquitin-like superfamily protein" "Gene" ""
AT2G04160	1.09352	2.06399e-07		AT2G04160 "MATCH" "1" "AT2G04160" "AIR3" "Subtilisin-like serine endopeptidase family protein" "Gene" ""
AT4G24480	1.09248	4.40581e-06		AT4G24480 "MATCH" "1" "AT4G24480" "AT4G24480" "Protein kinase superfamily protein" "Gene" ""
AT1G64563	1.09235	0.0028863		AT1G64563 "MATCH" "1" "AT1G64563" "AT1G64563" "" "Gene" ""
AT5G10520	1.09209	5.41354e-06		AT5G10520 "MATCH" "1" "AT5G10520" "RBK1" "ROP binding protein kinases 1" "Gene" ""
AT2G35960	1.09174	0.00282923		AT2G35960 "MATCH" "1" "AT2G35960" "NHL12" "NDR1/HIN1-like 12" "Gene" ""
AT2G27180	1.09111	0.00590382		AT2G27180 "MATCH" "1" "AT2G27180" "AT2G27180" "hypothetical protein" "Gene" ""
AT5G19097	1.09042	0.0105801		AT5G19097 "MATCH" "1" "AT5G19097" "AT5G19097" "transposable_element_gene" "TransposableElementGene" ""
AT2G28120	1.09037	7.76159e-05		AT2G28120 "MATCH" "1" "AT2G28120" "AT2G28120" "Major facilitator superfamily protein" "Gene" ""
AT5G23700	1.09035	0.00375523		AT5G23700 "MATCH" "1" "AT5G23700" "AT5G23700" "coiled-coil protein" "Gene" ""
AT5G48160	1.08996	1.38725e-05		AT5G48160 "MATCH" "1" "AT5G48160" "OBE2" "potyvirus VPg interacting protein (DUF1423)" "Gene" ""
AT5G03730	1.08868	2.13268e-07		AT5G03730 "MATCH" "1" "AT5G03730" "CTR1" "Protein kinase superfamily protein" "Gene" ""
AT3G50480	1.08662	0.000184345		AT3G50480 "MATCH" "1" "AT3G50480" "HR4" "homolog of RPW8 4" "Gene" ""
AT2G26030	1.08651	5.58488e-06		AT2G26030 "MATCH" "1" "AT2G26030" "AT2G26030" "F-box/RNI-like/FBD-like domains-containing protein" "Gene" ""
AT4G30340	1.08651	2.88065e-06		AT4G30340 "MATCH" "1" "AT4G30340" "DGK7" "diacylglycerol kinase 7" "Gene" ""
AT3G49130	1.08559	0.00164197		AT3G49130 "MATCH" "1" "AT3G49130" "AT3G49130" "SWAP (Suppressor-of-White-APricot)/surp RNA-binding domain-containing protein" "Gene" ""
AT4G09460	1.0855	4.81581e-05		AT4G09460 "MATCH" "1" "AT4G09460" "MYB6" "myb domain protein 6" "Gene" ""
AT2G24280	1.08436	2.44503e-06		AT2G24280 "MATCH" "1" "AT2G24280" "AT2G24280" "alpha/beta-Hydrolases superfamily protein" "Gene" ""
AT1G64810	1.08413	6.14094e-05		AT1G64810 "MATCH" "1" "AT1G64810" "APO1" "APO RNA-binding protein (DUF794)" "Gene" ""
AT5G63450	1.08342	1.76497e-05		AT5G63450 "MATCH" "1" "AT5G63450" "CYP94B1" "cytochrome P450	family 94	subfamily B	polypeptide 1" "Gene" ""
AT5G16120	1.08309	4.06247e-05		AT5G16120 "MATCH" "1" "AT5G16120" "AT5G16120" "alpha/beta-Hydrolases superfamily protein" "Gene" ""
AT2G41690	1.08126	0.00258323		AT2G41690 "MATCH" "1" "AT2G41690" "HSFB3" "heat shock transcription factor B3" "Gene" ""
AT2G33150	1.08119	3.07525e-05		AT2G33150 "MATCH" "1" "AT2G33150" "PKT3" "peroxisomal 3-ketoacyl-CoA thiolase 3" "Gene" ""
AT1G64110	1.08069	0.00039848		AT1G64110 "MATCH" "1" "AT1G64110" "DAA1" "P-loop containing nucleoside triphosphate hydrolases superfamily protein" "Gene" ""
AT1G22985	1.08034	0.000809205		AT1G22985 "MATCH" "1" "AT1G22985" "CRF7" "Integrase-type DNA-binding superfamily protein" "Gene" ""
AT1G55280	1.07977	0.000727739		AT1G55280 "MATCH" "1" "AT1G55280" "AT1G55280" "Lipase/lipooxygenase	PLAT/LH2 family protein" "Gene" ""
AT3G04300	1.07977	0.0125734		AT3G04300 "MATCH" "1" "AT3G04300" "AT3G04300" "RmlC-like cupins superfamily protein" "Gene" ""
AT5G55490	1.07956	0.0072892		AT5G55490 "MATCH" "1" "AT5G55490" "GEX1" "gamete expressed protein 1" "Gene" ""
AT3G20520	1.07899	0.0195736		AT3G20520 "MATCH" "1" "AT3G20520" "SVL3" "SHV3-like 3" "Gene" ""
AT1G19397	1.07894	0.000679203		AT1G19397 "MATCH" "1" "AT1G19397" "AT1G19397" "transmembrane protein" "Gene" ""
AT1G72330	1.07886	1.91766e-06		AT1G72330 "MATCH" "1" "AT1G72330" "ALAAT2" "alanine aminotransferase 2" "Gene" ""
AT4G32300	1.07821	4.37766e-06		AT4G32300 "MATCH" "1" "AT4G32300" "SD2-5" "S-domain-2 5" "Gene" ""
AT2G19110	1.07812	6.09292e-06		AT2G19110 "MATCH" "1" "AT2G19110" "HMA4" "heavy metal atpase 4" "Gene" ""
AT2G47820	1.07778	8.53493e-05		AT2G47820 "MATCH" "1" "AT2G47820" "AT2G47820" "arginine-glutamic acid dipeptide repeat protein" "Gene" ""
AT2G43870	1.07762	0.00147629		AT2G43870 "MATCH" "1" "AT2G43870" "AT2G43870" "Pectin lyase-like superfamily protein" "Gene" ""
AT1G57630	1.07695	0.000173092		AT1G57630 "MATCH" "1" "AT1G57630" "AT1G57630" "Toll-Interleukin-Resistance (TIR) domain family protein" "Gene" ""
AT1G49032	1.0766	0.000651331		AT1G49032 "MATCH" "1" "AT1G49032" "AT1G49032" "hypothetical protein" "Gene" ""
AT5G23155	1.07526	0.0367651		AT5G23155 "MATCH" "1" "AT5G23155" "AT5G23155" "" "Gene" ""
AT2G17640	1.07343	5.70202e-05		AT2G17640 "MATCH" "1" "AT2G17640" "ATSERAT3;1" "Trimeric LpxA-like enzymes superfamily protein" "Gene" ""
AT5G14760	1.07343	2.39586e-05		AT5G14760 "MATCH" "1" "AT5G14760" "AO" "L-aspartate oxidase" "Gene" ""
AT4G27260	1.0727	2.22815e-06		AT4G27260 "MATCH" "1" "AT4G27260" "WES1" "Auxin-responsive GH3 family protein" "Gene" ""
AT5G18340	1.07154	0.0246912		AT5G18340 "MATCH" "1" "AT5G18340" "AT5G18340" "ARM repeat superfamily protein" "Gene" ""
AT1G27300	1.07094	9.45051e-06		AT1G27300 "MATCH" "1" "AT1G27300" "AT1G27300" "transmembrane protein" "Gene" ""
AT5G05190	1.0702	1.49642e-05		AT5G05190 "MATCH" "1" "AT5G05190" "AT5G05190" "hypothetical protein (DUF3133)" "Gene" ""
AT5G56520	1.06893	0.000258466		AT5G56520 "MATCH" "1" "AT5G56520" "AT5G56520" "hypothetical protein" "Gene" ""
AT4G17840	1.06834	0.00010665		AT4G17840 "MATCH" "1" "AT4G17840" "AT4G17840" "CAAX protease self-immunity protein" "Gene" ""
AT1G13110	1.0682	0.000114154		AT1G13110 "MATCH" "1" "AT1G13110" "CYP71B7" "cytochrome P450	family 71 subfamily B	polypeptide 7" "Gene" ""
AT2G33580	1.06759	1.39926e-05		AT2G33580 "MATCH" "1" "AT2G33580" "LYK5" "Protein kinase superfamily protein" "Gene" ""
AT4G21410	1.06668	2.11045e-06		AT4G21410 "MATCH" "1" "AT4G21410" "CRK29" "cysteine-rich RLK (RECEPTOR-like protein kinase) 29" "Gene" ""
AT5G48180	1.06652	1.69752e-06		AT5G48180 "MATCH" "1" "AT5G48180" "NSP5" "nitrile specifier protein 5" "Gene" ""
AT2G04400	1.0665	3.2339e-07		AT2G04400 "MATCH" "1" "AT2G04400" "AT2G04400" "Aldolase-type TIM barrel family protein" "Gene" ""
AT1G61065	1.06399	0.00247035		AT1G61065 "MATCH" "1" "AT1G61065" "AT1G61065" "1	3-beta-glucan synthase component (DUF1218)" "Gene" ""
AT1G30720	1.06308	0.00105507		AT1G30720 "MATCH" "1" "AT1G30720" "AT1G30720" "FAD-binding Berberine family protein" "Gene" ""
AT1G28010	1.06213	0.0133978		AT1G28010 "MATCH" "1" "AT1G28010" "ABCB14" "P-glycoprotein 14" "Gene" ""
AT1G32870	1.06208	2.42183e-05		AT1G32870 "MATCH" "1" "AT1G32870" "NAC13" "NAC domain protein 13" "Gene" ""
AT1G72830	1.06103	1.97434e-06		AT1G72830 "MATCH" "1" "AT1G72830" "NF-YA3" "nuclear factor Y	subunit A3" "Gene" ""
AT2G33770	1.06101	3.15399e-07		AT2G33770 "MATCH" "1" "AT2G33770" "PHO2" "phosphate 2" "Gene" ""
AT3G55890	1.06099	4.44912e-05		AT3G55890 "MATCH" "1" "AT3G55890" "AT3G55890" "Yippee family putative zinc-binding protein" "Gene" ""
AT1G15800	1.06066	2.89478e-05		AT1G15800 "MATCH" "1" "AT1G15800" "AT1G15800" "hypothetical protein" "Gene" ""
AT4G04610	1.06018	1.47444e-07		AT4G04610 "MATCH" "1" "AT4G04610" "APR1" "APS reductase 1" "Gene" ""
AT1G21100	1.05986	0.00163906		AT1G21100 "MATCH" "1" "AT1G21100" "IGMT1" "O-methyltransferase family protein" "Gene" ""
AT2G43510	1.05956	0.000346582		AT2G43510 "MATCH" "1" "AT2G43510" "TI1" "trypsin inhibitor protein 1" "Gene" ""
AT2G19800	1.05848	0.000348777		AT2G19800 "MATCH" "1" "AT2G19800" "MIOX2" "myo-inositol oxygenase 2" "Gene" ""
AT2G26280	1.05806	3.54085e-06		AT2G26280 "MATCH" "1" "AT2G26280" "CID7" "CTC-interacting domain 7" "Gene" ""
AT3G43850	1.05798	0.0219479		AT3G43850 "MATCH" "1" "AT3G43850" "AT3G43850" "hypothetical protein" "Gene" ""
AT4G21380	1.05781	3.24402e-05		AT4G21380 "MATCH" "1" "AT4G21380" "RK3" "receptor kinase 3" "Gene" ""
AT5G01850	1.05725	1.13169e-05		AT5G01850 "MATCH" "1" "AT5G01850" "AT5G01850" "Protein kinase superfamily protein" "Gene" ""
AT4G39230	1.05626	3.78998e-06		AT4G39230 "MATCH" "1" "AT4G39230" "AT4G39230" "NmrA-like negative transcriptional regulator family protein" "Gene" ""
AT2G45830	1.05613	2.07482e-05		AT2G45830 "MATCH" "1" "AT2G45830" "DTA2" "downstream target of AGL15 2" "Gene" ""
AT4G27970	1.05503	5.48649e-06		AT4G27970 "MATCH" "1" "AT4G27970" "SLAH2" "SLAC1 homologue 2" "Gene" ""
AT2G34020	1.05502	0.00012237		AT2G34020 "MATCH" "1" "AT2G34020" "AT2G34020" "Calcium-binding EF-hand family protein" "Gene" ""
AT1G15170	1.05497	1.30688e-05		AT1G15170 "MATCH" "1" "AT1G15170" "AT1G15170" "MATE efflux family protein" "Gene" ""
AT1G15430	1.05347	2.40576e-05		AT1G15430 "MATCH" "1" "AT1G15430" "AT1G15430" "hypothetical protein (DUF1644)" "Gene" ""
AT3G51730	1.05295	0.000114751		AT3G51730 "MATCH" "1" "AT3G51730" "AT3G51730" "saposin B domain-containing protein" "Gene" ""
AT5G66210	1.05231	3.16436e-05		AT5G66210 "MATCH" "1" "AT5G66210" "CPK28" "calcium-dependent protein kinase 28" "Gene" ""
AT3G46530	1.05212	0.000809514		AT3G46530 "MATCH" "1" "AT3G46530" "RPP13" "NB-ARC domain-containing disease resistance protein" "Gene" ""
AT1G70140	1.05128	7.23446e-06		AT1G70140 "MATCH" "1" "AT1G70140" "FH8" "formin 8" "Gene" ""
AT4G25940	1.05128	0.000168928		AT4G25940 "MATCH" "1" "AT4G25940" "AT4G25940" "ENTH/ANTH/VHS superfamily protein" "Gene" ""
AT3G19580	1.05098	0.0002003		AT3G19580 "MATCH" "1" "AT3G19580" "ZF2" "zinc-finger protein 2" "Gene" ""
AT4G34890	1.05097	3.27837e-06		AT4G34890 "MATCH" "1" "AT4G34890" "XDH1" "xanthine dehydrogenase 1" "Gene" ""
AT5G56460	1.05047	1.16837e-05		AT5G56460 "MATCH" "1" "AT5G56460" "AT5G56460" "Protein kinase superfamily protein" "Gene" ""
AT2G19960	1.05038	0.0325419		AT2G19960 "MATCH" "1" "AT2G19960" "AT2G19960" "hAT family dimerization domain-containing protein" "Gene" ""
AT2G36840	1.04988	0.000245045		AT2G36840 "MATCH" "1" "AT2G36840" "ACR10" "ACT-like superfamily protein" "Gene" ""
AT4G16233	1.04931	0.0272964		AT4G16233 "MATCH" "1" "AT4G16233" "AT4G16233" "GDSL-like lipase/acylhydrolase superfamily protein" "Gene" ""
AT1G29640	1.04928	0.00023891		AT1G29640 "MATCH" "1" "AT1G29640" "AT1G29640" "senescence regulator (Protein of unknown function	DUF584)" "Gene" ""
AT5G11210	1.04891	3.92087e-06		AT5G11210 "MATCH" "1" "AT5G11210" "GLR2.5" "glutamate receptor 2.5" "Gene" ""
AT2G40390	1.04883	0.000361313		AT2G40390 "MATCH" "1" "AT2G40390" "AT2G40390" "neuronal PAS domain protein" "Gene" ""
AT1G54740	1.04855	0.00139459		AT1G54740 "MATCH" "1" "AT1G54740" "AT1G54740" "FANTASTIC four-like protein (DUF3049)" "Gene" ""
AT5G51390	1.04839	0.00192208		AT5G51390 "MATCH" "1" "AT5G51390" "AT5G51390" "hypothetical protein" "Gene" ""
AT1G48870	1.04631	0.00265409		AT1G48870 "MATCH" "1" "AT1G48870" "AT1G48870" "Transducin/WD40 repeat-like superfamily protein" "Gene" ""
AT4G30790	1.04544	2.47821e-05		AT4G30790 "MATCH" "1" "AT4G30790" "AT4G30790" "autophagy-like protein" "Gene" ""
AT1G07000	1.04527	7.16499e-05		AT1G07000 "MATCH" "1" "AT1G07000" "EXO70B2" "exocyst subunit exo70 family protein B2" "Gene" ""
AT5G12340	1.04484	0.000396912		AT5G12340 "MATCH" "1" "AT5G12340" "AT5G12340" "DUF4228 domain protein" "Gene" ""
AT5G64990	1.04478	0.0227604		AT5G64990 "MATCH" "1" "AT5G64990" "RABH1a" "RAB GTPase homolog H1A" "Gene" ""
AT1G26580	1.04379	5.21408e-06		AT1G26580 "MATCH" "1" "AT1G26580" "AT1G26580" "ELM2 domain protein" "Gene" ""
AT5G49630	1.0434	7.74732e-05		AT5G49630 "MATCH" "1" "AT5G49630" "AAP6" "amino acid permease 6" "Gene" ""
AT2G34000	1.04324	0.00307559		AT2G34000 "MATCH" "1" "AT2G34000" "AT2G34000" "RING/U-box superfamily protein" "Gene" ""
AT1G17530	1.04233	1.16837e-05		AT1G17530 "MATCH" "1" "AT1G17530" "TIM23-1" "translocase of inner mitochondrial membrane 23" "Gene" ""
AT4G31240	1.04228	8.65879e-06		AT4G31240 "MATCH" "1" "AT4G31240" "AT4G31240" "protein kinase C-like zinc finger protein" "Gene" ""
AT3G45660	1.04218	0.000888538		AT3G45660 "MATCH" "1" "AT3G45660" "AT3G45660" "Major facilitator superfamily protein" "Gene" ""
AT3G20470	1.04201	0.00426		AT3G20470 "MATCH" "1" "AT3G20470" "GRP5" "glycine-rich protein 5" "Gene" ""
AT2G15030	1.04152	0.0176773		AT2G15030 "MATCH" "1" "AT2G15030" "AT2G15030" "pseudogene of WD40/YVTN repeat and Bromo-WDR9-I-like domain-containing protein" "Pseudogene" ""
AT2G34650	1.04086	6.86619e-05		AT2G34650 "MATCH" "1" "AT2G34650" "PID" "Protein kinase superfamily protein" "Gene" ""
AT1G19396	1.0398	0.0102351		AT1G19396 "MATCH" "1" "AT1G19396" "AT1G19396" "hypothetical protein" "Gene" ""
AT2G29990	1.03916	4.14361e-05		AT2G29990 "MATCH" "1" "AT2G29990" "NDA2" "alternative NAD(P)H dehydrogenase 2" "Gene" ""
AT5G39080	1.03867	0.0384406		AT5G39080 "MATCH" "1" "AT5G39080" "AT5G39080" "HXXXD-type acyl-transferase family protein" "Gene" ""
AT1G06800	1.03754	0.000648454		AT1G06800 "MATCH" "1" "AT1G06800" "PLA-I{gamma}1" "alpha/beta-Hydrolases superfamily protein" "Gene" ""
AT1G11580	1.03677	3.59687e-07		AT1G11580 "MATCH" "1" "AT1G11580" "PMEPCRA" "methylesterase PCR A" "Gene" ""
AT4G01700	1.0362	1.43312e-06		AT4G01700 "MATCH" "1" "AT4G01700" "AT4G01700" "Chitinase family protein" "Gene" ""
AT1G01725	1.03587	0.00262483		AT1G01725 "MATCH" "1" "AT1G01725" "AT1G01725" "adenylosuccinate synthetase" "Gene" ""
AT4G36400	1.0352	3.79995e-05		AT4G36400 "MATCH" "1" "AT4G36400" "D2HGDH" "FAD-linked oxidases family protein" "Gene" ""
AT1G77220	1.03478	3.11988e-05		AT1G77220 "MATCH" "1" "AT1G77220" "AT1G77220" "organic solute transporter ostalpha protein (DUF300)" "Gene" ""
AT4G15120	1.03375	1.84486e-05		AT4G15120 "MATCH" "1" "AT4G15120" "AT4G15120" "VQ motif-containing protein" "Gene" ""
AT5G46760	1.03304	3.6339e-05		AT5G46760 "MATCH" "1" "AT5G46760" "MYC3" "Basic helix-loop-helix (bHLH) DNA-binding family protein" "Gene" ""
AT3G09830	1.03216	4.52766e-05		AT3G09830 "MATCH" "1" "AT3G09830" "AT3G09830" "Protein kinase superfamily protein" "Gene" ""
AT1G17240	1.03141	0.00130385		AT1G17240 "MATCH" "1" "AT1G17240" "RLP2" "receptor like protein 2" "Gene" ""
AT1G50740	1.02942	2.55652e-06		AT1G50740 "MATCH" "1" "AT1G50740" "AT1G50740" "Transmembrane proteins 14C" "Gene" ""
AT2G18690	1.02884	0.000147737		AT2G18690 "MATCH" "1" "AT2G18690" "AT2G18690" "transmembrane protein" "Gene" ""
AT5G61210	1.02836	6.21637e-05		AT5G61210 "MATCH" "1" "AT5G61210" "SNAP33" "soluble N-ethylmaleimide-sensitive factor adaptor protein 33" "Gene" ""
AT1G33050	1.02686	2.36285e-05		AT1G33050 "MATCH" "1" "AT1G33050" "AT1G33050" "hypothetical protein" "Gene" ""
AT3G25570	1.02595	0.000250099		AT3G25570 "MATCH" "1" "AT3G25570" "AT3G25570" "Adenosylmethionine decarboxylase family protein" "Gene" ""
AT2G35170	1.02544	0.000131167		AT2G35170 "MATCH" "1" "AT2G35170" "AT2G35170" "Histone H3 K4-specific methyltransferase SET7/9 family protein" "Gene" ""
AT5G24530	1.02538	0.000101765		AT5G24530 "MATCH" "1" "AT5G24530" "DMR6" "2-oxoglutarate (2OG) and Fe(II)-dependent oxygenase superfamily protein" "Gene" ""
AT4G03410	1.02468	0.00100289		AT4G03410 "MATCH" "1" "AT4G03410" "AT4G03410" "Peroxisomal membrane 22 kDa (Mpv17/PMP22) family protein" "Gene" ""
AT1G11530	1.0235	0.00811662		AT1G11530 "MATCH" "1" "AT1G11530" "CXXS1" "C-terminal cysteine residue is changed to a serine 1" "Gene" ""
AT4G13395	1.02335	0.0251381		AT4G13395 "MATCH" "1" "AT4G13395" "RTFL12" "ROTUNDIFOLIA like 12" "Gene" ""
AT4G21534	1.02318	4.44832e-05		AT4G21534 "MATCH" "1" "AT4G21534" "SPHK2" "Diacylglycerol kinase family protein" "Gene" ""
AT3G02380	1.02298	0.0112593		AT3G02380 "MATCH" "1" "AT3G02380" "COL2" "CONSTANS-like 2" "Gene" ""
AT2G03330	1.02285	0.00130681		AT2G03330 "MATCH" "1" "AT2G03330" "AT2G03330" "transmembrane protein" "Gene" ""
AT5G37070	1.02253	0.000135706		AT5G37070 "MATCH" "1" "AT5G37070" "AT5G37070" "hypothetical protein (Protein of unknown function	DUF538)" "Gene" ""
AT1G23390	1.02084	0.000941035		AT1G23390 "MATCH" "1" "AT1G23390" "AT1G23390" "Kelch repeat-containing F-box family protein" "Gene" ""
AT1G42990	1.01887	8.24537e-06		AT1G42990 "MATCH" "1" "AT1G42990" "BZIP60" "basic region/leucine zipper motif 60" "Gene" ""
AT2G36650	1.01856	0.000325285		AT2G36650 "MATCH" "1" "AT2G36650" "AT2G36650" "CHUP1-like protein" "Gene" ""
AT1G78410	1.01848	0.000120987		AT1G78410 "MATCH" "1" "AT1G78410" "AT1G78410" "VQ motif-containing protein" "Gene" ""
AT5G39050	1.01829	0.000143587		AT5G39050 "MATCH" "1" "AT5G39050" "PMAT1" "HXXXD-type acyl-transferase family protein" "Gene" ""
AT4G21830	1.01756	3.27837e-06		AT4G21830 "MATCH" "1" "AT4G21830" "MSRB7" "methionine sulfoxide reductase B7" "Gene" ""
AT5G46410	1.01742	6.13235e-06		AT5G46410 "MATCH" "1" "AT5G46410" "SSP4" "SCP1-like small phosphatase 4" "Gene" ""
AT1G16650	1.01629	6.94508e-05		AT1G16650 "MATCH" "1" "AT1G16650" "AT1G16650" "S-adenosyl-L-methionine-dependent methyltransferases superfamily protein" "Gene" ""
AT3G13100	1.01574	3.61977e-06		AT3G13100 "MATCH" "1" "AT3G13100" "ABCC7" "multidrug resistance-associated protein 7" "Gene" ""
AT5G27380	1.01495	1.21947e-06		AT5G27380 "MATCH" "1" "AT5G27380" "GSH2" "glutathione synthetase 2" "Gene" ""
AT1G02660	1.01396	0.000374278		AT1G02660 "MATCH" "1" "AT1G02660" "AT1G02660" "alpha/beta-Hydrolases superfamily protein" "Gene" ""
AT5G63020	1.01377	0.00136757		AT5G63020 "MATCH" "1" "AT5G63020" "AT5G63020" "Disease resistance protein (CC-NBS-LRR class) family" "Gene" ""
AT2G11240	1.01327	5.45207e-05		AT2G11240 "MATCH" "1" "AT2G11240" "AT2G11240" "transposable_element_gene" "TransposableElementGene" ""
AT3G55270	1.01319	2.55321e-05		AT3G55270 "MATCH" "1" "AT3G55270" "MKP1" "mitogen-activated protein kinase phosphatase 1" "Gene" ""
AT1G67520	1.01233	0.000312248		AT1G67520 "MATCH" "1" "AT1G67520" "AT1G67520" "lectin protein kinase family protein" "Gene" ""
AT3G25505	1.01141	0.0415787		AT3G25505 "MATCH" "1" "AT3G25505" "AT3G25505" "TIR-NBS-LRR class disease resistance protein" "Gene" ""
AT4G12680	1.01138	0.000785202		AT4G12680 "MATCH" "1" "AT4G12680" "AT4G12680" "transmembrane protein" "Gene" ""
AT1G43770	1.01097	0.000372166		AT1G43770 "MATCH" "1" "AT1G43770" "AT1G43770" "RING/FYVE/PHD zinc finger superfamily protein" "Gene" ""
AT4G16130	1.01044	1.0083e-05		AT4G16130 "MATCH" "1" "AT4G16130" "ARA1" "arabinose kinase" "Gene" ""
AT5G21930	1.01002	0.000139628		AT5G21930 "MATCH" "1" "AT5G21930" "PAA2" "P-type ATPase of Arabidopsis 2" "Gene" ""
AT1G66500	1.009	0.000291308		AT1G66500 "MATCH" "1" "AT1G66500" "AT1G66500" "Pre-mRNA cleavage complex II" "Gene" ""
AT3G05030	1.00808	7.73762e-05		AT3G05030 "MATCH" "1" "AT3G05030" "NHX2" "sodium hydrogen exchanger 2" "Gene" ""
AT1G49832	1.00779	0.0203019		AT1G49832 "MATCH" "1" "AT1G49832" "AT1G49832" "" "Gene" ""
AT2G29450	1.0075	0.00163081		AT2G29450 "MATCH" "1" "AT2G29450" "GSTU5" "glutathione S-transferase tau 5" "Gene" ""
AT1G63860	1.0075	0.018467		AT1G63860 "MATCH" "1" "AT1G63860" "AT1G63860" "Disease resistance protein (TIR-NBS-LRR class) family" "Gene" ""
AT2G17705	1.00512	0.000191018		AT2G17705 "MATCH" "1" "AT2G17705" "AT2G17705" "methionine-S-oxide reductase" "Gene" ""
AT4G01026	1.0042	0.00572038		AT4G01026 "MATCH" "1" "AT4G01026" "PYL7" "PYR1-like 7" "Gene" ""
AT5G52670	1.00387	0.00473695		AT5G52670 "MATCH" "1" "AT5G52670" "AT5G52670" "Copper transport protein family" "Gene" ""
AT3G09150	1.00385	0.000502199		AT3G09150 "MATCH" "1" "AT3G09150" "HY2" "phytochromobilin:ferredoxin oxidoreductase	chloroplast / phytochromobilin synthase (HY2)" "Gene" ""
AT5G65110	1.0028	0.000112584		AT5G65110 "MATCH" "1" "AT5G65110" "ACX2" "acyl-CoA oxidase 2" "Gene" ""
AT5G43190	1.00167	0.000533746		AT5G43190 "MATCH" "1" "AT5G43190" "AT5G43190" "Galactose oxidase/kelch repeat superfamily protein" "Gene" ""
AT2G23330	1.00132	0.000557279		AT2G23330 "MATCH" "1" "AT2G23330" "AT2G23330" "transposable_element_gene" "TransposableElementGene" ""
AT4G28350	1.00126	0.00279236		AT4G28350 "MATCH" "1" "AT4G28350" "AT4G28350" "Concanavalin A-like lectin protein kinase family protein" "Gene" ""
AT4G14410	1.00069	4.1904e-05		AT4G14410 "MATCH" "1" "AT4G14410" "bHLH104" "basic helix-loop-helix (bHLH) DNA-binding superfamily protein" "Gene" ""
AT4G23450	1.00047	0.000260798		AT4G23450 "MATCH" "1" "AT4G23450" "AIRP1" "RING/U-box superfamily protein" "Gene" ""
AT3G51000	1.00001	1.44343e-05		AT3G51000 "MATCH" "1" "AT3G51000" "AT3G51000" "alpha/beta-Hydrolases superfamily protein" "Gene" ""
AT4G12870	0.999854	0.0288944		AT4G12870 "MATCH" "1" "AT4G12870" "AT4G12870" "Gamma interferon responsive lysosomal thiol (GILT) reductase family protein" "Gene" ""
AT1G63350	0.999465	0.00241808		AT1G63350 "MATCH" "1" "AT1G63350" "AT1G63350" "Disease resistance protein (CC-NBS-LRR class) family" "Gene" ""
AT2G27430	0.999284	0.000233971		AT2G27430 "MATCH" "1" "AT2G27430" "AT2G27430" "ARM repeat superfamily protein" "Gene" ""
AT3G20770	0.998919	5.50272e-05		AT3G20770 "MATCH" "1" "AT3G20770" "EIN3" "Ethylene insensitive 3 family protein" "Gene" ""
AT4G35750	0.997738	0.000360641		AT4G35750 "MATCH" "1" "AT4G35750" "AT4G35750" "SEC14 cytosolic factor family protein / phosphoglyceride transfer family protein" "Gene" ""
AT4G33120	0.997684	0.00127533		AT4G33120 "MATCH" "1" "AT4G33120" "AT4G33120" "S-adenosyl-L-methionine-dependent methyltransferases superfamily protein" "Gene" ""
AT3G26580	0.997537	0.000374812		AT3G26580 "MATCH" "1" "AT3G26580" "AT3G26580" "Tetratricopeptide repeat (TPR)-like superfamily protein" "Gene" ""
AT1G78830	0.996314	0.00433037		AT1G78830 "MATCH" "1" "AT1G78830" "AT1G78830" "Curculin-like (mannose-binding) lectin family protein" "Gene" ""
AT3G23260	0.996036	0.0170064		AT3G23260 "MATCH" "1" "AT3G23260" "AT3G23260" "F-box and associated interaction domains-containing protein" "Gene" ""
AT1G08940	0.995201	5.42588e-05		AT1G08940 "MATCH" "1" "AT1G08940" "AT1G08940" "Phosphoglycerate mutase family protein" "Gene" ""
AT4G37330	0.994407	0.000157144		AT4G37330 "MATCH" "1" "AT4G37330" "CYP81D4" "cytochrome P450	family 81	subfamily D	polypeptide 4" "Gene" ""
AT3G54620	0.993615	2.88526e-05		AT3G54620 "MATCH" "1" "AT3G54620" "BZIP25" "basic leucine zipper 25" "Gene" ""
AT3G06780	0.993614	0.00137478		AT3G06780 "MATCH" "1" "AT3G06780" "AT3G06780" "glycine-rich protein" "Gene" ""
AT1G74080	0.993505	0.00308991		AT1G74080 "MATCH" "1" "AT1G74080" "MYB122" "myb domain protein 122" "Gene" ""
AT4G25800	0.993417	0.00337674		AT4G25800 "MATCH" "1" "AT4G25800" "AT4G25800" "Calmodulin-binding protein" "Gene" ""
AT1G33090	0.992634	0.000946918		AT1G33090 "MATCH" "1" "AT1G33090" "AT1G33090" "MATE efflux family protein" "Gene" ""
AT1G69790	0.992362	0.000160398		AT1G69790 "MATCH" "1" "AT1G69790" "AT1G69790" "Protein kinase superfamily protein" "Gene" ""
AT1G53430	0.991963	0.000135363		AT1G53430 "MATCH" "1" "AT1G53430" "AT1G53430" "Leucine-rich repeat transmembrane protein kinase" "Gene" ""
AT3G22550	0.991614	0.000819643		AT3G22550 "MATCH" "1" "AT3G22550" "AT3G22550" "NAD(P)H-quinone oxidoreductase subunit	putative (DUF581)" "Gene" ""
AT1G60989	0.990812	0.00174172		AT1G60989 "MATCH" "1" "AT1G60989" "SCRL7" "SCR-like 7" "Gene" ""
AT2G20670	0.990483	0.00136756		AT2G20670 "MATCH" "1" "AT2G20670" "AT2G20670" "sugar phosphate exchanger	putative (DUF506)" "Gene" ""
AT4G39890	0.990002	0.00108622		AT4G39890 "MATCH" "1" "AT4G39890" "RABH1c" "RAB GTPase homolog H1C" "Gene" ""
AT5G66050	0.989582	9.00185e-05		AT5G66050 "MATCH" "1" "AT5G66050" "AT5G66050" "Wound-responsive family protein" "Gene" ""
AT2G18670	0.989141	0.000710456		AT2G18670 "MATCH" "1" "AT2G18670" "AT2G18670" "RING/U-box superfamily protein" "Gene" ""
AT5G65600	0.989111	0.00139732		AT5G65600 "MATCH" "1" "AT5G65600" "AT5G65600" "Concanavalin A-like lectin protein kinase family protein" "Gene" ""
AT2G44280	0.989056	0.00029783		AT2G44280 "MATCH" "1" "AT2G44280" "AT2G44280" "Major facilitator superfamily protein" "Gene" ""
AT5G22570	0.988777	0.016785		AT5G22570 "MATCH" "1" "AT5G22570" "WRKY38" "WRKY DNA-binding protein 38" "Gene" ""
AT3G51090	0.988705	0.000146038		AT3G51090 "MATCH" "1" "AT3G51090" "AT3G51090" "coiled-coil 90B-like protein (DUF1640)" "Gene" ""
AT5G03180	0.988551	0.000455311		AT5G03180 "MATCH" "1" "AT5G03180" "AT5G03180" "RING/U-box superfamily protein" "Gene" ""
AT3G13750	0.988423	8.705e-05		AT3G13750 "MATCH" "1" "AT3G13750" "BGAL1" "beta galactosidase 1" "Gene" ""
AT3G13430	0.988172	0.000402371		AT3G13430 "MATCH" "1" "AT3G13430" "AT3G13430" "RING/U-box superfamily protein" "Gene" ""
AT4G37790	0.988016	0.000101022		AT4G37790 "MATCH" "1" "AT4G37790" "HAT22" "Homeobox-leucine zipper protein family" "Gene" ""
AT2G14510	0.986981	0.00275831		AT2G14510 "MATCH" "1" "AT2G14510" "AT2G14510" "Leucine-rich repeat protein kinase family protein" "Gene" ""
AT1G01070	0.986483	9.64375e-05		AT1G01070 "MATCH" "1" "AT1G01070" "UMAMIT28" "nodulin MtN21 /EamA-like transporter family protein" "Gene" ""
AT1G31120	0.985989	2.30482e-05		AT1G31120 "MATCH" "1" "AT1G31120" "KUP10" "K uptake permease 10" "Gene" ""
AT5G06100	0.985534	4.34168e-05		AT5G06100 "MATCH" "1" "AT5G06100" "MYB33" "myb domain protein 33" "Gene" ""
AT2G36690	0.985295	0.00705233		AT2G36690 "MATCH" "1" "AT2G36690" "AT2G36690" "2-oxoglutarate (2OG) and Fe(II)-dependent oxygenase superfamily protein" "Gene" ""
AT4G01430	0.984906	0.00044807		AT4G01430 "MATCH" "1" "AT4G01430" "UMAMIT29" "nodulin MtN21 /EamA-like transporter family protein" "Gene" ""
AT1G09710	0.983404	0.000613313		AT1G09710 "MATCH" "1" "AT1G09710" "AT1G09710" "Homeodomain-like superfamily protein" "Gene" ""
AT5G49770	0.98302	0.00111107		AT5G49770 "MATCH" "1" "AT5G49770" "AT5G49770" "Leucine-rich repeat protein kinase family protein" "Gene" ""
AT5G19430	0.982832	0.00011033		AT5G19430 "MATCH" "1" "AT5G19430" "AT5G19430" "RING/U-box superfamily protein" "Gene" ""
AT2G27080	0.981969	0.000208324		AT2G27080 "MATCH" "1" "AT2G27080" "AT2G27080" "Late embryogenesis abundant (LEA) hydroxyproline-rich glycoprotein family" "Gene" ""
AT2G05075	0.981928	0.0354152		AT2G05075 "MATCH" "1" "AT2G05075" "" "" "Gene" ""
AT5G12010	0.981896	8.43558e-05		AT5G12010 "MATCH" "1" "AT5G12010" "AT5G12010" "nuclease" "Gene" ""
AT1G01820	0.981842	8.7998e-05		AT1G01820 "MATCH" "1" "AT1G01820" "PEX11C" "peroxin 11c" "Gene" ""
AT2G05518	0.981532	0.00957861		AT2G05518 "MATCH" "1" "AT2G05518" "AT2G05518" "" "Gene" ""
AT1G32230	0.981392	9.31748e-06		AT1G32230 "MATCH" "1" "AT1G32230" "RCD1" "WWE protein-protein interaction domain protein family" "Gene" ""
AT3G18560	0.981361	1.11905e-05		AT3G18560 "MATCH" "1" "AT3G18560" "AT3G18560" "hypothetical protein" "Gene" ""
AT3G25620	0.981129	0.00958062		AT3G25620 "MATCH" "1" "AT3G25620" "ABCG21" "ABC-2 type transporter family protein" "Gene" ""
AT1G59870	0.980694	0.000317787		AT1G59870 "MATCH" "1" "AT1G59870" "PEN3" "ABC-2 and Plant PDR ABC-type transporter family protein" "Gene" ""
AT1G02860	0.980449	0.000345076		AT1G02860 "MATCH" "1" "AT1G02860" "NLA" "SPX (SYG1/Pho81/XPR1) domain-containing protein" "Gene" ""
AT2G35710	0.979962	0.00184646		AT2G35710 "MATCH" "1" "AT2G35710" "PGSIP7" "Nucleotide-diphospho-sugar transferases superfamily protein" "Gene" ""
AT1G06630	0.979679	1.83611e-05		AT1G06630 "MATCH" "1" "AT1G06630" "AT1G06630" "F-box/RNI-like superfamily protein" "Gene" ""
AT2G39580	0.979188	6.77926e-05		AT2G39580 "MATCH" "1" "AT2G39580" "AT2G39580" "zinc finger C3H1 domain protein" "Gene" ""
AT5G57910	0.979049	3.16349e-05		AT5G57910 "MATCH" "1" "AT5G57910" "AT5G57910" "ribosomal RNA small subunit methyltransferase G" "Gene" ""
AT5G22520	0.978116	0.0110822		AT5G22520 "MATCH" "1" "AT5G22520" "AT5G22520" "hypothetical protein" "Gene" ""
AT1G12440	0.977637	7.10782e-05		AT1G12440 "MATCH" "1" "AT1G12440" "AT1G12440" "A20/AN1-like zinc finger family protein" "Gene" ""
AT4G21326	0.977507	0.00117928		AT4G21326 "MATCH" "1" "AT4G21326" "SBT3.12" "subtilase 3.12" "Gene" ""
AT2G29440	0.976734	3.95524e-05		AT2G29440 "MATCH" "1" "AT2G29440" "GSTU6" "glutathione S-transferase tau 6" "Gene" ""
AT4G30780	0.97535	5.39943e-05		AT4G30780 "MATCH" "1" "AT4G30780" "AT4G30780" "ATP-dependent DNA helicase" "Gene" ""
AT4G24050	0.97341	0.000253021		AT4G24050 "MATCH" "1" "AT4G24050" "AT4G24050" "NAD(P)-binding Rossmann-fold superfamily protein" "Gene" ""
AT1G07640	0.972882	0.000105719		AT1G07640 "MATCH" "1" "AT1G07640" "OBP2" "Dof-type zinc finger DNA-binding family protein" "Gene" ""
AT5G18780	0.971792	3.56313e-05		AT5G18780 "MATCH" "1" "AT5G18780" "AT5G18780" "F-box/RNI-like superfamily protein" "Gene" ""
AT5G19520	0.970867	0.000158287		AT5G19520 "MATCH" "1" "AT5G19520" "MSL9" "mechanosensitive channel of small conductance-like 9" "Gene" ""
AT3G08720	0.969781	0.000227487		AT3G08720 "MATCH" "1" "AT3G08720" "S6K2" "serine/threonine protein kinase 2" "Gene" ""
AT5G50260	0.969651	0.00194129		AT5G50260 "MATCH" "1" "AT5G50260" "CEP1" "Cysteine proteinases superfamily protein" "Gene" ""
AT4G24180	0.969249	0.000935056		AT4G24180 "MATCH" "1" "AT4G24180" "TLP1" "THAUMATIN-LIKE PROTEIN 1" "Gene" ""
AT2G43140	0.969202	0.00218997		AT2G43140 "MATCH" "1" "AT2G43140" "AT2G43140" "basic helix-loop-helix (bHLH) DNA-binding superfamily protein" "Gene" ""
AT1G13340	0.969003	9.54035e-05		AT1G13340 "MATCH" "1" "AT1G13340" "AT1G13340" "Regulator of Vps4 activity in the MVB pathway protein" "Gene" ""
AT1G06840	0.9689	9.74237e-06		AT1G06840 "MATCH" "1" "AT1G06840" "AT1G06840" "Leucine-rich repeat protein kinase family protein" "Gene" ""
AT4G36620	0.967983	0.0416628		AT4G36620 "MATCH" "1" "AT4G36620" "GATA19" "GATA transcription factor 19" "Gene" ""
AT1G50040	0.967561	0.0177575		AT1G50040 "MATCH" "1" "AT1G50040" "AT1G50040" "formin-like protein	putative (DUF1005)" "Gene" ""
AT2G47160	0.966286	5.05795e-05		AT2G47160 "MATCH" "1" "AT2G47160" "BOR1" "HCO3- transporter family" "Gene" ""
AT3G61900	0.96546	0.0060406		AT3G61900 "MATCH" "1" "AT3G61900" "AT3G61900" "SAUR-like auxin-responsive protein family" "Gene" ""
AT5G23460	0.965281	0.00186732		AT5G23460 "MATCH" "1" "AT5G23460" "AT5G23460" "hypothetical protein" "Gene" ""
AT2G05940	0.964987	2.5908e-05		AT2G05940 "MATCH" "1" "AT2G05940" "RIPK" "Protein kinase superfamily protein" "Gene" ""
AT1G17780	0.964722	0.000187508		AT1G17780 "MATCH" "1" "AT1G17780" "AT1G17780" "transmembrane protein" "Gene" ""
AT5G28080	0.964087	0.000185802		AT5G28080 "MATCH" "1" "AT5G28080" "WNK9" "Protein kinase superfamily protein" "Gene" ""
AT5G11670	0.963351	0.000129424		AT5G11670 "MATCH" "1" "AT5G11670" "NADP-ME2" "NADP-malic enzyme 2" "Gene" ""
AT1G77640	0.963068	0.0180099		AT1G77640 "MATCH" "1" "AT1G77640" "AT1G77640" "Integrase-type DNA-binding superfamily protein" "Gene" ""
AT1G51820	0.962451	0.00935989		AT1G51820 "MATCH" "1" "AT1G51820" "AT1G51820" "Leucine-rich repeat protein kinase family protein" "Gene" ""
AT2G20920	0.962207	0.0013191		AT2G20920 "MATCH" "1" "AT2G20920" "AT2G20920" "chaperone (DUF3353)" "Gene" ""
AT2G13130	0.961482	0.00483683		AT2G13130 "MATCH" "1" "AT2G13130" "AT2G13130" "pseudogene of F-box and associated interaction domains-containing protein" "Pseudogene" ""
AT2G38410	0.960382	0.000131813		AT2G38410 "MATCH" "1" "AT2G38410" "AT2G38410" "ENTH/VHS/GAT family protein" "Gene" ""
AT1G15190	0.960378	0.0316011		AT1G15190 "MATCH" "1" "AT1G15190" "AT1G15190" "Fasciclin-like arabinogalactan family protein" "Gene" ""
AT4G15760	0.959929	4.15284e-05		AT4G15760 "MATCH" "1" "AT4G15760" "MO1" "monooxygenase 1" "Gene" ""
AT1G06130	0.95975	5.65806e-05		AT1G06130 "MATCH" "1" "AT1G06130" "GLX2-4" "glyoxalase 2-4" "Gene" ""
AT1G68450	0.958976	0.00126498		AT1G68450 "MATCH" "1" "AT1G68450" "PDE337" "VQ motif-containing protein" "Gene" ""
AT1G08210	0.958546	6.52391e-05		AT1G08210 "MATCH" "1" "AT1G08210" "AT1G08210" "Eukaryotic aspartyl protease family protein" "Gene" ""
AT3G46900	0.957836	0.0171585		AT3G46900 "MATCH" "1" "AT3G46900" "COPT2" "copper transporter 2" "Gene" ""
AT3G02070	0.957506	0.000116903		AT3G02070 "MATCH" "1" "AT3G02070" "AT3G02070" "Cysteine proteinases superfamily protein" "Gene" ""
AT5G01670	0.957388	0.00110037		AT5G01670 "MATCH" "1" "AT5G01670" "AT5G01670" "NAD(P)-linked oxidoreductase superfamily protein" "Gene" ""
AT1G10220	0.957354	0.00534654		AT1G10220 "MATCH" "1" "AT1G10220" "AT1G10220" "ZCF37" "Gene" ""
AT1G16540	0.957341	6.66846e-05		AT1G16540 "MATCH" "1" "AT1G16540" "ABA3" "molybdenum cofactor sulfurase (LOS5) (ABA3)" "Gene" ""
AT5G43920	0.956563	9.05827e-05		AT5G43920 "MATCH" "1" "AT5G43920" "AT5G43920" "transducin family protein / WD-40 repeat family protein" "Gene" ""
AT5G17650	0.956062	0.000261477		AT5G17650 "MATCH" "1" "AT5G17650" "AT5G17650" "glycine/proline-rich protein" "Gene" ""
AT3G45040	0.954124	3.76033e-05		AT3G45040 "MATCH" "1" "AT3G45040" "AT3G45040" "phosphatidate cytidylyltransferase family protein" "Gene" ""
AT5G18670	0.953241	0.00223397		AT5G18670 "MATCH" "1" "AT5G18670" "BMY3" "beta-amylase 3" "Gene" ""
AT1G18590	0.952794	4.20925e-05		AT1G18590 "MATCH" "1" "AT1G18590" "SOT17" "sulfotransferase 17" "Gene" ""
AT3G55900	0.95199	0.0113344		AT3G55900 "MATCH" "1" "AT3G55900" "AT3G55900" "F-box family protein" "Gene" ""
AT5G49660	0.951929	1.27707e-05		AT5G49660 "MATCH" "1" "AT5G49660" "XIP1" "Leucine-rich repeat transmembrane protein kinase family protein" "Gene" ""
AT4G15150	0.951761	0.000458148		AT4G15150 "MATCH" "1" "AT4G15150" "AT4G15150" "glycine-rich protein" "Gene" ""
AT5G51790	0.95148	8.38785e-05		AT5G51790 "MATCH" "1" "AT5G51790" "AT5G51790" "basic helix-loop-helix (bHLH) DNA-binding superfamily protein" "Gene" ""
AT2G36320	0.951229	0.00204675		AT2G36320 "MATCH" "1" "AT2G36320" "AT2G36320" "A20/AN1-like zinc finger family protein" "Gene" ""
AT3G15358	0.951071	0.00838633		AT3G15358 "MATCH" "1" "AT3G15358" "AT3G15358" "transmembrane protein" "Gene" ""
AT5G25280	0.950719	0.000109005		AT5G25280 "MATCH" "1" "AT5G25280" "AT5G25280" "serine-rich protein-like protein" "Gene" ""
AT2G41210	0.950548	0.00278216		AT2G41210 "MATCH" "1" "AT2G41210" "PIP5K5" "phosphatidylinositol- 4-phosphate 5-kinase 5" "Gene" ""
AT1G03410	0.950484	0.0427036		AT1G03410 "MATCH" "1" "AT1G03410" "2A6" "2-oxoglutarate (2OG) and Fe(II)-dependent oxygenase superfamily protein" "Gene" ""
AT2G15890	0.950217	0.00285725		AT2G15890 "MATCH" "1" "AT2G15890" "MEE14" "maternal effect embryo arrest 14" "Gene" ""
AT4G18250	0.948922	0.000614264		AT4G18250 "MATCH" "1" "AT4G18250" "AT4G18250" "receptor Serine/Threonine kinase-like protein" "Gene" ""
AT4G11330	0.948085	0.00130423		AT4G11330 "MATCH" "1" "AT4G11330" "MPK5" "MAP kinase 5" "Gene" ""
AT1G22360	0.947402	0.000173371		AT1G22360 "MATCH" "1" "AT1G22360" "UGT85A2" "UDP-glucosyl transferase 85A2" "Gene" ""
AT1G18300	0.947274	0.000572843		AT1G18300 "MATCH" "1" "AT1G18300" "NUDT4" "nudix hydrolase homolog 4" "Gene" ""
AT5G20810	0.947113	0.0205071		AT5G20810 "MATCH" "1" "AT5G20810" "AT5G20810" "SAUR-like auxin-responsive protein family" "Gene" ""
AT3G49380	0.946496	0.0199954		AT3G49380 "MATCH" "1" "AT3G49380" "iqd15" "IQ-domain 15" "Gene" ""
AT5G60710	0.946134	0.000122441		AT5G60710 "MATCH" "1" "AT5G60710" "AT5G60710" "Zinc finger (C3HC4-type RING finger) family protein" "Gene" ""
AT2G06050	0.945948	1.97392e-05		AT2G06050 "MATCH" "1" "AT2G06050" "OPR3" "oxophytodienoate-reductase 3" "Gene" ""
AT4G19160	0.945739	0.000286007		AT4G19160 "MATCH" "1" "AT4G19160" "AT4G19160" "transglutaminase family protein" "Gene" ""
AT2G31230	0.944554	0.00151422		AT2G31230 "MATCH" "1" "AT2G31230" "ERF15" "ethylene-responsive element binding factor 15" "Gene" ""
AT2G37750	0.944517	0.00152539		AT2G37750 "MATCH" "1" "AT2G37750" "AT2G37750" "hypothetical protein" "Gene" ""
AT2G15730	0.944206	0.000374819		AT2G15730 "MATCH" "1" "AT2G15730" "AT2G15730" "P-loop containing nucleoside triphosphate hydrolases superfamily protein" "Gene" ""
AT4G02005	0.943944	0.0023059		AT4G02005 "MATCH" "1" "AT4G02005" "AT4G02005" "" "Gene" ""
AT4G05070	0.943826	0.000763264		AT4G05070 "MATCH" "1" "AT4G05070" "AT4G05070" "Wound-responsive family protein" "Gene" ""
AT1G73110	0.943756	0.0169928		AT1G73110 "MATCH" "1" "AT1G73110" "AT1G73110" "P-loop containing nucleoside triphosphate hydrolases superfamily protein" "Gene" ""
AT4G15630	0.943526	0.0124099		AT4G15630 "MATCH" "1" "AT4G15630" "AT4G15630" "Uncharacterized protein family (UPF0497)" "Gene" ""
AT5G40170	0.942586	0.000341364		AT5G40170 "MATCH" "1" "AT5G40170" "RLP54" "receptor like protein 54" "Gene" ""
AT5G48400	0.942579	0.000135743		AT5G48400 "MATCH" "1" "AT5G48400" "ATGLR1.2" "Glutamate receptor family protein" "Gene" ""
AT1G30760	0.942508	6.50222e-05		AT1G30760 "MATCH" "1" "AT1G30760" "AT1G30760" "FAD-binding Berberine family protein" "Gene" ""
AT1G06620	0.941896	2.11215e-05		AT1G06620 "MATCH" "1" "AT1G06620" "AT1G06620" "2-oxoglutarate (2OG) and Fe(II)-dependent oxygenase superfamily protein" "Gene" ""
AT4G34280	0.941575	0.000218301		AT4G34280 "MATCH" "1" "AT4G34280" "AT4G34280" "transducin family protein / WD-40 repeat family protein" "Gene" ""
AT4G27070	0.941485	3.08789e-05		AT4G27070 "MATCH" "1" "AT4G27070" "TSB2" "tryptophan synthase beta-subunit 2" "Gene" ""
AT5G43430	0.940956	4.94192e-05		AT5G43430 "MATCH" "1" "AT5G43430" "ETFBETA" "electron transfer flavoprotein beta" "Gene" ""
AT5G58350	0.940922	0.000289584		AT5G58350 "MATCH" "1" "AT5G58350" "WNK4" "with no lysine (K) kinase 4" "Gene" ""
AT5G25250	0.940708	0.000570239		AT5G25250 "MATCH" "1" "AT5G25250" "FLOT1" "SPFH/Band 7/PHB domain-containing membrane-associated protein family" "Gene" ""
AT3G42640	0.940539	0.000223331		AT3G42640 "MATCH" "1" "AT3G42640" "HA8" "H[ ]-ATPase 8" "Gene" ""
AT1G05400	0.940091	0.00686151		AT1G05400 "MATCH" "1" "AT1G05400" "AT1G05400" "hypothetical protein" "Gene" ""
AT5G06370	0.939272	0.000150555		AT5G06370 "MATCH" "1" "AT5G06370" "AT5G06370" "NC domain-containing protein-like protein" "Gene" ""
AT3G58750	0.938862	6.4169e-05		AT3G58750 "MATCH" "1" "AT3G58750" "CSY2" "citrate synthase 2" "Gene" ""
AT5G25900	0.938624	2.98107e-05		AT5G25900 "MATCH" "1" "AT5G25900" "GA3" "GA requiring 3" "Gene" ""
AT1G17180	0.938316	2.16136e-05		AT1G17180 "MATCH" "1" "AT1G17180" "GSTU25" "glutathione S-transferase TAU 25" "Gene" ""
AT3G42630	0.93736	0.000337922		AT3G42630 "MATCH" "1" "AT3G42630" "AT3G42630" "Pentatricopeptide repeat (PPR) superfamily protein" "Gene" ""
AT1G50950	0.937112	0.00533466		AT1G50950 "MATCH" "1" "AT1G50950" "AT1G50950" "protein disulfide-isomerase 5-like protein (DUF1692)" "Gene" ""
AT5G23320	0.936939	0.0302178		AT5G23320 "MATCH" "1" "AT5G23320" "STE14A" "S-isoprenylcysteine O-methyltransferase" "Gene" ""
AT1G45150	0.936882	0.000142383		AT1G45150 "MATCH" "1" "AT1G45150" "AT1G45150" "alpha-1	6-mannosyl-glycoprotein 2-beta-N-acetylglucosaminyltransferase" "Gene" ""
AT4G37520	0.936881	0.0010939		AT4G37520 "MATCH" "1" "AT4G37520" "AT4G37520" "Peroxidase superfamily protein" "Gene" ""
AT3G22160	0.935715	0.000488454		AT3G22160 "MATCH" "1" "AT3G22160" "AT3G22160" "VQ motif-containing protein" "Gene" ""
AT2G21430	0.935164	0.0218604		AT2G21430 "MATCH" "1" "AT2G21430" "AT2G21430" "Papain family cysteine protease" "Gene" ""
AT3G26680	0.935123	0.000174259		AT3G26680 "MATCH" "1" "AT3G26680" "SNM1" "DNA repair metallo-beta-lactamase family protein" "Gene" ""
AT1G13190	0.934921	5.59034e-05		AT1G13190 "MATCH" "1" "AT1G13190" "AT1G13190" "RNA-binding (RRM/RBD/RNP motifs) family protein" "Gene" ""
AT5G44060	0.934909	0.000388816		AT5G44060 "MATCH" "1" "AT5G44060" "AT5G44060" "embryo sac development arrest protein" "Gene" ""
AT2G25080	0.934908	0.000704598		AT2G25080 "MATCH" "1" "AT2G25080" "GPX1" "glutathione peroxidase 1" "Gene" ""
AT3G07280	0.934843	4.12673e-05		AT3G07280 "MATCH" "1" "AT3G07280" "" "" "Pseudogene" ""
AT5G62520	0.932773	0.0113447		AT5G62520 "MATCH" "1" "AT5G62520" "SRO5" "similar to RCD one 5" "Gene" ""
AT5G59940	0.93227	0.00183432		AT5G59940 "MATCH" "1" "AT5G59940" "AT5G59940" "Cysteine/Histidine-rich C1 domain family protein" "Gene" ""
AT5G16170	0.932193	0.000515228		AT5G16170 "MATCH" "1" "AT5G16170" "AT5G16170" "Core-2/I-branching beta-1	6-N-acetylglucosaminyltransferase family protein" "Gene" ""
AT1G30820	0.931721	0.000430171		AT1G30820 "MATCH" "1" "AT1G30820" "AT1G30820" "CTP synthase family protein" "Gene" ""
AT1G68820	0.92962	0.000180788		AT1G68820 "MATCH" "1" "AT1G68820" "AT1G68820" "Transmembrane Fragile-X-F-associated protein" "Gene" ""
AT3G14050	0.929567	0.00243297		AT3G14050 "MATCH" "1" "AT3G14050" "RSH2" "RELA/SPOT homolog 2" "Gene" ""
AT4G26700	0.929557	0.000787511		AT4G26700 "MATCH" "1" "AT4G26700" "FIM1" "fimbrin 1" "Gene" ""
AT5G52070	0.929428	0.000173726		AT5G52070 "MATCH" "1" "AT5G52070" "AT5G52070" "Agenet domain-containing protein" "Gene" ""
[truncated: 4,229 more rows]
[truncated: 1 more columns]

## Sheet: Table S3
Comparison 3: ein2/jar1 24 hpc with Mp / ein2/jar1 24 h				ARAPORT ThaleMine, https://apps.araport.org/thalemine/begin.do
AGI	log2FoldChange	padj		input "reason" "matches" "primaryIdentifier" "symbol" "briefDescription" "class" "isObsolete"
AT3G54530	4.68524	5.75855e-28		AT3G54530 "MATCH" "1" "AT3G54530" "AT3G54530" "hypothetical protein" "Gene" ""
AT1G63570	4.56516	3.14494e-15		AT1G63570 "MATCH" "1" "AT1G63570" "AT1G63570" "Receptor-like protein kinase-related family protein" "Gene" ""
AT5G55150	4.39769	7.1478e-16		AT5G55150 "MATCH" "1" "AT5G55150" "AT5G55150" "F-box SKIP23-like protein (DUF295)" "Gene" ""
AT5G39110	4.34449	1.79387e-14		AT5G39110 "MATCH" "1" "AT5G39110" "AT5G39110" "RmlC-like cupins superfamily protein" "Gene" ""
AT2G04050	4.05514	1.41452e-10		AT2G04050 "MATCH" "1" "AT2G04050" "AT2G04050" "MATE efflux family protein" "Gene" ""
AT5G39150	3.90038	2.23193e-10		AT5G39150 "MATCH" "1" "AT5G39150" "AT5G39150" "RmlC-like cupins superfamily protein" "Gene" ""
AT1G63590	3.89362	1.41511e-10		AT1G63590 "MATCH" "1" "AT1G63590" "AT1G63590" "Receptor-like protein kinase-related family protein" "Gene" ""
AT3G03670	3.85538	1.33156e-15		AT3G03670 "MATCH" "1" "AT3G03670" "AT3G03670" "Peroxidase superfamily protein" "Gene" ""
AT5G39120	3.78049	2.23193e-10		AT5G39120 "MATCH" "1" "AT5G39120" "AT5G39120" "RmlC-like cupins superfamily protein" "Gene" ""
AT5G39180	3.76293	6.59664e-10		AT5G39180 "MATCH" "1" "AT5G39180" "AT5G39180" "RmlC-like cupins superfamily protein" "Gene" ""
AT5G24640	3.55284	3.10225e-08		AT5G24640 "MATCH" "1" "AT5G24640" "AT5G24640" "hypothetical protein" "Gene" ""
AT2G46790	3.54416	2.53214e-15		AT2G46790 "MATCH" "1" "AT2G46790" "PRR9" "pseudo-response regulator 9" "Gene" ""
AT3G12910	3.53852	1.75159e-08		AT3G12910 "MATCH" "1" "AT3G12910" "AT3G12910" "NAC (No Apical Meristem) domain transcriptional regulator superfamily protein" "Gene" ""
AT5G51440	3.50116	2.4758e-17		AT5G51440 "MATCH" "1" "AT5G51440" "AT5G51440" "HSP20-like chaperones superfamily protein" "Gene" ""
AT1G21850	3.45224	7.45262e-09		AT1G21850 "MATCH" "1" "AT1G21850" "sks8" "SKU5 similar 8" "Gene" ""
AT4G37220	3.42499	1.36909e-07		AT4G37220 "MATCH" "1" "AT4G37220" "AT4G37220" "Cold acclimation protein WCOR413 family" "Gene" ""
AT3G54520	3.41589	9.00666e-11		AT3G54520 "MATCH" "1" "AT3G54520" "AT3G54520" "hypothetical protein" "Gene" ""
AT3G26230	3.40292	1.61882e-10		AT3G26230 "MATCH" "1" "AT3G26230" "CYP71B24" "cytochrome P450	family 71	subfamily B	polypeptide 24" "Gene" ""
AT5G19880	3.38232	2.61027e-07		AT5G19880 "MATCH" "1" "AT5G19880" "AT5G19880" "Peroxidase superfamily protein" "Gene" ""
AT3G24500	3.29934	1.66812e-10		AT3G24500 "MATCH" "1" "AT3G24500" "MBF1C" "multiprotein bridging factor 1C" "Gene" ""
AT4G00970	3.28751	6.29245e-07		AT4G00970 "MATCH" "1" "AT4G00970" "CRK41" "cysteine-rich RLK (RECEPTOR-like protein kinase) 41" "Gene" ""
AT1G08630	3.27318	1.48456e-06		AT1G08630 "MATCH" "1" "AT1G08630" "THA1" "threonine aldolase 1" "Gene" ""
AT3G60270	3.19267	1.49005e-11		AT3G60270 "MATCH" "1" "AT3G60270" "AT3G60270" "Cupredoxin superfamily protein" "Gene" ""
AT5G64510	3.18958	3.9867e-08		AT5G64510 "MATCH" "1" "AT5G64510" "TIN1" "tunicamycin induced protein" "Gene" ""
AT2G43620	3.173	1.30047e-06		AT2G43620 "MATCH" "1" "AT2G43620" "AT2G43620" "Chitinase family protein" "Gene" ""
AT5G13210	3.12646	3.45991e-10		AT5G13210 "MATCH" "1" "AT5G13210" "AT5G13210" "Uncharacterized conserved protein UCP015417	vWA" "Gene" ""
AT4G09120	3.08131	7.97267e-06		AT4G09120 "MATCH" "1" "AT4G09120" "AT4G09120" "RING/U-box superfamily protein" "Gene" ""
AT4G12735	3.05527	9.04408e-06		AT4G12735 "MATCH" "1" "AT4G12735" "AT4G12735" "hypothetical protein" "Gene" ""
AT2G43920	3.02195	5.99473e-07		AT2G43920 "MATCH" "1" "AT2G43920" "HOL2" "S-adenosyl-L-methionine-dependent methyltransferases superfamily protein" "Gene" ""
AT1G26240	3.0077	2.8243e-07		AT1G26240 "MATCH" "1" "AT1G26240" "AT1G26240" "Proline-rich extensin-like family protein" "Gene" ""
AT5G07760	3.00526	1.81885e-07		AT5G07760 "MATCH" "1" "AT5G07760" "AT5G07760" "formin homology 2 domain-containing protein / FH2 domain-containing protein" "Gene" ""
AT5G52350	2.97983	1.42751e-05		AT5G52350 "MATCH" "1" "AT5G52350" "EXO70A3" "exocyst subunit exo70 family protein A3" "Gene" ""
AT2G18660	2.95478	3.69848e-05		AT2G18660 "MATCH" "1" "AT2G18660" "PNP-A" "plant natriuretic peptide A" "Gene" ""
AT1G19530	2.92861	2.38609e-05		AT1G19530 "MATCH" "1" "AT1G19530" "AT1G19530" "DNA polymerase epsilon catalytic subunit A" "Gene" ""
AT1G42980	2.92496	1.42518e-05		AT1G42980 "MATCH" "1" "AT1G42980" "AT1G42980" "Actin-binding FH2 (formin homology 2) family protein" "Gene" ""
AT2G36800	2.87241	4.17445e-05		AT2G36800 "MATCH" "1" "AT2G36800" "DOGT1" "don-glucosyltransferase 1" "Gene" ""
AT2G26150	2.8574	2.09766e-05		AT2G26150 "MATCH" "1" "AT2G26150" "HSFA2" "heat shock transcription factor A2" "Gene" ""
AT2G38823	2.83237	6.23298e-11		AT2G38823 "MATCH" "1" "AT2G38823" "AT2G38823" "hypothetical protein" "Gene" ""
AT5G39100	2.81523	0.000108782		AT5G39100 "MATCH" "1" "AT5G39100" "GLP6" "germin-like protein 6" "Gene" ""
AT4G25200	2.80841	2.98133e-05		AT4G25200 "MATCH" "1" "AT4G25200" "HSP23.6-MITO" "mitochondrion-localized small heat shock protein 23.6" "Gene" ""
AT4G25580	2.80051	0.000130475		AT4G25580 "MATCH" "1" "AT4G25580" "AT4G25580" "CAP160 protein" "Gene" ""
AT5G11140	2.79674	1.30178e-05		AT5G11140 "MATCH" "1" "AT5G11140" "AT5G11140" "phospholipase-like protein (PEARLI 4) family protein" "Gene" ""
AT3G45730	2.77112	9.04408e-06		AT3G45730 "MATCH" "1" "AT3G45730" "AT3G45730" "hypothetical protein" "Gene" ""
AT4G11470	2.76296	2.55211e-05		AT4G11470 "MATCH" "1" "AT4G11470" "CRK31" "cysteine-rich RLK (RECEPTOR-like protein kinase) 31" "Gene" ""
AT4G23220	2.75399	0.000188805		AT4G23220 "MATCH" "1" "AT4G23220" "CRK14" "cysteine-rich RECEPTOR-like kinase" "Gene" ""
AT5G20230	2.7521	0.00016684		AT5G20230 "MATCH" "1" "AT5G20230" "BCB" "blue-copper-binding protein" "Gene" ""
AT2G21640	2.75166	2.16749e-07		AT2G21640 "MATCH" "1" "AT2G21640" "AT2G21640" "marker for oxidative stress response protein" "Gene" ""
AT1G21400	2.74942	0.000161393		AT1G21400 "MATCH" "1" "AT1G21400" "AT1G21400" "Thiamin diphosphate-binding fold (THDP-binding) superfamily protein" "Gene" ""
AT2G02930	2.74543	8.2675e-05		AT2G02930 "MATCH" "1" "AT2G02930" "GSTF3" "glutathione S-transferase F3" "Gene" ""
AT3G49110	2.73546	0.000191597		AT3G49110 "MATCH" "1" "AT3G49110" "PRXCA" "peroxidase CA" "Gene" ""
AT4G13300	2.71246	0.000117359		AT4G13300 "MATCH" "1" "AT4G13300" "TPS13" "terpenoid synthase 13" "Gene" ""
AT5G24110	2.71033	2.01801e-06		AT5G24110 "MATCH" "1" "AT5G24110" "WRKY30" "WRKY DNA-binding protein 30" "Gene" ""
AT4G39675	2.69891	0.000233846		AT4G39675 "MATCH" "1" "AT4G39675" "AT4G39675" "hypothetical protein" "Gene" ""
AT3G21520	2.68692	0.000293442		AT3G21520 "MATCH" "1" "AT3G21520" "DMP1" "transmembrane protein	putative (DUF679 domain membrane protein 1)" "Gene" ""
AT1G23840	2.66738	0.000191597		AT1G23840 "MATCH" "1" "AT1G23840" "AT1G23840" "transmembrane protein" "Gene" ""
AT5G06980	2.66396	6.88754e-06		AT5G06980 "MATCH" "1" "AT5G06980" "AT5G06980" "hypothetical protein" "Gene" ""
AT4G02520	2.66369	0.00013225		AT4G02520 "MATCH" "1" "AT4G02520" "GSTF2" "glutathione S-transferase PHI 2" "Gene" ""
AT4G04480	2.6517	0.000397832		AT4G04480 "MATCH" "1" "AT4G04480" "AT4G04480" "F-box protein with a domain protein" "Gene" ""
AT4G11070	2.62352	0.000171582		AT4G11070 "MATCH" "1" "AT4G11070" "WRKY41" "WRKY family transcription factor" "Gene" ""
AT1G77210	2.61592	0.000247463		AT1G77210 "MATCH" "1" "AT1G77210" "STP14" "sugar transporter 14" "Gene" ""
AT1G75000	2.60548	0.00010117		AT1G75000 "MATCH" "1" "AT1G75000" "AT1G75000" "GNS1/SUR4 membrane protein family" "Gene" ""
AT3G12580	2.60015	1.12664e-07		AT3G12580 "MATCH" "1" "AT3G12580" "HSP70" "heat shock protein 70" "Gene" ""
AT1G74190	2.58734	0.000188589		AT1G74190 "MATCH" "1" "AT1G74190" "RLP15" "receptor like protein 15" "Gene" ""
AT4G10830	2.58505	0.000472268		AT4G10830 "MATCH" "1" "AT4G10830" "AT4G10830" "transposable_element_gene" "TransposableElementGene" ""
AT1G67000	2.56695	0.000198854		AT1G67000 "MATCH" "1" "AT1G67000" "AT1G67000" "Protein kinase superfamily protein" "Gene" ""
AT2G47520	2.56145	0.00056324		AT2G47520 "MATCH" "1" "AT2G47520" "ERF71" "Integrase-type DNA-binding superfamily protein" "Gene" ""
AT1G63580	2.54174	1.2443e-08		AT1G63580 "MATCH" "1" "AT1G63580" "AT1G63580" "Receptor-like protein kinase-related family protein" "Gene" ""
AT1G63550	2.53372	0.000298387		AT1G63550 "MATCH" "1" "AT1G63550" "AT1G63550" "Receptor-like protein kinase-related family protein" "Gene" ""
AT1G65500	2.53191	0.000958788		AT1G65500 "MATCH" "1" "AT1G65500" "AT1G65500" "transmembrane protein" "Gene" ""
AT2G41850	2.53128	0.000952725		AT2G41850 "MATCH" "1" "AT2G41850" "PGAZAT" "polygalacturonase ADPG2-like protein" "Gene" ""
AT5G43450	2.52571	1.48456e-06		AT5G43450 "MATCH" "1" "AT5G43450" "AT5G43450" "2-oxoglutarate (2OG) and Fe(II)-dependent oxygenase superfamily protein" "Gene" ""
AT2G04460	2.52136	2.30652e-08		AT2G04460 "MATCH" "1" "AT2G04460" "AT2G04460" "transposable_element_gene" "TransposableElementGene" ""
AT5G39130	2.51985	0.000746159		AT5G39130 "MATCH" "1" "AT5G39130" "AT5G39130" "RmlC-like cupins superfamily protein" "Gene" ""
AT4G15530	2.51186	0.000974935		AT4G15530 "MATCH" "1" "AT4G15530" "PPDK" "pyruvate orthophosphate dikinase" "Gene" ""
AT1G48980	2.50913	0.000268063		AT1G48980 "MATCH" "1" "AT1G48980" "AT1G48980" "2-oxoglutarate (2OG) and Fe(II)-dependent oxygenase superfamily protein" "Gene" ""
AT3G14200	2.50286	1.41511e-10		AT3G14200 "MATCH" "1" "AT3G14200" "AT3G14200" "Chaperone DnaJ-domain superfamily protein" "Gene" ""
AT4G08380	2.50274	0.0011962		AT4G08380 "MATCH" "1" "AT4G08380" "AT4G08380" "Proline-rich extensin-like family protein" "Gene" ""
AT5G06730	2.49591	0.00043474		AT5G06730 "MATCH" "1" "AT5G06730" "AT5G06730" "Peroxidase superfamily protein" "Gene" ""
AT1G55230	2.49442	0.00117162		AT1G55230 "MATCH" "1" "AT1G55230" "AT1G55230" "proteinase inhibitor I4	serpin (DUF716)" "Gene" ""
AT2G41730	2.48639	0.00065068		AT2G41730 "MATCH" "1" "AT2G41730" "AT2G41730" "calcium-binding site protein" "Gene" ""
AT4G04490	2.46163	0.00016684		AT4G04490 "MATCH" "1" "AT4G04490" "CRK36" "cysteine-rich RLK (RECEPTOR-like protein kinase) 36" "Gene" ""
AT2G04070	2.45651	0.00143668		AT2G04070 "MATCH" "1" "AT2G04070" "AT2G04070" "MATE efflux family protein" "Gene" ""
AT1G69490	2.44483	0.00170717		AT1G69490 "MATCH" "1" "AT1G69490" "NAP" "NAC-like	activated by AP3/PI" "Gene" ""
AT5G52720	2.43538	0.00196816		AT5G52720 "MATCH" "1" "AT5G52720" "AT5G52720" "Copper transport protein family" "Gene" ""
AT3G15500	2.41646	0.00226148		AT3G15500 "MATCH" "1" "AT3G15500" "NAC3" "NAC domain containing protein 3" "Gene" ""
AT1G72070	2.39652	0.00245815		AT1G72070 "MATCH" "1" "AT1G72070" "AT1G72070" "Chaperone DnaJ-domain superfamily protein" "Gene" ""
AT5G57660	2.38641	7.41532e-07		AT5G57660 "MATCH" "1" "AT5G57660" "COL5" "CONSTANS-like 5" "Gene" ""
AT4G10530	2.37657	0.000133446		AT4G10530 "MATCH" "1" "AT4G10530" "AT4G10530" "Subtilase family protein" "Gene" ""
AT1G26250	2.37511	2.91501e-08		AT1G26250 "MATCH" "1" "AT1G26250" "AT1G26250" "Proline-rich extensin-like family protein" "Gene" ""
AT1G10070	2.37079	0.00214211		AT1G10070 "MATCH" "1" "AT1G10070" "BCAT-2" "branched-chain amino acid transaminase 2" "Gene" ""
AT4G26260	2.3661	0.002691		AT4G26260 "MATCH" "1" "AT4G26260" "MIOX4" "myo-inositol oxygenase 4" "Gene" ""
AT1G64660	2.36562	0.00164294		AT1G64660 "MATCH" "1" "AT1G64660" "MGL" "methionine gamma-lyase" "Gene" ""
AT2G17040	2.3631	0.00323501		AT2G17040 "MATCH" "1" "AT2G17040" "NAC036" "NAC domain containing protein 36" "Gene" ""
AT1G14200	2.34661	0.000141146		AT1G14200 "MATCH" "1" "AT1G14200" "AT1G14200" "RING/U-box superfamily protein" "Gene" ""
AT3G47090	2.34621	0.0032459		AT3G47090 "MATCH" "1" "AT3G47090" "AT3G47090" "Leucine-rich repeat protein kinase family protein" "Gene" ""
AT1G32960	2.3453	0.00357971		AT1G32960 "MATCH" "1" "AT1G32960" "SBT3.3" "Subtilase family protein" "Gene" ""
AT5G23980	2.34493	0.00270517		AT5G23980 "MATCH" "1" "AT5G23980" "FRO4" "ferric reduction oxidase 4" "Gene" ""
AT2G29350	2.3438	0.000825631		AT2G29350 "MATCH" "1" "AT2G29350" "SAG13" "senescence-associated gene 13" "Gene" ""
AT3G60140	2.33211	0.00401674		AT3G60140 "MATCH" "1" "AT3G60140" "DIN2" "Glycosyl hydrolase superfamily protein" "Gene" ""
AT1G74310	2.33007	0.000133446		AT1G74310 "MATCH" "1" "AT1G74310" "HSP101" "heat shock protein 101" "Gene" ""
AT2G01010	2.31755	0.00434064		AT2G01010 "MATCH" "1" "AT2G01010" "AT2G01010" "" "Gene" ""
AT4G27310	2.31602	2.30197e-06		AT4G27310 "MATCH" "1" "AT4G27310" "BBX28" "B-box type zinc finger family protein" "Gene" ""
AT2G33160	2.3115	0.00437019		AT2G33160 "MATCH" "1" "AT2G33160" "AT2G33160" "glycoside hydrolase family 28 protein / polygalacturonase (pectinase) family protein" "Gene" ""
AT4G17250	2.30253	8.2675e-05		AT4G17250 "MATCH" "1" "AT4G17250" "AT4G17250" "transmembrane protein" "Gene" ""
AT2G29340	2.29443	2.9119e-07		AT2G29340 "MATCH" "1" "AT2G29340" "AT2G29340" "NAD-dependent epimerase/dehydratase family protein" "Gene" ""
AT3G12320	2.28796	0.00181461		AT3G12320 "MATCH" "1" "AT3G12320" "AT3G12320" "hypothetical protein" "Gene" ""
AT5G64170	2.28775	1.44686e-07		AT5G64170 "MATCH" "1" "AT5G64170" "AT5G64170" "dentin sialophosphoprotein-like protein" "Gene" ""
AT4G23180	2.2836	0.00348254		AT4G23180 "MATCH" "1" "AT4G23180" "CRK10" "cysteine-rich RLK (RECEPTOR-like protein kinase) 10" "Gene" ""
AT1G21520	2.28011	0.00192983		AT1G21520 "MATCH" "1" "AT1G21520" "AT1G21520" "hypothetical protein" "Gene" ""
AT1G62420	2.27971	0.00503966		AT1G62420 "MATCH" "1" "AT1G62420" "AT1G62420" "DUF506 family protein (DUF506)" "Gene" ""
AT5G39160	2.27803	0.00421783		AT5G39160 "MATCH" "1" "AT5G39160" "AT5G39160" "RmlC-like cupins superfamily protein" "Gene" ""
AT5G52050	2.27457	0.00538877		AT5G52050 "MATCH" "1" "AT5G52050" "AT5G52050" "MATE efflux family protein" "Gene" ""
AT1G68765	2.27334	0.0012204		AT1G68765 "MATCH" "1" "AT1G68765" "IDA" "Putative membrane lipoprotein" "Gene" ""
AT1G18330	2.26349	2.97127e-06		AT1G18330 "MATCH" "1" "AT1G18330" "EPR1" "Homeodomain-like superfamily protein" "Gene" ""
AT4G28420	2.26234	0.00520868		AT4G28420 "MATCH" "1" "AT4G28420" "AT4G28420" "Tyrosine transaminase family protein" "Gene" ""
AT3G04210	2.25636	0.00594251		AT3G04210 "MATCH" "1" "AT3G04210" "AT3G04210" "Disease resistance protein (TIR-NBS class)" "Gene" ""
AT3G08970	2.25099	0.000158531		AT3G08970 "MATCH" "1" "AT3G08970" "ATERDJ3A" "DNAJ heat shock N-terminal domain-containing protein" "Gene" ""
AT5G37840	2.24424	0.00621863		AT5G37840 "MATCH" "1" "AT5G37840" "AT5G37840" "plastid movement impaired protein" "Gene" ""
AT2G47190	2.24346	0.00629822		AT2G47190 "MATCH" "1" "AT2G47190" "MYB2" "myb domain protein 2" "Gene" ""
AT1G06137	2.23507	0.00621863		AT1G06137 "MATCH" "1" "AT1G06137" "AT1G06137" "transmembrane protein" "Gene" ""
AT2G40180	2.23048	0.00181461		AT2G40180 "MATCH" "1" "AT2G40180" "PP2C5" "phosphatase 2C5" "Gene" ""
AT4G16680	2.22857	0.00201572		AT4G16680 "MATCH" "1" "AT4G16680" "AT4G16680" "P-loop containing nucleoside triphosphate hydrolases superfamily protein" "Gene" ""
AT5G57560	2.22528	0.00487561		AT5G57560 "MATCH" "1" "AT5G57560" "TCH4" "Xyloglucan endotransglucosylase/hydrolase family protein" "Gene" ""
AT1G19610	2.22196	0.00480551		AT1G19610 "MATCH" "1" "AT1G19610" "PDF1.4" "defensin-like protein" "Gene" ""
AT2G40740	2.21926	0.00482783		AT2G40740 "MATCH" "1" "AT2G40740" "WRKY55" "WRKY DNA-binding protein 55" "Gene" ""
AT3G26830	2.21907	0.00603708		AT3G26830 "MATCH" "1" "AT3G26830" "PAD3" "Cytochrome P450 superfamily protein" "Gene" ""
AT4G23170	2.21663	0.00250769		AT4G23170 "MATCH" "1" "AT4G23170" "EP1" "receptor-like protein kinase-related family protein" "Gene" ""
AT5G52640	2.21655	9.09779e-05		AT5G52640 "MATCH" "1" "AT5G52640" "HSP90.1" "heat shock-like protein" "Gene" ""
AT4G10500	2.21507	0.00535223		AT4G10500 "MATCH" "1" "AT4G10500" "AT4G10500" "2-oxoglutarate (2OG) and Fe(II)-dependent oxygenase superfamily protein" "Gene" ""
AT5G24540	2.20451	0.00755774		AT5G24540 "MATCH" "1" "AT5G24540" "BGLU31" "beta glucosidase 31" "Gene" ""
AT3G55840	2.1969	0.00621863		AT3G55840 "MATCH" "1" "AT3G55840" "AT3G55840" "Hs1pro-1 protein" "Gene" ""
AT2G35730	2.19554	0.00547081		AT2G35730 "MATCH" "1" "AT2G35730" "AT2G35730" "Heavy metal transport/detoxification superfamily protein" "Gene" ""
AT5G22910	2.18999	0.00444427		AT5G22910 "MATCH" "1" "AT5G22910" "CHX9" "cation/H exchanger 9" "Gene" ""
AT1G66465	2.18556	0.00848714		AT1G66465 "MATCH" "1" "AT1G66465" "AT1G66465" "transmembrane protein" "Gene" ""
AT1G22890	2.18437	0.00348341		AT1G22890 "MATCH" "1" "AT1G22890" "AT1G22890" "transmembrane protein" "Gene" ""
AT5G07010	2.17704	0.00803234		AT5G07010 "MATCH" "1" "AT5G07010" "ST2A" "sulfotransferase 2A" "Gene" ""
AT2G39400	2.17684	0.00167977		AT2G39400 "MATCH" "1" "AT2G39400" "AT2G39400" "alpha/beta-Hydrolases superfamily protein" "Gene" ""
AT3G48520	2.17658	0.00642738		AT3G48520 "MATCH" "1" "AT3G48520" "CYP94B3" "cytochrome P450	family 94	subfamily B	polypeptide 3" "Gene" ""
AT1G01480	2.173	0.0088402		AT1G01480 "MATCH" "1" "AT1G01480" "ACS2" "1-amino-cyclopropane-1-carboxylate synthase 2" "Gene" ""
AT4G23810	2.17242	0.000409505		AT4G23810 "MATCH" "1" "AT4G23810" "WRKY53" "WRKY family transcription factor" "Gene" ""
AT5G66640	2.17199	0.00335718		AT5G66640 "MATCH" "1" "AT5G66640" "DAR3" "DA1-related protein 3" "Gene" ""
AT3G21720	2.16974	0.00112407		AT3G21720 "MATCH" "1" "AT3G21720" "ICL" "isocitrate lyase" "Gene" ""
AT2G24195	2.16929	0.00902436		AT2G24195 "MATCH" "1" "AT2G24195" "AT2G24195" "transmembrane protein" "Gene" ""
AT4G30270	2.16862	0.0086774		AT4G30270 "MATCH" "1" "AT4G30270" "XTH24" "xyloglucan endotransglucosylase/hydrolase 24" "Gene" ""
AT3G23230	2.16093	0.00951878		AT3G23230 "MATCH" "1" "AT3G23230" "TDR1" "Integrase-type DNA-binding superfamily protein" "Gene" ""
AT3G46090	2.15776	0.0102331		AT3G46090 "MATCH" "1" "AT3G46090" "ZAT7" "C2H2 and C2HC zinc fingers superfamily protein" "Gene" ""
AT5G40990	2.15531	0.00740898		AT5G40990 "MATCH" "1" "AT5G40990" "GLIP1" "GDSL lipase 1" "Gene" ""
AT1G60480	2.14281	0.0104544		AT1G60480 "MATCH" "1" "AT1G60480" "AT1G60480" "pseudogene of ADP-ribosylation factor A1E" "Pseudogene" ""
AT5G49690	2.14175	0.0109041		AT5G49690 "MATCH" "1" "AT5G49690" "AT5G49690" "UDP-Glycosyltransferase superfamily protein" "Gene" ""
AT4G23215	2.13946	0.0109437		AT4G23215 "MATCH" "1" "AT4G23215" "AT4G23215" "pseudogene of cysteine-rich RECEPTOR-like kinase" "Pseudogene" ""
AT4G06410	2.13738	0.00757775		AT4G06410 "MATCH" "1" "AT4G06410" "" "Natural antisense transcript overlaps with AT4G16670" "Gene" ""
AT3G01500	2.13594	0.0111033		AT3G01500 "MATCH" "1" "AT3G01500" "CA1" "carbonic anhydrase 1" "Gene" ""
AT1G07400	2.12615	0.00865097		AT1G07400 "MATCH" "1" "AT1G07400" "AT1G07400" "HSP20-like chaperones superfamily protein" "Gene" ""
AT5G38200	2.11754	0.0109437		AT5G38200 "MATCH" "1" "AT5G38200" "AT5G38200" "Class I glutamine amidotransferase-like superfamily protein" "Gene" ""
AT1G67070	2.11695	0.0104544		AT1G67070 "MATCH" "1" "AT1G67070" "DIN9" "Mannose-6-phosphate isomerase	type I" "Gene" ""
AT2G36440	2.1149	0.00449501		AT2G36440 "MATCH" "1" "AT2G36440" "AT2G36440" "hypothetical protein" "Gene" ""
AT5G44580	2.11144	0.00629822		AT5G44580 "MATCH" "1" "AT5G44580" "AT5G44580" "transmembrane protein" "Gene" ""
AT3G50930	2.10349	0.00595529		AT3G50930 "MATCH" "1" "AT3G50930" "BCS1" "cytochrome BC1 synthesi" "Gene" ""
AT2G45130	2.10313	0.00439556		AT2G45130 "MATCH" "1" "AT2G45130" "SPX3" "SPX domain protein 3" "Gene" ""
AT3G26170	2.09621	0.0141702		AT3G26170 "MATCH" "1" "AT3G26170" "CYP71B19" "cytochrome P450	family 71	subfamily B	polypeptide 19" "Gene" ""
AT1G03670	2.09032	0.0143864		AT1G03670 "MATCH" "1" "AT1G03670" "AT1G03670" "ankyrin repeat family protein" "Gene" ""
AT1G61080	2.0832	0.00207059		AT1G61080 "MATCH" "1" "AT1G61080" "AT1G61080" "Hydroxyproline-rich glycoprotein family protein" "Gene" ""
AT4G16690	2.08289	0.0144725		AT4G16690 "MATCH" "1" "AT4G16690" "MES16" "methyl esterase 16" "Gene" ""
AT1G02930	2.07732	0.00642738		AT1G02930 "MATCH" "1" "AT1G02930" "GSTF6" "glutathione S-transferase 6" "Gene" ""
AT5G43570	2.0684	0.0143864		AT5G43570 "MATCH" "1" "AT5G43570" "AT5G43570" "Serine protease inhibitor	potato inhibitor I-type family protein" "Gene" ""
AT1G07180	2.06773	0.00487561		AT1G07180 "MATCH" "1" "AT1G07180" "NDA1" "alternative NAD(P)H dehydrogenase 1" "Gene" ""
AT4G37390	2.0674	0.00348341		AT4G37390 "MATCH" "1" "AT4G37390" "BRU6" "Auxin-responsive GH3 family protein" "Gene" ""
AT1G43675	2.06394	0.0166269		AT1G43675 "MATCH" "1" "AT1G43675" "AT1G43675" "transposable_element_gene" "TransposableElementGene" ""
AT1G02920	2.06005	0.00450095		AT1G02920 "MATCH" "1" "AT1G02920" "GSTF7" "glutathione S-transferase 7" "Gene" ""
AT3G50160	2.05791	0.0164799		AT3G50160 "MATCH" "1" "AT3G50160" "AT3G50160" "transmembrane protein	putative (DUF247)" "Gene" ""
AT1G71200	2.05736	0.00496727		AT1G71200 "MATCH" "1" "AT1G71200" "AT1G71200" "basic helix-loop-helix (bHLH) DNA-binding superfamily protein" "Gene" ""
AT3G04000	2.05514	0.0146948		AT3G04000 "MATCH" "1" "AT3G04000" "AT3G04000" "NAD(P)-binding Rossmann-fold superfamily protein" "Gene" ""
AT3G13433	2.04506	0.0158169		AT3G13433 "MATCH" "1" "AT3G13433" "AT3G13433" "transmembrane protein" "Gene" ""
AT1G07187	2.04365	0.0185432		AT1G07187 "MATCH" "1" "AT1G07187" "" "" "Gene" ""
AT3G28930	2.04358	0.00594251		AT3G28930 "MATCH" "1" "AT3G28930" "AIG2" "AIG2-like (avirulence induced gene) family protein" "Gene" ""
AT3G16800	2.04276	5.1443e-06		AT3G16800 "MATCH" "1" "AT3G16800" "AT3G16800" "Protein phosphatase 2C family protein" "Gene" ""
AT1G21525	2.04101	0.00444673		AT1G21525 "MATCH" "1" "AT1G21525" "AT1G21525" "pseudogene of hypothetical protein" "Pseudogene" ""
AT1G76080	2.0335	7.97267e-06		AT1G76080 "MATCH" "1" "AT1G76080" "CDSP32" "chloroplastic drought-induced stress protein of 32 kD" "Gene" ""
AT2G18193	2.03348	0.000273618		AT2G18193 "MATCH" "1" "AT2G18193" "AT2G18193" "P-loop containing nucleoside triphosphate hydrolases superfamily protein" "Gene" ""
AT1G55510	2.03333	0.0119428		AT1G55510 "MATCH" "1" "AT1G55510" "BCDH BETA1" "branched-chain alpha-keto acid decarboxylase E1 beta subunit" "Gene" ""
AT1G08080	2.02878	0.0195973		AT1G08080 "MATCH" "1" "AT1G08080" "ACA7" "alpha carbonic anhydrase 7" "Gene" ""
AT3G47250	2.02724	0.0166518		AT3G47250 "MATCH" "1" "AT3G47250" "AT3G47250" "transmembrane protein	putative (DUF247)" "Gene" ""
AT1G17420	2.02686	0.0196837		AT1G17420 "MATCH" "1" "AT1G17420" "LOX3" "lipoxygenase 3" "Gene" ""
AT3G53600	2.02457	0.0155802		AT3G53600 "MATCH" "1" "AT3G53600" "AT3G53600" "C2H2-type zinc finger family protein" "Gene" ""
AT5G53970	2.02447	0.0168696		AT5G53970 "MATCH" "1" "AT5G53970" "TAT7" "Tyrosine transaminase family protein" "Gene" ""
AT1G07160	2.02038	0.00444427		AT1G07160 "MATCH" "1" "AT1G07160" "AT1G07160" "Protein phosphatase 2C family protein" "Gene" ""
AT3G14225	2.0178	0.000379583		AT3G14225 "MATCH" "1" "AT3G14225" "GLIP4" "GDSL-motif lipase 4" "Gene" ""
AT3G29240	2.01676	0.0130622		AT3G29240 "MATCH" "1" "AT3G29240" "AT3G29240" "PPR containing protein (DUF179)" "Gene" ""
AT4G31970	2.00369	0.0199522		AT4G31970 "MATCH" "1" "AT4G31970" "CYP82C2" "cytochrome P450	family 82	subfamily C	polypeptide 2" "Gene" ""
AT1G06570	2.00163	0.0130622		AT1G06570 "MATCH" "1" "AT1G06570" "PDS1" "4-hydroxyphenylpyruvate dioxygenase" "Gene" ""
AT2G31860	2.00152	0.00027505		AT2G31860 "MATCH" "1" "AT2G31860" "AT2G31860" "pseudogene of poly(ADP-ribose) glycohydrolase 2" "Pseudogene" ""
AT4G13310	1.9954	0.0208242		AT4G13310 "MATCH" "1" "AT4G13310" "CYP71A20" "cytochrome P450	family 71	subfamily A	polypeptide 20" "Gene" ""
AT2G25200	1.99499	0.01078		AT2G25200 "MATCH" "1" "AT2G25200" "AT2G25200" "hypothetical protein (DUF868)" "Gene" ""
AT3G02840	1.99362	0.0192882		AT3G02840 "MATCH" "1" "AT3G02840" "AT3G02840" "ARM repeat superfamily protein" "Gene" ""
AT1G06135	1.99254	0.0236368		AT1G06135 "MATCH" "1" "AT1G06135" "AT1G06135" "transmembrane protein" "Gene" ""
AT1G59740	1.99046	0.011632		AT1G59740 "MATCH" "1" "AT1G59740" "AT1G59740" "Major facilitator superfamily protein" "Gene" ""
AT1G51920	1.98904	0.0185432		AT1G51920 "MATCH" "1" "AT1G51920" "AT1G51920" "transmembrane protein" "Gene" ""
AT5G26220	1.98765	0.00669083		AT5G26220 "MATCH" "1" "AT5G26220" "AT5G26220" "ChaC-like family protein" "Gene" ""
AT3G01600	1.98684	0.000158531		AT3G01600 "MATCH" "1" "AT3G01600" "NAC044" "NAC domain containing protein 44" "Gene" ""
AT1G61550	1.98566	0.0232013		AT1G61550 "MATCH" "1" "AT1G61550" "AT1G61550" "S-locus lectin protein kinase family protein" "Gene" ""
AT1G09180	1.98323	0.0189646		AT1G09180 "MATCH" "1" "AT1G09180" "SARA1A" "secretion-associated RAS super family 1" "Gene" ""
AT2G23170	1.98252	0.00646097		AT2G23170 "MATCH" "1" "AT2G23170" "GH3.3" "Auxin-responsive GH3 family protein" "Gene" ""
AT1G57650	1.97784	0.0251854		AT1G57650 "MATCH" "1" "AT1G57650" "AT1G57650" "ATP binding protein" "Gene" ""
AT5G24660	1.97618	0.00273266		AT5G24660 "MATCH" "1" "AT5G24660" "LSU2" "response to low sulfur 2" "Gene" ""
AT4G11521	1.97569	0.0111375		AT4G11521 "MATCH" "1" "AT4G11521" "AT4G11521" "Receptor-like protein kinase-related family protein" "Gene" ""
AT4G31950	1.97305	0.0251967		AT4G31950 "MATCH" "1" "AT4G31950" "CYP82C3" "cytochrome P450	family 82	subfamily C	polypeptide 3" "Gene" ""
AT2G13360	1.97244	0.00831436		AT2G13360 "MATCH" "1" "AT2G13360" "AGT" "alanine:glyoxylate aminotransferase" "Gene" ""
AT4G35770	1.97138	0.0221367		AT4G35770 "MATCH" "1" "AT4G35770" "SEN1" "Rhodanese/Cell cycle control phosphatase superfamily protein" "Gene" ""
AT2G26380	1.96939	0.0262435		AT2G26380 "MATCH" "1" "AT2G26380" "AT2G26380" "Leucine-rich repeat (LRR) family protein" "Gene" ""
AT3G22060	1.96773	0.0172431		AT3G22060 "MATCH" "1" "AT3G22060" "AT3G22060" "Receptor-like protein kinase-related family protein" "Gene" ""
AT2G37810	1.96465	0.0263786		AT2G37810 "MATCH" "1" "AT2G37810" "AT2G37810" "Cysteine/Histidine-rich C1 domain family protein" "Gene" ""
AT2G20800	1.96451	0.0255679		AT2G20800 "MATCH" "1" "AT2G20800" "NDB4" "NAD(P)H dehydrogenase B4" "Gene" ""
AT2G26560	1.96167	0.0233284		AT2G26560 "MATCH" "1" "AT2G26560" "PLA2A" "phospholipase A 2A" "Gene" ""
AT5G05730	1.95896	0.00974494		AT5G05730 "MATCH" "1" "AT5G05730" "ASA1" "anthranilate synthase alpha subunit 1" "Gene" ""
AT2G30766	1.95807	0.0264548		AT2G30766 "MATCH" "1" "AT2G30766" "AT2G30766" "hypothetical protein" "Gene" ""
AT5G37490	1.95805	0.00192983		AT5G37490 "MATCH" "1" "AT5G37490" "AT5G37490" "ARM repeat superfamily protein" "Gene" ""
AT4G13190	1.95641	0.00487561		AT4G13190 "MATCH" "1" "AT4G13190" "AT4G13190" "Protein kinase superfamily protein" "Gene" ""
AT2G20560	1.9563	0.000540716		AT2G20560 "MATCH" "1" "AT2G20560" "AT2G20560" "DNAJ heat shock family protein" "Gene" ""
AT5G37450	1.95518	0.00202371		AT5G37450 "MATCH" "1" "AT5G37450" "AT5G37450" "Leucine-rich repeat protein kinase family protein" "Gene" ""
AT4G23260	1.94968	0.01078		AT4G23260 "MATCH" "1" "AT4G23260" "CRK18" "cysteine-rich RLK (RECEPTOR-like protein kinase) 18" "Gene" ""
AT4G11890	1.94968	0.0283086		AT4G11890 "MATCH" "1" "AT4G11890" "ARCK1" "Protein kinase superfamily protein" "Gene" ""
AT2G43590	1.94899	0.0138544		AT2G43590 "MATCH" "1" "AT2G43590" "AT2G43590" "Chitinase family protein" "Gene" ""
AT4G22030	1.9461	0.0208242		AT4G22030 "MATCH" "1" "AT4G22030" "AT4G22030" "F-box protein with a domain protein" "Gene" ""
AT3G21790	1.94544	0.0281083		AT3G21790 "MATCH" "1" "AT3G21790" "AT3G21790" "UDP-Glycosyltransferase superfamily protein" "Gene" ""
AT1G73260	1.93862	0.00779121		AT1G73260 "MATCH" "1" "AT1G73260" "KTI1" "kunitz trypsin inhibitor 1" "Gene" ""
AT3G55790	1.93504	0.0111552		AT3G55790 "MATCH" "1" "AT3G55790" "AT3G55790" "transmembrane protein" "Gene" ""
AT4G01360	1.93414	0.0255622		AT4G01360 "MATCH" "1" "AT4G01360" "BPS3" "BPS1-like protein" "Gene" ""
AT3G54500	1.92849	0.00449501		AT3G54500 "MATCH" "1" "AT3G54500" "AT3G54500" "agglutinin-like protein" "Gene" ""
AT5G60900	1.92519	0.00537642		AT5G60900 "MATCH" "1" "AT5G60900" "RLK1" "receptor-like protein kinase 1" "Gene" ""
AT5G03210	1.92437	0.0329675		AT5G03210 "MATCH" "1" "AT5G03210" "DIP2" "E3 ubiquitin-protein ligase" "Gene" ""
AT1G61440	1.92256	0.0177742		AT1G61440 "MATCH" "1" "AT1G61440" "AT1G61440" "S-locus lectin protein kinase family protein" "Gene" ""
AT2G43570	1.92061	0.00851227		AT2G43570 "MATCH" "1" "AT2G43570" "CHI" "chitinase" "Gene" ""
AT3G47340	1.91837	0.0299418		AT3G47340 "MATCH" "1" "AT3G47340" "ASN1" "glutamine-dependent asparagine synthase 1" "Gene" ""
AT2G18680	1.91766	0.0170367		AT2G18680 "MATCH" "1" "AT2G18680" "AT2G18680" "transmembrane protein" "Gene" ""
AT5G02020	1.9152	0.0255622		AT5G02020 "MATCH" "1" "AT5G02020" "SIS" "E3 ubiquitin-protein ligase RLIM-like protein" "Gene" ""
AT5G19890	1.91442	0.0340168		AT5G19890 "MATCH" "1" "AT5G19890" "AT5G19890" "Peroxidase superfamily protein" "Gene" ""
AT5G66650	1.9124	0.0236368		AT5G66650 "MATCH" "1" "AT5G66650" "AT5G66650" "calcium uniporter (DUF607)" "Gene" ""
AT5G02810	1.91037	0.00503966		AT5G02810 "MATCH" "1" "AT5G02810" "PRR7" "pseudo-response regulator 7" "Gene" ""
AT5G12020	1.91033	0.0343484		AT5G12020 "MATCH" "1" "AT5G12020" "HSP17.6II" "17.6 kDa class II heat shock protein" "Gene" ""
AT1G60470	1.90771	0.0154603		AT1G60470 "MATCH" "1" "AT1G60470" "GolS4" "galactinol synthase 4" "Gene" ""
AT4G11480	1.90757	0.0208242		AT4G11480 "MATCH" "1" "AT4G11480" "CRK32" "cysteine-rich RLK (RECEPTOR-like protein kinase) 32" "Gene" ""
AT3G57460	1.90733	0.0354981		AT3G57460 "MATCH" "1" "AT3G57460" "AT3G57460" "catalytic/ metal ion binding / metalloendopeptidase/ zinc ion binding protein" "Gene" ""
AT3G06490	1.9067	0.0323711		AT3G06490 "MATCH" "1" "AT3G06490" "MYB108" "myb domain protein 108" "Gene" ""
AT2G15220	1.90014	0.00753634		AT2G15220 "MATCH" "1" "AT2G15220" "AT2G15220" "Plant basic secretory protein (BSP) family protein" "Gene" ""
AT2G29460	1.89762	0.0366977		AT2G29460 "MATCH" "1" "AT2G29460" "GSTU4" "glutathione S-transferase tau 4" "Gene" ""
AT3G06850	1.89726	0.0250382		AT3G06850 "MATCH" "1" "AT3G06850" "BCE2" "2-oxoacid dehydrogenases acyltransferase family protein" "Gene" ""
AT1G50745	1.89216	0.0208242		AT1G50745 "MATCH" "1" "AT1G50745" "AT1G50745" "plant mobile domain protein" "Gene" ""
AT4G23150	1.88521	0.0343283		AT4G23150 "MATCH" "1" "AT4G23150" "CRK7" "cysteine-rich RLK (RECEPTOR-like protein kinase) 7" "Gene" ""
AT2G32830	1.8847	0.0390072		AT2G32830 "MATCH" "1" "AT2G32830" "PHT1;5" "phosphate transporter 1;5" "Gene" ""
AT1G11070	1.88375	0.0244135		AT1G11070 "MATCH" "1" "AT1G11070" "AT1G11070" "hydroxyproline-rich glycoprotein family protein" "Gene" ""
AT1G34050	1.88364	0.00559539		AT1G34050 "MATCH" "1" "AT1G34050" "AT1G34050" "Ankyrin repeat family protein" "Gene" ""
AT3G50980	1.88356	0.0263786		AT3G50980 "MATCH" "1" "AT3G50980" "XERO1" "dehydrin xero 1" "Gene" ""
AT3G53590	1.88321	0.0208242		AT3G53590 "MATCH" "1" "AT3G53590" "AT3G53590" "LRR receptor-like Serine/Threonine-kinase" "Gene" ""
AT1G11300	1.87787	0.0087833		AT1G11300 "MATCH" "1" "AT1G11300" "AT1G11300" "G-type lectin S-receptor-like Serine/Threonine-kinase" "Gene" ""
AT3G27070	1.8778	0.01046		AT3G27070 "MATCH" "1" "AT3G27070" "TOM20-1" "translocase outer membrane 20-1" "Gene" ""
AT3G17110	1.87523	0.037089		AT3G17110 "MATCH" "1" "AT3G17110" "AT3G17110" "pseudogene of glycine-rich protein" "Pseudogene" ""
AT1G61610	1.87438	0.0368187		AT1G61610 "MATCH" "1" "AT1G61610" "AT1G61610" "S-locus lectin protein kinase family protein" "Gene" ""
AT1G50750	1.8731	0.0164799		AT1G50750 "MATCH" "1" "AT1G50750" "AT1G50750" "aminotransferase-like	mobile domain protein" "Gene" ""
AT3G47500	1.8717	1.93858e-05		AT3G47500 "MATCH" "1" "AT3G47500" "CDF3" "cycling DOF factor 3" "Gene" ""
AT3G01970	1.87135	0.0319461		AT3G01970 "MATCH" "1" "AT3G01970" "WRKY45" "WRKY DNA-binding protein 45" "Gene" ""
AT5G05530	1.87002	0.0394543		AT5G05530 "MATCH" "1" "AT5G05530" "AT5G05530" "RING/U-box superfamily protein" "Gene" ""
AT5G48850	1.86936	0.0102331		AT5G48850 "MATCH" "1" "AT5G48850" "ATSDI1" "Tetratricopeptide repeat (TPR)-like superfamily protein" "Gene" ""
AT5G39190	1.86795	0.0416978		AT5G39190 "MATCH" "1" "AT5G39190" "GER2" "germin-like protein 2" "Gene" ""
AT2G40000	1.86554	0.030267		AT2G40000 "MATCH" "1" "AT2G40000" "HSPRO2" "ortholog of sugar beet HS1 PRO-1 2" "Gene" ""
AT3G56710	1.86106	0.0312885		AT3G56710 "MATCH" "1" "AT3G56710" "SIB1" "sigma factor binding protein 1" "Gene" ""
AT4G28150	1.8604	1.07921e-05		AT4G28150 "MATCH" "1" "AT4G28150" "AT4G28150" "hypothetical protein (DUF789)" "Gene" ""
AT3G30770	1.85967	0.0425465		AT3G30770 "MATCH" "1" "AT3G30770" "AT3G30770" "Eukaryotic aspartyl protease family protein" "Gene" ""
AT5G12030	1.85748	0.0431806		AT5G12030 "MATCH" "1" "AT5G12030" "HSP17.6A" "heat shock protein 17.6A" "Gene" ""
AT1G56250	1.85706	0.0440487		AT1G56250 "MATCH" "1" "AT1G56250" "PP2-B14" "phloem protein 2-B14" "Gene" ""
AT5G45240	1.8553	0.0359698		AT5G45240 "MATCH" "1" "AT5G45240" "AT5G45240" "Disease resistance protein (TIR-NBS-LRR class)" "Gene" ""
AT1G80440	1.85118	0.0236368		AT1G80440 "MATCH" "1" "AT1G80440" "AT1G80440" "Galactose oxidase/kelch repeat superfamily protein" "Gene" ""
AT2G47180	1.85104	6.73274e-07		AT2G47180 "MATCH" "1" "AT2G47180" "GolS1" "galactinol synthase 1" "Gene" ""
AT1G61750	1.84814	0.0232013		AT1G61750 "MATCH" "1" "AT1G61750" "AT1G61750" "Receptor-like protein kinase-related family protein" "Gene" ""
AT2G47550	1.84474	0.0237414		AT2G47550 "MATCH" "1" "AT2G47550" "AT2G47550" "Plant invertase/pectin methylesterase inhibitor superfamily" "Gene" ""
AT4G23030	1.84452	0.0416978		AT4G23030 "MATCH" "1" "AT4G23030" "AT4G23030" "MATE efflux family protein" "Gene" ""
AT1G52560	1.84017	0.0169778		AT1G52560 "MATCH" "1" "AT1G52560" "AT1G52560" "HSP20-like chaperones superfamily protein" "Gene" ""
AT4G23280	1.83723	0.0232013		AT4G23280 "MATCH" "1" "AT4G23280" "CRK20" "cysteine-rich RLK (RECEPTOR-like protein kinase) 20" "Gene" ""
AT1G47510	1.83653	0.0432728		AT1G47510 "MATCH" "1" "AT1G47510" "5PTASE11" "inositol polyphosphate 5-phosphatase 11" "Gene" ""
AT1G76410	1.83529	0.0409109		AT1G76410 "MATCH" "1" "AT1G76410" "ATL8" "RING/U-box superfamily protein" "Gene" ""
AT4G17030	1.83432	0.040931		AT4G17030 "MATCH" "1" "AT4G17030" "EXLB1" "expansin-like B1" "Gene" ""
AT3G13080	1.83398	0.00687148		AT3G13080 "MATCH" "1" "AT3G13080" "ABCC3" "multidrug resistance-associated protein 3" "Gene" ""
AT2G44070	1.83394	0.0416978		AT2G44070 "MATCH" "1" "AT2G44070" "AT2G44070" "NagB/RpiA/CoA transferase-like superfamily protein" "Gene" ""
AT5G14470	1.83197	0.0390072		AT5G14470 "MATCH" "1" "AT5G14470" "AT5G14470" "GHMP kinase family protein" "Gene" ""
AT3G28770	1.82798	0.0249276		AT3G28770 "MATCH" "1" "AT3G28770" "AT3G28770" "transmembrane protein	putative (DUF1216)" "Gene" ""
AT2G25297	1.82767	0.0390072		AT2G25297 "MATCH" "1" "AT2G25297" "AT2G25297" "transmembrane protein" "Gene" ""
AT1G74650	1.82444	0.0130521		AT1G74650 "MATCH" "1" "AT1G74650" "MYB31" "myb domain protein 31" "Gene" ""
AT1G33813	1.82078	0.0368187		AT1G33813 "MATCH" "1" "AT1G33813" "AT1G33813" "transposable_element_gene" "TransposableElementGene" ""
AT2G14440	1.81768	0.0299847		AT2G14440 "MATCH" "1" "AT2G14440" "AT2G14440" "Leucine-rich repeat protein kinase family protein" "Gene" ""
AT1G32870	1.81702	0.00038654		AT1G32870 "MATCH" "1" "AT1G32870" "NAC13" "NAC domain protein 13" "Gene" ""
AT5G59220	1.81696	0.0399951		AT5G59220 "MATCH" "1" "AT5G59220" "HAI1" "PP2C protein (Clade A protein phosphatases type 2C)" "Gene" ""
AT1G11925	1.80938	0.0442857		AT1G11925 "MATCH" "1" "AT1G11925" "AT1G11925" "Stigma-specific Stig1 family protein" "Gene" ""
AT1G07350	1.80935	6.6307e-08		AT1G07350 "MATCH" "1" "AT1G07350" "SR45a" "RNA-binding (RRM/RBD/RNP motifs) family protein" "Gene" ""
AT3G14620	1.80686	0.0426747		AT3G14620 "MATCH" "1" "AT3G14620" "CYP72A8" "cytochrome P450	family 72	subfamily A	polypeptide 8" "Gene" ""
AT5G54470	1.80103	0.00621863		AT5G54470 "MATCH" "1" "AT5G54470" "BBX29" "B-box type zinc finger family protein" "Gene" ""
AT1G22770	1.79971	1.13952e-05		AT1G22770 "MATCH" "1" "AT1G22770" "GI" "gigantea protein (GI)" "Gene" ""
AT2G15880	1.79341	0.00803234		AT2G15880 "MATCH" "1" "AT2G15880" "AT2G15880" "Leucine-rich repeat (LRR) family protein" "Gene" ""
AT2G38870	1.78852	0.00179639		AT2G38870 "MATCH" "1" "AT2G38870" "AT2G38870" "Serine protease inhibitor	potato inhibitor I-type family protein" "Gene" ""
AT4G06746	1.78803	0.0399202		AT4G06746 "MATCH" "1" "AT4G06746" "RAP2.9" "related to AP2 9" "Gene" ""
AT2G03760	1.78756	0.000130475		AT2G03760 "MATCH" "1" "AT2G03760" "SOT12" "sulfotransferase 12" "Gene" ""
AT5G13205	1.7826	0.0348521		AT5G13205 "MATCH" "1" "AT5G13205" "AT5G13205" "transposable_element_gene" "TransposableElementGene" ""
AT1G33817	1.78159	0.0137555		AT1G33817 "MATCH" "1" "AT1G33817" "AT1G33817" "transposable_element_gene" "TransposableElementGene" ""
AT2G28630	1.77913	0.033856		AT2G28630 "MATCH" "1" "AT2G28630" "KCS12" "3-ketoacyl-CoA synthase 12" "Gene" ""
AT4G37060	1.77208	0.0326541		AT4G37060 "MATCH" "1" "AT4G37060" "PLP5" "PATATIN-like protein 5" "Gene" ""
AT4G39830	1.77203	0.00437019		AT4G39830 "MATCH" "1" "AT4G39830" "AT4G39830" "Cupredoxin superfamily protein" "Gene" ""
AT3G24510	1.77185	0.0275382		AT3G24510 "MATCH" "1" "AT3G24510" "AT3G24510" "Defensin-like (DEFL) family protein" "Gene" ""
AT1G70700	1.75436	0.00687148		AT1G70700 "MATCH" "1" "AT1G70700" "TIFY7" "TIFY domain/Divergent CCT motif family protein" "Gene" ""
AT3G53720	1.75275	0.0346037		AT3G53720 "MATCH" "1" "AT3G53720" "CHX20" "cation/H exchanger 20" "Gene" ""
AT4G27450	1.74843	0.0341253		AT4G27450 "MATCH" "1" "AT4G27450" "AT4G27450" "aluminum induced protein with YGL and LRDR motifs" "Gene" ""
AT3G26220	1.74595	0.0384233		AT3G26220 "MATCH" "1" "AT3G26220" "CYP71B3" "cytochrome P450	family 71	subfamily B	polypeptide 3" "Gene" ""
AT1G68620	1.74072	0.0238935		AT1G68620 "MATCH" "1" "AT1G68620" "AT1G68620" "alpha/beta-Hydrolases superfamily protein" "Gene" ""
AT2G30550	1.73231	0.0366922		AT2G30550 "MATCH" "1" "AT2G30550" "AT2G30550" "alpha/beta-Hydrolases superfamily protein" "Gene" ""
AT2G31865	1.7313	0.0245949		AT2G31865 "MATCH" "1" "AT2G31865" "PARG2" "poly(ADP-ribose) glycohydrolase 2" "Gene" ""
AT3G61280	1.73054	0.00621863		AT3G61280 "MATCH" "1" "AT3G61280" "AT3G61280" "O-glucosyltransferase rumi-like protein (DUF821)" "Gene" ""
AT3G55090	1.72901	0.0244109		AT3G55090 "MATCH" "1" "AT3G55090" "ABCG16" "ABC-2 type transporter family protein" "Gene" ""
AT5G25450	1.72899	0.0104544		AT5G25450 "MATCH" "1" "AT5G25450" "AT5G25450" "Cytochrome bd ubiquinol oxidase	14kDa subunit" "Gene" ""
AT2G22980	1.72781	0.0199522		AT2G22980 "MATCH" "1" "AT2G22980" "SCPL13" "serine carboxypeptidase-like 13" "Gene" ""
AT2G29450	1.72613	0.0416978		AT2G29450 "MATCH" "1" "AT2G29450" "GSTU5" "glutathione S-transferase tau 5" "Gene" ""
AT4G13195	1.70189	0.00348341		AT4G13195 "MATCH" "1" "AT4G13195" "CLE44" "CLAVATA3/ESR-RELATED 44" "Gene" ""
AT4G11660	1.70182	0.00543406		AT4G11660 "MATCH" "1" "AT4G11660" "AT-HSFB2B" "winged-helix DNA-binding transcription factor family protein" "Gene" ""
AT3G49570	1.69984	0.0130622		AT3G49570 "MATCH" "1" "AT3G49570" "LSU3" "response to low sulfur 3" "Gene" ""
AT2G29120	1.69774	0.019565		AT2G29120 "MATCH" "1" "AT2G29120" "GLR2.7" "glutamate receptor 2.7" "Gene" ""
AT3G29810	1.69634	0.0187108		AT3G29810 "MATCH" "1" "AT3G29810" "COBL2" "COBRA-like protein 2 precursor" "Gene" ""
AT3G47540	1.67871	0.0154469		AT3G47540 "MATCH" "1" "AT3G47540" "AT3G47540" "Chitinase family protein" "Gene" ""
AT4G27070	1.67579	0.000500163		AT4G27070 "MATCH" "1" "AT4G27070" "TSB2" "tryptophan synthase beta-subunit 2" "Gene" ""
AT3G09440	1.67298	5.37875e-05		AT3G09440 "MATCH" "1" "AT3G09440" "AT3G09440" "Heat shock protein 70 (Hsp 70) family protein" "Gene" ""
AT4G39780	1.67236	0.0281083		AT4G39780 "MATCH" "1" "AT4G39780" "AT4G39780" "Integrase-type DNA-binding superfamily protein" "Gene" ""
AT3G17790	1.6643	0.0138544		AT3G17790 "MATCH" "1" "AT3G17790" "PAP17" "purple acid phosphatase 17" "Gene" ""
AT3G45290	1.65107	0.042854		AT3G45290 "MATCH" "1" "AT3G45290" "MLO3" "Seven transmembrane MLO family protein" "Gene" ""
AT5G10180	1.65076	0.0175663		AT5G10180 "MATCH" "1" "AT5G10180" "SULTR2;1" "slufate transporter 2;1" "Gene" ""
AT4G28790	1.64974	0.0244135		AT4G28790 "MATCH" "1" "AT4G28790" "AT4G28790" "basic helix-loop-helix (bHLH) DNA-binding superfamily protein" "Gene" ""
AT4G37050	1.64946	0.022034		AT4G37050 "MATCH" "1" "AT4G37050" "PLP4" "PATATIN-like protein 4" "Gene" ""
AT1G15125	1.63978	0.0336061		AT1G15125 "MATCH" "1" "AT1G15125" "AT1G15125" "S-adenosyl-L-methionine-dependent methyltransferases superfamily protein" "Gene" ""
AT1G18970	1.62858	0.0319348		AT1G18970 "MATCH" "1" "AT1G18970" "GLP4" "germin-like protein 4" "Gene" ""
AT2G36460	1.60584	0.000133446		AT2G36460 "MATCH" "1" "AT2G36460" "FBA6" "Aldolase superfamily protein" "Gene" ""
AT1G13340	1.59383	0.0240572		AT1G13340 "MATCH" "1" "AT1G13340" "AT1G13340" "Regulator of Vps4 activity in the MVB pathway protein" "Gene" ""
AT2G22330	1.58919	1.26265e-06		AT2G22330 "MATCH" "1" "AT2G22330" "CYP79B3" "cytochrome P450	family 79	subfamily B	polypeptide 3" "Gene" ""
AT2G46650	1.57635	0.00288532		AT2G46650 "MATCH" "1" "AT2G46650" "CB5-C" "cytochrome B5 isoform C" "Gene" ""
AT3G09350	1.57275	0.0406316		AT3G09350 "MATCH" "1" "AT3G09350" "Fes1A" "Fes1A" "Gene" ""
AT5G01550	1.57028	0.00267524		AT5G01550 "MATCH" "1" "AT5G01550" "LECRKA4.2" "lectin receptor kinase a4.1" "Gene" ""
AT1G06160	1.56475	0.0209118		AT1G06160 "MATCH" "1" "AT1G06160" "ORA59" "octadecanoid-responsive AP2/ERF 59" "Gene" ""
AT5G03390	1.56409	0.0181336		AT5G03390 "MATCH" "1" "AT5G03390" "AT5G03390" "hypothetical protein (DUF295)" "Gene" ""
AT5G44582	1.56192	0.00919056		AT5G44582 "MATCH" "1" "AT5G44582" "AT5G44582" "hypothetical protein" "Gene" ""
AT5G06570	1.53848	0.00621863		AT5G06570 "MATCH" "1" "AT5G06570" "AT5G06570" "alpha/beta-Hydrolases superfamily protein" "Gene" ""
AT4G39950	1.53334	0.0399951		AT4G39950 "MATCH" "1" "AT4G39950" "CYP79B2" "cytochrome P450	family 79	subfamily B	polypeptide 2" "Gene" ""
AT5G48530	1.53156	0.0390315		AT5G48530 "MATCH" "1" "AT5G48530" "AT5G48530" "hypothetical protein" "Gene" ""
AT5G48540	1.5287	0.0312267		AT5G48540 "MATCH" "1" "AT5G48540" "AT5G48540" "receptor-like protein kinase-related family protein" "Gene" ""
AT5G62020	1.5219	0.0440487		AT5G62020 "MATCH" "1" "AT5G62020" "HSFB2A" "heat shock transcription factor B2A" "Gene" ""
AT3G53230	1.51954	0.0195973		AT3G53230 "MATCH" "1" "AT3G53230" "AtCDC48B" "ATPase	AAA-type	CDC48 protein" "Gene" ""
AT5G67430	1.51641	0.0262435		AT5G67430 "MATCH" "1" "AT5G67430" "AT5G67430" "Acyl-CoA N-acyltransferases (NAT) superfamily protein" "Gene" ""
AT1G73480	1.51586	0.0416978		AT1G73480 "MATCH" "1" "AT1G73480" "AT1G73480" "alpha/beta-Hydrolases superfamily protein" "Gene" ""
AT3G17700	1.5084	0.039455		AT3G17700 "MATCH" "1" "AT3G17700" "CNBT1" "cyclic nucleotide-binding transporter 1" "Gene" ""
AT5G49630	1.50414	0.0410243		AT5G49630 "MATCH" "1" "AT5G49630" "AAP6" "amino acid permease 6" "Gene" ""
AT1G17960	1.4948	0.0326031		AT1G17960 "MATCH" "1" "AT1G17960" "AT1G17960" "Threonyl-tRNA synthetase" "Gene" ""
AT1G18980	1.49459	0.0299847		AT1G18980 "MATCH" "1" "AT1G18980" "AT1G18980" "RmlC-like cupins superfamily protein" "Gene" ""
AT5G47740	1.48839	0.0416978		AT5G47740 "MATCH" "1" "AT5G47740" "AT5G47740" "Adenine nucleotide alpha hydrolases-like superfamily protein" "Gene" ""
AT2G25090	1.48291	0.0218476		AT2G25090 "MATCH" "1" "AT2G25090" "CIPK16" "CBL-interacting protein kinase 16" "Gene" ""
AT3G51450	1.4736	0.00022601		AT3G51450 "MATCH" "1" "AT3G51450" "AT3G51450" "Calcium-dependent phosphotriesterase superfamily protein" "Gene" ""
AT1G47560	1.46293	0.0195973		AT1G47560 "MATCH" "1" "AT1G47560" "SEC3B" "exocyst complex component sec3B" "Gene" ""
AT3G23570	1.46113	0.0121093		AT3G23570 "MATCH" "1" "AT3G23570" "AT3G23570" "alpha/beta-Hydrolases superfamily protein" "Gene" ""
AT5G45090	1.45985	0.0399775		AT5G45090 "MATCH" "1" "AT5G45090" "PP2-A7" "phloem protein 2-A7" "Gene" ""
AT5G64110	1.45852	0.000767971		AT5G64110 "MATCH" "1" "AT5G64110" "AT5G64110" "Peroxidase superfamily protein" "Gene" ""
AT4G07820	1.45076	0.0199522		AT4G07820 "MATCH" "1" "AT4G07820" "AT4G07820" "CAP (Cysteine-rich secretory proteins	Antigen 5	and Pathogenesis-related 1 protein) superfamily protein" "Gene" ""
AT5G17990	1.4398	0.0403588		AT5G17990 "MATCH" "1" "AT5G17990" "TRP1" "tryptophan biosynthesis 1" "Gene" ""
AT1G17240	1.39468	0.0082226		AT1G17240 "MATCH" "1" "AT1G17240" "RLP2" "receptor like protein 2" "Gene" ""
AT2G19310	1.39308	0.0193429		AT2G19310 "MATCH" "1" "AT2G19310" "AT2G19310" "HSP20-like chaperones superfamily protein" "Gene" ""
AT3G14780	1.39174	0.0416978		AT3G14780 "MATCH" "1" "AT3G14780" "AT3G14780" "callose synthase" "Gene" ""
AT4G23570	1.38381	0.00043474		AT4G23570 "MATCH" "1" "AT4G23570" "SGT1A" "phosphatase-like protein" "Gene" ""
AT3G12500	1.37196	0.0181336		AT3G12500 "MATCH" "1" "AT3G12500" "HCHIB" "basic chitinase" "Gene" ""
AT1G03660	1.36757	0.0116875		AT1G03660 "MATCH" "1" "AT1G03660" "AT1G03660" "Ankyrin-repeat containing protein" "Gene" ""
AT5G02490	1.35109	0.00520868		AT5G02490 "MATCH" "1" "AT5G02490" "Hsp70-2" "Heat shock protein 70 (Hsp 70) family protein" "Gene" ""
AT1G55530	1.34465	0.0390758		AT1G55530 "MATCH" "1" "AT1G55530" "AT1G55530" "RING/U-box superfamily protein" "Gene" ""
AT5G05190	1.3266	0.0409822		AT5G05190 "MATCH" "1" "AT5G05190" "AT5G05190" "hypothetical protein (DUF3133)" "Gene" ""
AT4G24340	1.31102	0.00687148		AT4G24340 "MATCH" "1" "AT4G24340" "AT4G24340" "Phosphorylase superfamily protein" "Gene" ""
AT1G26800	1.2968	0.0208242		AT1G26800 "MATCH" "1" "AT1G26800" "AT1G26800" "RING/U-box superfamily protein" "Gene" ""
AT4G27260	1.25224	0.0130521		AT4G27260 "MATCH" "1" "AT4G27260" "WES1" "Auxin-responsive GH3 family protein" "Gene" ""
AT5G11920	1.24768	0.0067459		AT5G11920 "MATCH" "1" "AT5G11920" "cwINV6" "6-&1-fructan exohydrolase" "Gene" ""
AT1G16260	1.22047	0.0245356		AT1G16260 "MATCH" "1" "AT1G16260" "AT1G16260" "Wall-associated kinase family protein" "Gene" ""
AT3G61630	1.20264	0.0361839		AT3G61630 "MATCH" "1" "AT3G61630" "CRF6" "cytokinin response factor 6" "Gene" ""
AT1G80240	1.19925	0.0118388		AT1G80240 "MATCH" "1" "AT1G80240" "DGR1" "choice-of-anchor C domain protein	putative (Protein of unknown function	DUF642)" "Gene" ""
AT1G35660	1.19889	0.0319348		AT1G35660 "MATCH" "1" "AT1G35660" "AT1G35660" "erythroid differentiation factor-like protein" "Gene" ""
AT3G17611	1.19783	0.0225846		AT3G17611 "MATCH" "1" "AT3G17611" "RBL14" "RHOMBOID-like protein 14" "Gene" ""
AT1G64900	1.16218	0.0155802		AT1G64900 "MATCH" "1" "AT1G64900" "CYP89A2" "cytochrome P450	family 89	subfamily A	polypeptide 2" "Gene" ""
AT2G18360	1.16118	0.0169041		AT2G18360 "MATCH" "1" "AT2G18360" "AT2G18360" "alpha/beta-Hydrolases superfamily protein" "Gene" ""
AT1G64400	1.15944	0.0391956		AT1G64400 "MATCH" "1" "AT1G64400" "LACS3" "AMP-dependent synthetase and ligase family protein" "Gene" ""
AT2G43610	1.15842	0.0140836		AT2G43610 "MATCH" "1" "AT2G43610" "AT2G43610" "Chitinase family protein" "Gene" ""
AT5G14570	1.14146	0.0267876		AT5G14570 "MATCH" "1" "AT5G14570" "NRT2.7" "high affinity nitrate transporter 2.7" "Gene" ""
AT5G24380	1.13444	0.0046964		AT5G24380 "MATCH" "1" "AT5G24380" "YSL2" "YELLOW STRIPE like 2" "Gene" ""
AT4G12400	1.13207	0.0208242		AT4G12400 "MATCH" "1" "AT4G12400" "Hop3" "stress-inducible protein" "Gene" ""
AT2G32120	1.11574	0.0364661		AT2G32120 "MATCH" "1" "AT2G32120" "HSP70T-2" "heat-shock protein 70T-2" "Gene" ""
AT1G55310	1.09497	0.030267		AT1G55310 "MATCH" "1" "AT1G55310" "SCL33" "SC35-like splicing factor 33" "Gene" ""
AT4G22780	1.08327	0.0390072		AT4G22780 "MATCH" "1" "AT4G22780" "ACR7" "ACT domain repeat 7" "Gene" ""
AT2G25140	1.03542	0.0378028		AT2G25140 "MATCH" "1" "AT2G25140" "CLPB4" "casein lytic proteinase B4" "Gene" ""
AT5G53550	0.984117	0.0319348		AT5G53550 "MATCH" "1" "AT5G53550" "YSL3" "YELLOW STRIPE like 3" "Gene" ""
AT3G15640	-0.991261	0.0423208		AT3G15640 "MATCH" "1" "AT3G15640" "AT3G15640" "Rubredoxin-like superfamily protein" "Gene" ""
AT1G17190	-1.0107	0.0385924		AT1G17190 "MATCH" "1" "AT1G17190" "GSTU26" "glutathione S-transferase tau 26" "Gene" ""
AT1G14220	-1.01467	0.0421167		AT1G14220 "MATCH" "1" "AT1G14220" "AT1G14220" "Ribonuclease T2 family protein" "Gene" ""
AT3G10860	-1.07806	0.0208242		AT3G10860 "MATCH" "1" "AT3G10860" "AT3G10860" "Cytochrome b-c1 complex	subunit 8 protein" "Gene" ""
AT3G19030	-1.10736	0.0189905		AT3G19030 "MATCH" "1" "AT3G19030" "AT3G19030" "transcription initiation factor TFIID subunit 1b-like protein" "Gene" ""
AT5G47450	-1.11201	0.0239544		AT5G47450 "MATCH" "1" "AT5G47450" "TIP2;3" "tonoplast intrinsic protein 2;3" "Gene" ""
AT2G43820	-1.11561	0.00760056		AT2G43820 "MATCH" "1" "AT2G43820" "UGT74F2" "UDP-glucosyltransferase 74F2" "Gene" ""
AT5G07870	-1.12101	0.0082226		AT5G07870 "MATCH" "1" "AT5G07870" "AT5G07870" "HXXXD-type acyl-transferase family protein" "Gene" ""
AT4G39070	-1.26147	0.0130521		AT4G39070 "MATCH" "1" "AT4G39070" "BZS1" "B-box zinc finger family protein" "Gene" ""
AT1G64380	-1.32692	0.019263		AT1G64380 "MATCH" "1" "AT1G64380" "AT1G64380" "Integrase-type DNA-binding superfamily protein" "Gene" ""
AT3G14540	-1.33279	0.0394605		AT3G14540 "MATCH" "1" "AT3G14540" "AT3G14540" "Terpenoid cyclases/Protein prenyltransferases superfamily protein" "Gene" ""
AT2G28190	-1.35394	0.00823183		AT2G28190 "MATCH" "1" "AT2G28190" "CSD2" "copper/zinc superoxide dismutase 2" "Gene" ""
AT4G37700	-1.42364	0.0119428		AT4G37700 "MATCH" "1" "AT4G37700" "AT4G37700" "hypothetical protein" "Gene" ""
AT4G25830	-1.43072	0.0340168		AT4G25830 "MATCH" "1" "AT4G25830" "AT4G25830" "Uncharacterized protein family (UPF0497)" "Gene" ""
AT5G51500	-1.43882	0.0199522		AT5G51500 "MATCH" "1" "AT5G51500" "AT5G51500" "Plant invertase/pectin methylesterase inhibitor superfamily" "Gene" ""
AT5G14650	-1.4413	0.00444673		AT5G14650 "MATCH" "1" "AT5G14650" "AT5G14650" "Pectin lyase-like superfamily protein" "Gene" ""
AT5G57785	-1.50554	0.0262938		AT5G57785 "MATCH" "1" "AT5G57785" "AT5G57785" "hypothetical protein" "Gene" ""
AT4G17340	-1.51811	0.0164754		AT4G17340 "MATCH" "1" "AT4G17340" "TIP2;2" "tonoplast intrinsic protein 2;2" "Gene" ""
AT2G39010	-1.53148	0.033856		AT2G39010 "MATCH" "1" "AT2G39010" "PIP2E" "plasma membrane intrinsic protein 2E" "Gene" ""
AT2G34810	-1.53415	0.0102331		AT2G34810 "MATCH" "1" "AT2G34810" "AT2G34810" "FAD-binding Berberine family protein" "Gene" ""
AT1G15640	-1.54272	0.0333823		AT1G15640 "MATCH" "1" "AT1G15640" "AT1G15640" "transmembrane protein" "Gene" ""
AT4G08300	-1.63224	0.0236368		AT4G08300 "MATCH" "1" "AT4G08300" "UMAMIT17" "nodulin MtN21 /EamA-like transporter family protein" "Gene" ""
AT3G22250	-1.7239	0.018233		AT3G22250 "MATCH" "1" "AT3G22250" "AT3G22250" "UDP-Glycosyltransferase superfamily protein" "Gene" ""
AT4G01630	-1.77425	0.0368187		AT4G01630 "MATCH" "1" "AT4G01630" "EXPA17" "expansin A17" "Gene" ""
AT5G07990	-1.77528	0.00868388		AT5G07990 "MATCH" "1" "AT5G07990" "TT7" "Cytochrome P450 superfamily protein" "Gene" ""
AT4G11100	-1.87759	0.0295952		AT4G11100 "MATCH" "1" "AT4G11100" "AT4G11100" "gelsolin protein" "Gene" ""
AT2G43890	-2.32261	0.00154164		AT2G43890 "MATCH" "1" "AT2G43890" "AT2G43890" "Pectin lyase-like superfamily protein" "Gene" ""
AT2G41810	-2.52059	0.000359686		AT2G41810 "MATCH" "1" "AT2G41810" "AT2G41810" "imidazolonepropionase (Protein of unknown function	DUF642)" "Gene" ""

## Sheet: Table S4
Comparison 4: ein2/jar1 48 hpc with Mp / ein2/jar1 48 h				ARAPORT ThaleMine, https://apps.araport.org/thalemine/begin.do
AGI	log2FoldChange	padj		input "reason" "matches" "primaryIdentifier" "symbol" "briefDescription" "class" "isObsolete"
AT3G49620	12.5991	3.38854e-90		AT3G49620 "MATCH" "1" "AT3G49620" "DIN11" "2-oxoglutarate (2OG) and Fe(II)-dependent oxygenase superfamily protein" "Gene" ""
AT3G26200	11.6174	2.66011e-65		AT3G26200 "MATCH" "1" "AT3G26200" "CYP71B22" "cytochrome P450	family 71	subfamily B	polypeptide 22" "Gene" ""
AT3G55970	10.932	1.85655e-70		AT3G55970 "MATCH" "1" "AT3G55970" "JRG21" "jasmonate-regulated gene 21" "Gene" ""
AT2G30770	10.1579	2.27805e-114		AT2G30770 "MATCH" "1" "AT2G30770" "CYP71A13" "cytochrome P450 family 71 polypeptide" "Gene" ""
AT1G64160	9.69073	4.17715e-121		AT1G64160 "MATCH" "1" "AT1G64160" "DIR5" "Disease resistance-responsive (dirigent-like protein) family protein" "Gene" ""
AT3G26180	9.42237	1.81181e-84		AT3G26180 "MATCH" "1" "AT3G26180" "CYP71B20" "cytochrome P450	family 71	subfamily B	polypeptide 20" "Gene" ""
AT2G33160	9.32524	1.71121e-43		AT2G33160 "MATCH" "1" "AT2G33160" "AT2G33160" "glycoside hydrolase family 28 protein / polygalacturonase (pectinase) family protein" "Gene" ""
AT2G29150	9.31094	5.37668e-46		AT2G29150 "MATCH" "1" "AT2G29150" "AT2G29150" "NAD(P)-binding Rossmann-fold superfamily protein" "Gene" ""
AT5G05340	8.97574	3.3902e-112		AT5G05340 "MATCH" "1" "AT5G05340" "PRX52" "Peroxidase superfamily protein" "Gene" ""
AT1G08630	8.73789	4.56777e-54		AT1G08630 "MATCH" "1" "AT1G08630" "THA1" "threonine aldolase 1" "Gene" ""
AT3G04210	8.56741	7.68108e-29		AT3G04210 "MATCH" "1" "AT3G04210" "AT3G04210" "Disease resistance protein (TIR-NBS class)" "Gene" ""
AT3G19920	8.5242	2.91913e-44		AT3G19920 "MATCH" "1" "AT3G19920" "AT3G19920" "BTB/POZ domain protein" "Gene" ""
AT4G37710	8.45305	1.51424e-30		AT4G37710 "MATCH" "1" "AT4G37710" "AT4G37710" "VQ motif-containing protein" "Gene" ""
AT5G55135	8.42286	1.88363e-29		AT5G55135 "MATCH" "1" "AT5G55135" "AT5G55135" "hypothetical protein" "Gene" ""
AT4G31950	8.32594	1.17522e-34		AT4G31950 "MATCH" "1" "AT4G31950" "CYP82C3" "cytochrome P450	family 82	subfamily C	polypeptide 3" "Gene" ""
AT1G21400	8.31114	2.71219e-94		AT1G21400 "MATCH" "1" "AT1G21400" "AT1G21400" "Thiamin diphosphate-binding fold (THDP-binding) superfamily protein" "Gene" ""
AT5G37840	8.29183	1.09905e-47		AT5G37840 "MATCH" "1" "AT5G37840" "AT5G37840" "plastid movement impaired protein" "Gene" ""
AT1G63590	8.25823	9.76829e-58		AT1G63590 "MATCH" "1" "AT1G63590" "AT1G63590" "Receptor-like protein kinase-related family protein" "Gene" ""
AT3G26190	8.22813	1.38554e-24		AT3G26190 "MATCH" "1" "AT3G26190" "CYP71B21" "cytochrome P450	family 71	subfamily B	polypeptide 21" "Gene" ""
AT3G60120	8.06325	1.24562e-46		AT3G60120 "MATCH" "1" "AT3G60120" "BGLU27" "beta glucosidase 27" "Gene" ""
AT5G52400	8.04287	2.8312e-30		AT5G52400 "MATCH" "1" "AT5G52400" "CYP715A1" "cytochrome P450	family 715	subfamily A	polypeptide 1" "Gene" ""
AT1G69930	7.99369	5.65215e-54		AT1G69930 "MATCH" "1" "AT1G69930" "GSTU11" "glutathione S-transferase TAU 11" "Gene" ""
AT4G37220	7.97602	3.42902e-66		AT4G37220 "MATCH" "1" "AT4G37220" "AT4G37220" "Cold acclimation protein WCOR413 family" "Gene" ""
AT2G04050	7.85745	1.83092e-76		AT2G04050 "MATCH" "1" "AT2G04050" "AT2G04050" "MATE efflux family protein" "Gene" ""
AT1G11925	7.85247	5.78127e-28		AT1G11925 "MATCH" "1" "AT1G11925" "AT1G11925" "Stigma-specific Stig1 family protein" "Gene" ""
AT5G39110	7.72727	2.60366e-69		AT5G39110 "MATCH" "1" "AT5G39110" "AT5G39110" "RmlC-like cupins superfamily protein" "Gene" ""
AT1G06137	7.72662	1.0463e-35		AT1G06137 "MATCH" "1" "AT1G06137" "AT1G06137" "transmembrane protein" "Gene" ""
AT3G60140	7.69728	4.7656e-77		AT3G60140 "MATCH" "1" "AT3G60140" "DIN2" "Glycosyl hydrolase superfamily protein" "Gene" ""
AT4G04480	7.65596	7.79521e-31		AT4G04480 "MATCH" "1" "AT4G04480" "AT4G04480" "F-box protein with a domain protein" "Gene" ""
AT1G80160	7.65091	1.06697e-66		AT1G80160 "MATCH" "1" "AT1G80160" "GLYI7" "Lactoylglutathione lyase / glyoxalase I family protein" "Gene" ""
AT3G30764	7.62092	1.06145e-19		AT3G30764 "MATCH" "1" "AT3G30764" "AT3G30764" "transposable_element_gene" "TransposableElementGene" ""
AT3G30770	7.59987	6.34656e-27		AT3G30770 "MATCH" "1" "AT3G30770" "AT3G30770" "Eukaryotic aspartyl protease family protein" "Gene" ""
AT3G49110	7.50491	2.00721e-49		AT3G49110 "MATCH" "1" "AT3G49110" "PRXCA" "peroxidase CA" "Gene" ""
AT4G25580	7.50102	2.03283e-31		AT4G25580 "MATCH" "1" "AT4G25580" "AT4G25580" "CAP160 protein" "Gene" ""
AT1G60480	7.43532	6.50475e-30		AT1G60480 "MATCH" "1" "AT1G60480" "AT1G60480" "pseudogene of ADP-ribosylation factor A1E" "Pseudogene" ""
AT4G16820	7.34217	1.01648e-36		AT4G16820 "MATCH" "1" "AT4G16820" "PLA-I{beta]2" "alpha/beta-Hydrolases superfamily protein" "Gene" ""
AT1G52890	7.31822	2.61077e-17		AT1G52890 "MATCH" "1" "AT1G52890" "NAC019" "NAC domain containing protein 19" "Gene" ""
AT1G65500	7.29908	6.1549e-81		AT1G65500 "MATCH" "1" "AT1G65500" "AT1G65500" "transmembrane protein" "Gene" ""
AT5G39120	7.25566	5.24966e-77		AT5G39120 "MATCH" "1" "AT5G39120" "AT5G39120" "RmlC-like cupins superfamily protein" "Gene" ""
AT3G57260	7.24453	8.80531e-18		AT3G57260 "MATCH" "1" "AT3G57260" "BGL2" "beta-1	3-glucanase 2" "Gene" ""
AT5G39180	7.24358	7.75782e-45		AT5G39180 "MATCH" "1" "AT5G39180" "AT5G39180" "RmlC-like cupins superfamily protein" "Gene" ""
AT1G32960	7.23383	1.38858e-47		AT1G32960 "MATCH" "1" "AT1G32960" "SBT3.3" "Subtilase family protein" "Gene" ""
AT1G69490	7.23353	7.58331e-58		AT1G69490 "MATCH" "1" "AT1G69490" "NAP" "NAC-like	activated by AP3/PI" "Gene" ""
AT5G39150	7.20258	1.6486e-46		AT5G39150 "MATCH" "1" "AT5G39150" "AT5G39150" "RmlC-like cupins superfamily protein" "Gene" ""
AT4G15530	7.19959	7.32553e-70		AT4G15530 "MATCH" "1" "AT4G15530" "PPDK" "pyruvate orthophosphate dikinase" "Gene" ""
AT4G28420	7.19042	2.50299e-24		AT4G28420 "MATCH" "1" "AT4G28420" "AT4G28420" "Tyrosine transaminase family protein" "Gene" ""
AT4G22035	7.17989	2.07478e-26		AT4G22035 "MATCH" "1" "AT4G22035" "AT4G22035" "F-box only protein" "Gene" ""
AT2G47190	7.1587	8.31443e-46		AT2G47190 "MATCH" "1" "AT2G47190" "MYB2" "myb domain protein 2" "Gene" ""
AT5G07310	7.15525	4.55399e-17		AT5G07310 "MATCH" "1" "AT5G07310" "AT5G07310" "Integrase-type DNA-binding superfamily protein" "Gene" ""
AT3G42830	7.1418	2.76827e-16		AT3G42830 "MATCH" "1" "AT3G42830" "AT3G42830" "RING/U-box superfamily protein" "Gene" ""
AT3G16120	7.12178	1.01268e-22		AT3G16120 "MATCH" "1" "AT3G16120" "AT3G16120" "Dynein light chain type 1 family protein" "Gene" ""
AT1G19530	7.12107	3.8169e-56		AT1G19530 "MATCH" "1" "AT1G19530" "AT1G19530" "DNA polymerase epsilon catalytic subunit A" "Gene" ""
AT3G15500	7.11184	1.54749e-54		AT3G15500 "MATCH" "1" "AT3G15500" "NAC3" "NAC domain containing protein 3" "Gene" ""
AT2G15810	7.11062	5.79891e-19		AT2G15810 "MATCH" "1" "AT2G15810" "AT2G15810" "transposable_element_gene" "TransposableElementGene" ""
AT4G24000	6.99792	9.72117e-16		AT4G24000 "MATCH" "1" "AT4G24000" "CSLG2" "cellulose synthase like G2" "Gene" ""
AT1G63570	6.97554	5.55874e-29		AT1G63570 "MATCH" "1" "AT1G63570" "AT1G63570" "Receptor-like protein kinase-related family protein" "Gene" ""
AT5G24540	6.97114	1.42352e-21		AT5G24540 "MATCH" "1" "AT5G24540" "BGLU31" "beta glucosidase 31" "Gene" ""
AT1G77210	6.94725	3.93331e-69		AT1G77210 "MATCH" "1" "AT1G77210" "STP14" "sugar transporter 14" "Gene" ""
AT3G12910	6.94362	2.00789e-26		AT3G12910 "MATCH" "1" "AT3G12910" "AT3G12910" "NAC (No Apical Meristem) domain transcriptional regulator superfamily protein" "Gene" ""
AT4G23220	6.93147	3.59987e-29		AT4G23220 "MATCH" "1" "AT4G23220" "CRK14" "cysteine-rich RECEPTOR-like kinase" "Gene" ""
AT5G52760	6.92946	3.3794e-30		AT5G52760 "MATCH" "1" "AT5G52760" "AT5G52760" "Copper transport protein family" "Gene" ""
AT1G61610	6.88865	4.27583e-26		AT1G61610 "MATCH" "1" "AT1G61610" "AT1G61610" "S-locus lectin protein kinase family protein" "Gene" ""
AT1G06163	6.87667	1.22976e-15		AT1G06163 "MATCH" "1" "AT1G06163" "" "" "Gene" ""
AT5G20230	6.83441	8.28431e-65		AT5G20230 "MATCH" "1" "AT5G20230" "BCB" "blue-copper-binding protein" "Gene" ""
AT5G67310	6.82688	2.09529e-30		AT5G67310 "MATCH" "1" "AT5G67310" "CYP81G1" "cytochrome P450	family 81	subfamily G	polypeptide 1" "Gene" ""
AT5G22300	6.81992	2.04092e-47		AT5G22300 "MATCH" "1" "AT5G22300" "NIT4" "nitrilase 4" "Gene" ""
AT3G16150	6.7974	6.32696e-43		AT3G16150 "MATCH" "1" "AT3G16150" "ASPGB1" "N-terminal nucleophile aminohydrolases (Ntn hydrolases) superfamily protein" "Gene" ""
AT4G31380	6.7875	6.68267e-38		AT4G31380 "MATCH" "1" "AT4G31380" "FLP1" "flowering-promoting factor-like protein" "Gene" ""
AT3G30843	6.7444	5.05349e-19		AT3G30843 "MATCH" "1" "AT3G30843" "AT3G30843" "transposable_element_gene" "TransposableElementGene" ""
AT2G36800	6.73113	1.17522e-34		AT2G36800 "MATCH" "1" "AT2G36800" "DOGT1" "don-glucosyltransferase 1" "Gene" ""
AT4G39675	6.70588	1.94577e-65		AT4G39675 "MATCH" "1" "AT4G39675" "AT4G39675" "hypothetical protein" "Gene" ""
AT5G49690	6.70267	2.63347e-46		AT5G49690 "MATCH" "1" "AT5G49690" "AT5G49690" "UDP-Glycosyltransferase superfamily protein" "Gene" ""
AT5G39100	6.6651	5.92879e-27		AT5G39100 "MATCH" "1" "AT5G39100" "GLP6" "germin-like protein 6" "Gene" ""
AT3G18010	6.63167	3.79056e-14		AT3G18010 "MATCH" "1" "AT3G18010" "WOX1" "WUSCHEL related homeobox 1" "Gene" ""
AT5G50790	6.62997	2.27259e-13		AT5G50790 "MATCH" "1" "AT5G50790" "SWEET10" "Nodulin MtN3 family protein" "Gene" ""
AT1G08080	6.62963	1.03005e-30		AT1G08080 "MATCH" "1" "AT1G08080" "ACA7" "alpha carbonic anhydrase 7" "Gene" ""
AT2G36970	6.62357	2.40955e-29		AT2G36970 "MATCH" "1" "AT2G36970" "AT2G36970" "UDP-Glycosyltransferase superfamily protein" "Gene" ""
AT1G03790	6.59549	2.96691e-16		AT1G03790 "MATCH" "1" "AT1G03790" "SOM" "Zinc finger C-x8-C-x5-C-x3-H type family protein" "Gene" ""
AT3G23120	6.59204	1.63102e-44		AT3G23120 "MATCH" "1" "AT3G23120" "RLP38" "receptor like protein 38" "Gene" ""
AT1G55525	6.58226	2.36464e-18		AT1G55525 "MATCH" "1" "AT1G55525" "AT1G55525" "" "Gene" ""
AT2G01010	6.57488	3.81476e-34		AT2G01010 "MATCH" "1" "AT2G01010" "AT2G01010" "" "Gene" ""
AT3G30766	6.53325	1.52444e-13		AT3G30766 "MATCH" "1" "AT3G30766" "AT3G30766" "transposable_element_gene" "TransposableElementGene" ""
AT3G21520	6.53026	7.32853e-35		AT3G21520 "MATCH" "1" "AT3G21520" "DMP1" "transmembrane protein	putative (DUF679 domain membrane protein 1)" "Gene" ""
AT2G29470	6.52596	3.42092e-15		AT2G29470 "MATCH" "1" "AT2G29470" "GSTU3" "glutathione S-transferase tau 3" "Gene" ""
AT1G10070	6.52273	1.55983e-37		AT1G10070 "MATCH" "1" "AT1G10070" "BCAT-2" "branched-chain amino acid transaminase 2" "Gene" ""
AT1G56250	6.49582	2.15859e-24		AT1G56250 "MATCH" "1" "AT1G56250" "PP2-B14" "phloem protein 2-B14" "Gene" ""
AT3G26165	6.45071	5.13898e-27		AT3G26165 "MATCH" "1" "AT3G26165" "CYP71B18" "pseudogene of cytochrome P450%2C family 71%2C subfamily B%2C polypeptide 19" "Pseudogene" ""
AT5G52720	6.42509	1.71444e-35		AT5G52720 "MATCH" "1" "AT5G52720" "AT5G52720" "Copper transport protein family" "Gene" ""
AT2G39030	6.40282	5.27105e-12		AT2G39030 "MATCH" "1" "AT2G39030" "NATA1" "Acyl-CoA N-acyltransferases (NAT) superfamily protein" "Gene" ""
AT5G10760	6.3992	1.70468e-12		AT5G10760 "MATCH" "1" "AT5G10760" "AT5G10760" "Eukaryotic aspartyl protease family protein" "Gene" ""
AT1G29100	6.39727	7.44199e-23		AT1G29100 "MATCH" "1" "AT1G29100" "AT1G29100" "Heavy metal transport/detoxification superfamily protein" "Gene" ""
AT5G52050	6.3865	3.11989e-38		AT5G52050 "MATCH" "1" "AT5G52050" "AT5G52050" "MATE efflux family protein" "Gene" ""
AT1G56240	6.36748	1.80017e-23		AT1G56240 "MATCH" "1" "AT1G56240" "PP2-B13" "phloem protein 2-B13" "Gene" ""
AT1G17420	6.34564	4.6123e-32		AT1G17420 "MATCH" "1" "AT1G17420" "LOX3" "lipoxygenase 3" "Gene" ""
AT4G11890	6.29452	1.3448e-20		AT4G11890 "MATCH" "1" "AT4G11890" "ARCK1" "Protein kinase superfamily protein" "Gene" ""
AT1G57650	6.28128	2.41855e-26		AT1G57650 "MATCH" "1" "AT1G57650" "AT1G57650" "ATP binding protein" "Gene" ""
AT4G26260	6.2746	8.1327e-71		AT4G26260 "MATCH" "1" "AT4G26260" "MIOX4" "myo-inositol oxygenase 4" "Gene" ""
AT4G21920	6.27135	3.22417e-23		AT4G21920 "MATCH" "1" "AT4G21920" "AT4G21920" "hypothetical protein" "Gene" ""
AT4G23150	6.27119	5.2788e-12		AT4G23150 "MATCH" "1" "AT4G23150" "CRK7" "cysteine-rich RLK (RECEPTOR-like protein kinase) 7" "Gene" ""
AT5G39520	6.26867	1.58477e-33		AT5G39520 "MATCH" "1" "AT5G39520" "AT5G39520" "hypothetical protein (DUF1997)" "Gene" ""
AT3G56350	6.26549	3.58905e-21		AT3G56350 "MATCH" "1" "AT3G56350" "AT3G56350" "Iron/manganese superoxide dismutase family protein" "Gene" ""
AT1G15520	6.25989	1.77958e-40		AT1G15520 "MATCH" "1" "AT1G15520" "ABCG40" "pleiotropic drug resistance 12" "Gene" ""
AT4G10830	6.23094	6.48899e-27		AT4G10830 "MATCH" "1" "AT4G10830" "AT4G10830" "transposable_element_gene" "TransposableElementGene" ""
AT3G21790	6.22092	1.40316e-37		AT3G21790 "MATCH" "1" "AT3G21790" "AT3G21790" "UDP-Glycosyltransferase superfamily protein" "Gene" ""
AT3G47250	6.21906	3.33065e-44		AT3G47250 "MATCH" "1" "AT3G47250" "AT3G47250" "transmembrane protein	putative (DUF247)" "Gene" ""
AT1G75040	6.20473	8.66182e-12		AT1G75040 "MATCH" "1" "AT1G75040" "PR5" "pathogenesis-related protein 5" "Gene" ""
AT3G30765	6.19127	2.15482e-11		AT3G30765 "MATCH" "1" "AT3G30765" "AT3G30765" "transposable_element_gene" "TransposableElementGene" ""
AT1G72070	6.16239	3.0793e-24		AT1G72070 "MATCH" "1" "AT1G72070" "AT1G72070" "Chaperone DnaJ-domain superfamily protein" "Gene" ""
AT1G19610	6.16064	9.77902e-30		AT1G19610 "MATCH" "1" "AT1G19610" "PDF1.4" "defensin-like protein" "Gene" ""
AT4G37720	6.15695	1.93076e-11		AT4G37720 "MATCH" "1" "AT4G37720" "PSK6" "phytosulfokine 6 precursor" "Gene" ""
AT2G18660	6.15336	7.92645e-23		AT2G18660 "MATCH" "1" "AT2G18660" "PNP-A" "plant natriuretic peptide A" "Gene" ""
AT2G31425	6.12744	1.24208e-19		AT2G31425 "MATCH" "1" "AT2G31425" "AT2G31425" "Plant invertase/pectin methylesterase inhibitor superfamily protein" "Gene" ""
AT4G23215	6.11931	1.32556e-27		AT4G23215 "MATCH" "1" "AT4G23215" "AT4G23215" "pseudogene of cysteine-rich RECEPTOR-like kinase" "Pseudogene" ""
AT3G30844	6.11441	8.58966e-12		AT3G30844 "MATCH" "1" "AT3G30844" "AT3G30844" "transposable_element_gene" "TransposableElementGene" ""
AT2G36780	6.06168	2.72988e-12		AT2G36780 "MATCH" "1" "AT2G36780" "AT2G36780" "UDP-Glycosyltransferase superfamily protein" "Gene" ""
AT2G02930	6.05557	6.49289e-50		AT2G02930 "MATCH" "1" "AT2G02930" "GSTF3" "glutathione S-transferase F3" "Gene" ""
AT3G26170	6.04492	9.59092e-40		AT3G26170 "MATCH" "1" "AT3G26170" "CYP71B19" "cytochrome P450	family 71	subfamily B	polypeptide 19" "Gene" ""
AT2G45570	6.04185	1.41896e-30		AT2G45570 "MATCH" "1" "AT2G45570" "CYP76C2" "cytochrome P450	family 76	subfamily C	polypeptide 2" "Gene" ""
AT1G06135	6.00794	7.41138e-19		AT1G06135 "MATCH" "1" "AT1G06135" "AT1G06135" "transmembrane protein" "Gene" ""
AT3G25490	5.99145	2.76708e-10		AT3G25490 "MATCH" "1" "AT3G25490" "AT3G25490" "Protein kinase family protein" "Gene" ""
AT5G54000	5.97123	1.48064e-12		AT5G54000 "MATCH" "1" "AT5G54000" "AT5G54000" "2-oxoglutarate (2OG) and Fe(II)-dependent oxygenase superfamily protein" "Gene" ""
AT1G03670	5.95499	2.98482e-12		AT1G03670 "MATCH" "1" "AT1G03670" "AT1G03670" "ankyrin repeat family protein" "Gene" ""
AT4G39610	5.95111	2.96797e-19		AT4G39610 "MATCH" "1" "AT4G39610" "AT4G39610" "MIZU-KUSSEI-like protein (Protein of unknown function	DUF617)" "Gene" ""
AT1G67980	5.93577	1.25485e-37		AT1G67980 "MATCH" "1" "AT1G67980" "CCOAMT" "caffeoyl-CoA 3-O-methyltransferase" "Gene" ""
AT3G26230	5.91715	8.5903e-43		AT3G26230 "MATCH" "1" "AT3G26230" "CYP71B24" "cytochrome P450	family 71	subfamily B	polypeptide 24" "Gene" ""
AT5G61890	5.90257	3.88658e-22		AT5G61890 "MATCH" "1" "AT5G61890" "AT5G61890" "Integrase-type DNA-binding superfamily protein" "Gene" ""
AT1G69920	5.8982	1.71084e-38		AT1G69920 "MATCH" "1" "AT1G69920" "GSTU12" "glutathione S-transferase TAU 12" "Gene" ""
AT2G22860	5.88927	1.62167e-75		AT2G22860 "MATCH" "1" "AT2G22860" "PSK2" "phytosulfokine 2 precursor" "Gene" ""
AT1G24145	5.87834	1.21853e-22		AT1G24145 "MATCH" "1" "AT1G24145" "AT1G24145" "transmembrane protein" "Gene" ""
AT1G62420	5.82758	1.48913e-25		AT1G62420 "MATCH" "1" "AT1G62420" "AT1G62420" "DUF506 family protein (DUF506)" "Gene" ""
AT5G52350	5.82574	3.44748e-16		AT5G52350 "MATCH" "1" "AT5G52350" "EXO70A3" "exocyst subunit exo70 family protein A3" "Gene" ""
AT1G35735	5.81449	3.88282e-12		AT1G35735 "MATCH" "1" "AT1G35735" "AT1G35735" "transposable_element_gene" "TransposableElementGene" ""
AT4G23030	5.77575	2.50013e-28		AT4G23030 "MATCH" "1" "AT4G23030" "AT4G23030" "MATE efflux family protein" "Gene" ""
AT1G06148	5.75592	2.06235e-35		AT1G06148 "MATCH" "1" "AT1G06148" "AT1G06148" "hypothetical protein" "Gene" ""
AT1G09930	5.74652	4.29582e-20		AT1G09930 "MATCH" "1" "AT1G09930" "OPT2" "oligopeptide transporter 2" "Gene" ""
AT4G35770	5.74337	3.86265e-14		AT4G35770 "MATCH" "1" "AT4G35770" "SEN1" "Rhodanese/Cell cycle control phosphatase superfamily protein" "Gene" ""
AT4G16690	5.74127	6.05337e-22		AT4G16690 "MATCH" "1" "AT4G16690" "MES16" "methyl esterase 16" "Gene" ""
AT4G11470	5.72832	5.29323e-40		AT4G11470 "MATCH" "1" "AT4G11470" "CRK31" "cysteine-rich RLK (RECEPTOR-like protein kinase) 31" "Gene" ""
AT5G24640	5.7283	2.5896e-48		AT5G24640 "MATCH" "1" "AT5G24640" "AT5G24640" "hypothetical protein" "Gene" ""
AT1G23840	5.72823	3.98594e-23		AT1G23840 "MATCH" "1" "AT1G23840" "AT1G23840" "transmembrane protein" "Gene" ""
AT2G41850	5.66957	3.11224e-38		AT2G41850 "MATCH" "1" "AT2G41850" "PGAZAT" "polygalacturonase ADPG2-like protein" "Gene" ""
AT5G39130	5.66783	1.33368e-28		AT5G39130 "MATCH" "1" "AT5G39130" "AT5G39130" "RmlC-like cupins superfamily protein" "Gene" ""
AT1G07187	5.64981	2.25797e-17		AT1G07187 "MATCH" "1" "AT1G07187" "" "" "Gene" ""
AT3G23230	5.64977	5.32574e-19		AT3G23230 "MATCH" "1" "AT3G23230" "TDR1" "Integrase-type DNA-binding superfamily protein" "Gene" ""
AT2G01029	5.62426	7.78686e-09		AT2G01029 "MATCH" "1" "AT2G01029" "AT2G01029" "transposable_element_gene" "TransposableElementGene" ""
AT3G03670	5.6178	2.88992e-33		AT3G03670 "MATCH" "1" "AT3G03670" "AT3G03670" "Peroxidase superfamily protein" "Gene" ""
AT5G40000	5.61298	2.46767e-32		AT5G40000 "MATCH" "1" "AT5G40000" "AT5G40000" "P-loop containing nucleoside triphosphate hydrolases superfamily protein" "Gene" ""
AT5G55150	5.60797	8.33454e-15		AT5G55150 "MATCH" "1" "AT5G55150" "AT5G55150" "F-box SKIP23-like protein (DUF295)" "Gene" ""
AT2G05370	5.6057	4.98343e-10		AT2G05370 "MATCH" "1" "AT2G05370" "AT2G05370" "RNA-dependent RNA polymerase-like protein" "Gene" ""
AT5G27845	5.60516	1.97045e-23		AT5G27845 "MATCH" "1" "AT5G27845" "AT5G27845" "transposable_element_gene" "TransposableElementGene" ""
AT5G43570	5.60275	2.50013e-28		AT5G43570 "MATCH" "1" "AT5G43570" "AT5G43570" "Serine protease inhibitor	potato inhibitor I-type family protein" "Gene" ""
AT4G04540	5.60004	1.57844e-14		AT4G04540 "MATCH" "1" "AT4G04540" "CRK39" "cysteine-rich RLK (RECEPTOR-like protein kinase) 39" "Gene" ""
AT3G01500	5.5746	3.32905e-13		AT3G01500 "MATCH" "1" "AT3G01500" "CA1" "carbonic anhydrase 1" "Gene" ""
AT2G26560	5.57309	8.22206e-42		AT2G26560 "MATCH" "1" "AT2G26560" "PLA2A" "phospholipase A 2A" "Gene" ""
AT4G11070	5.56713	9.46418e-15		AT4G11070 "MATCH" "1" "AT4G11070" "WRKY41" "WRKY family transcription factor" "Gene" ""
AT5G36970	5.55823	4.90913e-23		AT5G36970 "MATCH" "1" "AT5G36970" "NHL25" "NDR1/HIN1-like 25" "Gene" ""
AT3G47340	5.54686	9.06357e-35		AT3G47340 "MATCH" "1" "AT3G47340" "ASN1" "glutamine-dependent asparagine synthase 1" "Gene" ""
AT5G05530	5.5271	2.04656e-28		AT5G05530 "MATCH" "1" "AT5G05530" "AT5G05530" "RING/U-box superfamily protein" "Gene" ""
AT5G01380	5.51689	4.28135e-22		AT5G01380 "MATCH" "1" "AT5G01380" "AT5G01380" "Homeodomain-like superfamily protein" "Gene" ""
AT4G12290	5.50201	3.32089e-53		AT4G12290 "MATCH" "1" "AT4G12290" "AT4G12290" "Copper amine oxidase family protein" "Gene" ""
AT5G59390	5.45339	1.84574e-16		AT5G59390 "MATCH" "1" "AT5G59390" "AT5G59390" "XH/XS domain-containing protein" "Gene" ""
AT2G24195	5.45124	9.32878e-22		AT2G24195 "MATCH" "1" "AT2G24195" "AT2G24195" "transmembrane protein" "Gene" ""
AT1G01480	5.43835	4.33859e-30		AT1G01480 "MATCH" "1" "AT1G01480" "ACS2" "1-amino-cyclopropane-1-carboxylate synthase 2" "Gene" ""
AT2G36770	5.43204	4.3671e-12		AT2G36770 "MATCH" "1" "AT2G36770" "AT2G36770" "UDP-Glycosyltransferase superfamily protein" "Gene" ""
AT3G53600	5.41397	5.60135e-43		AT3G53600 "MATCH" "1" "AT3G53600" "AT3G53600" "C2H2-type zinc finger family protein" "Gene" ""
AT4G13820	5.40636	5.95729e-25		AT4G13820 "MATCH" "1" "AT4G13820" "AT4G13820" "Leucine-rich repeat (LRR) family protein" "Gene" ""
AT4G13300	5.40224	1.08494e-22		AT4G13300 "MATCH" "1" "AT4G13300" "TPS13" "terpenoid synthase 13" "Gene" ""
AT1G36630	5.40051	1.50926e-11		AT1G36630 "MATCH" "1" "AT1G36630" "AT1G36630" "transposable_element_gene" "TransposableElementGene" ""
AT1G64660	5.39593	1.69509e-53		AT1G64660 "MATCH" "1" "AT1G64660" "MGL" "methionine gamma-lyase" "Gene" ""
AT4G30270	5.37019	1.63824e-28		AT4G30270 "MATCH" "1" "AT4G30270" "XTH24" "xyloglucan endotransglucosylase/hydrolase 24" "Gene" ""
AT3G28360	5.36981	2.52619e-19		AT3G28360 "MATCH" "1" "AT3G28360" "ABCB16" "P-glycoprotein 16" "Gene" ""
AT1G75830	5.362	5.17629e-08		AT1G75830 "MATCH" "1" "AT1G75830" "LCR67" "low-molecular-weight cysteine-rich 67" "Gene" ""
AT2G17040	5.35856	3.75849e-37		AT2G17040 "MATCH" "1" "AT2G17040" "NAC036" "NAC domain containing protein 36" "Gene" ""
AT2G02010	5.35711	6.85692e-34		AT2G02010 "MATCH" "1" "AT2G02010" "GAD4" "glutamate decarboxylase 4" "Gene" ""
AT4G14450	5.33738	6.77457e-29		AT4G14450 "MATCH" "1" "AT4G14450" "AT4G14450" "hypothetical protein" "Gene" ""
AT3G02840	5.33222	7.64069e-27		AT3G02840 "MATCH" "1" "AT3G02840" "AT3G02840" "ARM repeat superfamily protein" "Gene" ""
AT1G03580	5.32118	3.98531e-20		AT1G03580 "MATCH" "1" "AT1G03580" "AT1G03580" "pseudogene of MATH domain/coiled-coil protein" "Pseudogene" ""
AT5G39160	5.31929	6.43594e-23		AT5G39160 "MATCH" "1" "AT5G39160" "AT5G39160" "RmlC-like cupins superfamily protein" "Gene" ""
AT3G13433	5.31516	5.21885e-35		AT3G13433 "MATCH" "1" "AT3G13433" "AT3G13433" "transmembrane protein" "Gene" ""
AT3G06490	5.30673	3.57888e-19		AT3G06490 "MATCH" "1" "AT3G06490" "MYB108" "myb domain protein 108" "Gene" ""
AT3G03240	5.29927	1.70468e-12		AT3G03240 "MATCH" "1" "AT3G03240" "AT3G03240" "alpha/beta-Hydrolases superfamily protein" "Gene" ""
AT1G58225	5.29596	8.52525e-18		AT1G58225 "MATCH" "1" "AT1G58225" "AT1G58225" "hypothetical protein" "Gene" ""
AT1G42980	5.29353	8.86969e-30		AT1G42980 "MATCH" "1" "AT1G42980" "AT1G42980" "Actin-binding FH2 (formin homology 2) family protein" "Gene" ""
AT2G40740	5.28616	6.33035e-29		AT2G40740 "MATCH" "1" "AT2G40740" "WRKY55" "WRKY DNA-binding protein 55" "Gene" ""
AT4G35180	5.25532	7.05637e-22		AT4G35180 "MATCH" "1" "AT4G35180" "LHT7" "LYS/HIS transporter 7" "Gene" ""
AT1G43675	5.25386	8.28489e-14		AT1G43675 "MATCH" "1" "AT1G43675" "AT1G43675" "transposable_element_gene" "TransposableElementGene" ""
AT4G12735	5.2498	1.48631e-28		AT4G12735 "MATCH" "1" "AT4G12735" "AT4G12735" "hypothetical protein" "Gene" ""
AT1G64710	5.22822	8.65064e-13		AT1G64710 "MATCH" "1" "AT1G64710" "AT1G64710" "GroES-like zinc-binding alcohol dehydrogenase family protein" "Gene" ""
AT4G18170	5.2146	4.30989e-33		AT4G18170 "MATCH" "1" "AT4G18170" "WRKY28" "WRKY DNA-binding protein 28" "Gene" ""
AT5G56960	5.21206	4.32126e-19		AT5G56960 "MATCH" "1" "AT5G56960" "AT5G56960" "basic helix-loop-helix (bHLH) DNA-binding family protein" "Gene" ""
AT3G45730	5.19686	4.34903e-29		AT3G45730 "MATCH" "1" "AT3G45730" "AT3G45730" "hypothetical protein" "Gene" ""
AT1G18280	5.18358	2.87209e-28		AT1G18280 "MATCH" "1" "AT1G18280" "AT1G18280" "Bifunctional inhibitor/lipid-transfer protein/seed storage 2S albumin superfamily protein" "Gene" ""
AT4G22030	5.18059	4.95621e-14		AT4G22030 "MATCH" "1" "AT4G22030" "AT4G22030" "F-box protein with a domain protein" "Gene" ""
AT1G61550	5.1593	1.68965e-33		AT1G61550 "MATCH" "1" "AT1G61550" "AT1G61550" "S-locus lectin protein kinase family protein" "Gene" ""
AT2G05540	5.14246	7.347e-27		AT2G05540 "MATCH" "1" "AT2G05540" "AT2G05540" "Glycine-rich protein family" "Gene" ""
AT1G68630	5.1357	3.23379e-09		AT1G68630 "MATCH" "1" "AT1G68630" "AT1G68630" "PLAC8 family protein" "Gene" ""
AT2G37810	5.13008	4.69756e-11		AT2G37810 "MATCH" "1" "AT2G37810" "AT2G37810" "Cysteine/Histidine-rich C1 domain family protein" "Gene" ""
AT5G05300	5.1293	8.75326e-28		AT5G05300 "MATCH" "1" "AT5G05300" "AT5G05300" "hypothetical protein" "Gene" ""
AT1G78720	5.11204	5.93537e-24		AT1G78720 "MATCH" "1" "AT1G78720" "AT1G78720" "SecY protein transport family protein" "Gene" ""
AT2G38240	5.11056	8.82016e-15		AT2G38240 "MATCH" "1" "AT2G38240" "AT2G38240" "2-oxoglutarate (2OG) and Fe(II)-dependent oxygenase superfamily protein" "Gene" ""
AT1G30135	5.10928	3.05074e-13		AT1G30135 "MATCH" "1" "AT1G30135" "JAZ8" "jasmonate-zim-domain protein 8" "Gene" ""
AT3G55840	5.10421	4.24409e-31		AT3G55840 "MATCH" "1" "AT3G55840" "AT3G55840" "Hs1pro-1 protein" "Gene" ""
AT2G15040	5.09605	6.26266e-07		AT2G15040 "MATCH" "1" "AT2G15040" "RLP18" "pseudogene of receptor like protein 53" "Pseudogene" ""
AT5G43650	5.09531	2.06721e-19		AT5G43650 "MATCH" "1" "AT5G43650" "BHLH92" "basic helix-loop-helix (bHLH) DNA-binding superfamily protein" "Gene" ""
AT3G14710	5.09137	2.01405e-09		AT3G14710 "MATCH" "1" "AT3G14710" "AT3G14710" "RNI-like superfamily protein" "Gene" ""
AT1G21850	5.0836	4.13748e-17		AT1G21850 "MATCH" "1" "AT1G21850" "sks8" "SKU5 similar 8" "Gene" ""
AT4G00970	5.07856	1.38847e-13		AT4G00970 "MATCH" "1" "AT4G00970" "CRK41" "cysteine-rich RLK (RECEPTOR-like protein kinase) 41" "Gene" ""
AT3G30767	5.07762	7.04627e-07		AT3G30767 "MATCH" "1" "AT3G30767" "AT3G30767" "transposable_element_gene" "TransposableElementGene" ""
AT1G79680	5.04882	2.80866e-34		AT1G79680 "MATCH" "1" "AT1G79680" "WAKL10" "WALL ASSOCIATED KINASE (WAK)-LIKE 10" "Gene" ""
AT5G57550	5.03598	6.63224e-07		AT5G57550 "MATCH" "1" "AT5G57550" "XTH25" "xyloglucan endotransglucosylase/hydrolase 25" "Gene" ""
AT4G10530	5.02882	1.24133e-20		AT4G10530 "MATCH" "1" "AT4G10530" "AT4G10530" "Subtilase family protein" "Gene" ""
AT2G13360	5.02092	1.07351e-26		AT2G13360 "MATCH" "1" "AT2G13360" "AGT" "alanine:glyoxylate aminotransferase" "Gene" ""
AT3G46090	5.01437	9.71179e-08		AT3G46090 "MATCH" "1" "AT3G46090" "ZAT7" "C2H2 and C2HC zinc fingers superfamily protein" "Gene" ""
AT3G46080	5.01039	8.71291e-27		AT3G46080 "MATCH" "1" "AT3G46080" "AT3G46080" "C2H2-type zinc finger family protein" "Gene" ""
AT4G22020	5.00397	6.48381e-33		AT4G22020 "MATCH" "1" "AT4G22020" "AT4G22020" "pseudogene of hypothetical protein%2C similar to uncharacterized glycine-rich protein (GI:7269047) %7BArabidopsis thaliana%7D" "Pseudogene" ""
AT3G23123	4.99969	1.7249e-24		AT3G23123 "MATCH" "1" "AT3G23123" "AT3G23123" "transmembrane protein" "Gene" ""
AT4G23230	4.99861	8.88084e-07		AT4G23230 "MATCH" "1" "AT4G23230" "CRK15" "cysteine-rich RECEPTOR-like kinase" "Gene" ""
AT3G21720	4.99859	1.30023e-15		AT3G21720 "MATCH" "1" "AT3G21720" "ICL" "isocitrate lyase" "Gene" ""
AT1G21520	4.99675	1.90495e-33		AT1G21520 "MATCH" "1" "AT1G21520" "AT1G21520" "hypothetical protein" "Gene" ""
AT5G07010	4.99195	2.88793e-48		AT5G07010 "MATCH" "1" "AT5G07010" "ST2A" "sulfotransferase 2A" "Gene" ""
AT5G14180	4.98947	5.79795e-33		AT5G14180 "MATCH" "1" "AT5G14180" "MPL1" "Myzus persicae-induced lipase 1" "Gene" ""
AT1G62760	4.98534	2.14246e-24		AT1G62760 "MATCH" "1" "AT1G62760" "AT1G62760" "Plant invertase/pectin methylesterase inhibitor superfamily protein" "Gene" ""
AT3G23122	4.9836	3.33079e-13		AT3G23122 "MATCH" "1" "AT3G23122" "AT3G23122" "hypothetical protein" "Gene" ""
AT5G59810	4.97855	1.01606e-06		AT5G59810 "MATCH" "1" "AT5G59810" "SBT5.4" "Subtilase family protein" "Gene" ""
AT1G32350	4.97464	1.3456e-37		AT1G32350 "MATCH" "1" "AT1G32350" "AOX1D" "alternative oxidase 1D" "Gene" ""
AT1G30972	4.97288	3.77083e-08		AT1G30972 "MATCH" "1" "AT1G30972" "AT1G30972" "Plant thionin family protein" "Gene" ""
AT5G27765	4.97069	2.47575e-21		AT5G27765 "MATCH" "1" "AT5G27765" "AT5G27765" "transmembrane protein" "Gene" ""
AT5G65690	4.96247	2.27004e-30		AT5G65690 "MATCH" "1" "AT5G65690" "PCK2" "phosphoenolpyruvate carboxykinase 2" "Gene" ""
AT3G43250	4.95961	1.7472e-08		AT3G43250 "MATCH" "1" "AT3G43250" "AT3G43250" "coiled-coil protein (DUF572)" "Gene" ""
AT1G10060	4.94795	5.25388e-25		AT1G10060 "MATCH" "1" "AT1G10060" "BCAT-1" "branched-chain amino acid transaminase 1" "Gene" ""
AT1G20290	4.94673	3.59575e-08		AT1G20290 "MATCH" "1" "AT1G20290" "AT1G20290" "SWI-SNF-related chromatin binding protein" "Gene" ""
AT4G31970	4.94631	3.26273e-36		AT4G31970 "MATCH" "1" "AT4G31970" "CYP82C2" "cytochrome P450	family 82	subfamily C	polypeptide 2" "Gene" ""
AT2G02340	4.94621	1.1932e-09		AT2G02340 "MATCH" "1" "AT2G02340" "PP2-B8" "phloem protein 2-B8" "Gene" ""
AT5G06870	4.9412	7.06804e-14		AT5G06870 "MATCH" "1" "AT5G06870" "PGIP2" "polygalacturonase inhibiting protein 2" "Gene" ""
AT2G30766	4.94049	2.84511e-11		AT2G30766 "MATCH" "1" "AT2G30766" "AT2G30766" "hypothetical protein" "Gene" ""
AT1G54870	4.93372	1.10391e-07		AT1G54870 "MATCH" "1" "AT1G54870" "AT1G54870" "NAD(P)-binding Rossmann-fold superfamily protein" "Gene" ""
AT1G57640	4.92595	1.8637e-08		AT1G57640 "MATCH" "1" "AT1G57640" "AT1G57640" "transposable_element_gene" "TransposableElementGene" ""
AT1G80590	4.91675	4.08877e-08		AT1G80590 "MATCH" "1" "AT1G80590" "WRKY66" "WRKY DNA-binding protein 66" "Gene" ""
AT3G47090	4.91495	8.12815e-22		AT3G47090 "MATCH" "1" "AT3G47090" "AT3G47090" "Leucine-rich repeat protein kinase family protein" "Gene" ""
AT4G22710	4.91057	5.7248e-15		AT4G22710 "MATCH" "1" "AT4G22710" "CYP706A2" "cytochrome P450	family 706	subfamily A	polypeptide 2" "Gene" ""
AT5G64790	4.90988	9.02071e-08		AT5G64790 "MATCH" "1" "AT5G64790" "AT5G64790" "O-Glycosyl hydrolases family 17 protein" "Gene" ""
AT5G64750	4.90764	3.26471e-25		AT5G64750 "MATCH" "1" "AT5G64750" "ABR1" "Integrase-type DNA-binding superfamily protein" "Gene" ""
AT1G26240	4.90731	3.86547e-29		AT1G26240 "MATCH" "1" "AT1G26240" "AT1G26240" "Proline-rich extensin-like family protein" "Gene" ""
AT2G25297	4.90572	1.31224e-42		AT2G25297 "MATCH" "1" "AT2G25297" "AT2G25297" "transmembrane protein" "Gene" ""
AT3G54625	4.90265	2.61314e-13		AT3G54625 "MATCH" "1" "AT3G54625" "AT3G54625" "Natural antisense transcript overlaps with AT3G54630" "Gene" ""
AT3G14700	4.88572	3.51465e-15		AT3G14700 "MATCH" "1" "AT3G14700" "AT3G14700" "SART-1 family" "Gene" ""
AT5G28646	4.88056	6.85692e-34		AT5G28646 "MATCH" "1" "AT5G28646" "WVD2" "TPX2 (targeting protein for Xklp2) protein family" "Gene" ""
AT1G74190	4.87824	3.52257e-12		AT1G74190 "MATCH" "1" "AT1G74190" "RLP15" "receptor like protein 15" "Gene" ""
AT2G42090	4.86609	8.94929e-08		AT2G42090 "MATCH" "1" "AT2G42090" "ACT9" "actin 9" "Gene" ""
AT5G20710	4.85945	4.36002e-30		AT5G20710 "MATCH" "1" "AT5G20710" "BGAL7" "beta-galactosidase 7" "Gene" ""
AT3G14760	4.8541	5.76627e-15		AT3G14760 "MATCH" "1" "AT3G14760" "AT3G14760" "transmembrane protein" "Gene" ""
AT5G28673	4.85133	8.13831e-07		AT5G28673 "MATCH" "1" "AT5G28673" "AT5G28673" "transposable_element_gene" "TransposableElementGene" ""
AT5G06730	4.84155	3.59711e-61		AT5G06730 "MATCH" "1" "AT5G06730" "AT5G06730" "Peroxidase superfamily protein" "Gene" ""
AT1G05675	4.83968	1.67953e-12		AT1G05675 "MATCH" "1" "AT1G05675" "AT1G05675" "UDP-Glycosyltransferase superfamily protein" "Gene" ""
AT5G51465	4.8305	1.0293e-25		AT5G51465 "MATCH" "1" "AT5G51465" "AT5G51465" "hypothetical protein" "Gene" ""
AT3G50980	4.82878	1.9123e-22		AT3G50980 "MATCH" "1" "AT3G50980" "XERO1" "dehydrin xero 1" "Gene" ""
AT2G35730	4.82559	2.22139e-20		AT2G35730 "MATCH" "1" "AT2G35730" "AT2G35730" "Heavy metal transport/detoxification superfamily protein" "Gene" ""
AT5G24110	4.8234	4.01444e-23		AT5G24110 "MATCH" "1" "AT5G24110" "WRKY30" "WRKY DNA-binding protein 30" "Gene" ""
AT3G60970	4.82077	5.57409e-09		AT3G60970 "MATCH" "1" "AT3G60970" "ABCC15" "multidrug resistance-associated protein 15" "Gene" ""
AT1G67070	4.79539	1.06201e-31		AT1G67070 "MATCH" "1" "AT1G67070" "DIN9" "Mannose-6-phosphate isomerase	type I" "Gene" ""
AT2G15960	4.79487	8.38382e-30		AT2G15960 "MATCH" "1" "AT2G15960" "AT2G15960" "stress-induced protein" "Gene" ""
AT1G66040	4.78005	6.85102e-15		AT1G66040 "MATCH" "1" "AT1G66040" "VIM4" "Zinc finger (C3HC4-type RING finger) family protein" "Gene" ""
AT5G39580	4.7768	5.16264e-31		AT5G39580 "MATCH" "1" "AT5G39580" "AT5G39580" "Peroxidase superfamily protein" "Gene" ""
AT5G52750	4.77328	6.48642e-28		AT5G52750 "MATCH" "1" "AT5G52750" "AT5G52750" "Heavy metal transport/detoxification superfamily protein" "Gene" ""
AT5G07760	4.76856	1.33813e-21		AT5G07760 "MATCH" "1" "AT5G07760" "AT5G07760" "formin homology 2 domain-containing protein / FH2 domain-containing protein" "Gene" ""
AT3G02515	4.76855	2.22362e-07		AT3G02515 "MATCH" "1" "AT3G02515" "SADHU6-1" "transposable_element_gene" "TransposableElementGene" ""
AT5G39190	4.76746	4.30155e-24		AT5G39190 "MATCH" "1" "AT5G39190" "GER2" "germin-like protein 2" "Gene" ""
AT2G05400	4.76319	8.41026e-08		AT2G05400 "MATCH" "1" "AT2G05400" "AT2G05400" "Ubiquitin-specific protease family C19-related protein" "Gene" ""
AT3G54530	4.76193	1.36825e-18		AT3G54530 "MATCH" "1" "AT3G54530" "AT3G54530" "hypothetical protein" "Gene" ""
AT5G47590	4.75368	7.95767e-10		AT5G47590 "MATCH" "1" "AT5G47590" "AT5G47590" "Heat shock protein HSP20/alpha crystallin family" "Gene" ""
AT5G66640	4.75264	1.98061e-22		AT5G66640 "MATCH" "1" "AT5G66640" "DAR3" "DA1-related protein 3" "Gene" ""
AT1G04580	4.74671	2.21678e-16		AT1G04580 "MATCH" "1" "AT1G04580" "AO4" "aldehyde oxidase 4" "Gene" ""
AT4G13310	4.74006	5.7698e-31		AT4G13310 "MATCH" "1" "AT4G13310" "CYP71A20" "cytochrome P450	family 71	subfamily A	polypeptide 20" "Gene" ""
AT5G19890	4.73703	4.47e-17		AT5G19890 "MATCH" "1" "AT5G19890" "AT5G19890" "Peroxidase superfamily protein" "Gene" ""
AT1G66465	4.73165	2.18975e-12		AT1G66465 "MATCH" "1" "AT1G66465" "AT1G66465" "transmembrane protein" "Gene" ""
AT5G52390	4.72929	6.70376e-23		AT5G52390 "MATCH" "1" "AT5G52390" "AT5G52390" "PAR1 protein" "Gene" ""
AT4G02520	4.72526	1.44442e-47		AT4G02520 "MATCH" "1" "AT4G02520" "GSTF2" "glutathione S-transferase PHI 2" "Gene" ""
AT3G05370	4.72242	2.96102e-13		AT3G05370 "MATCH" "1" "AT3G05370" "RLP31" "receptor like protein 31" "Gene" ""
AT1G09297	4.71319	6.04717e-10		AT1G09297 "MATCH" "1" "AT1G09297" "" "Natural antisense transcript overlaps with AT1G72070" "Gene" ""
AT4G23180	4.7109	5.72294e-31		AT4G23180 "MATCH" "1" "AT4G23180" "CRK10" "cysteine-rich RLK (RECEPTOR-like protein kinase) 10" "Gene" ""
AT4G06410	4.70395	4.0564e-15		AT4G06410 "MATCH" "1" "AT4G06410" "" "Natural antisense transcript overlaps with AT4G16670" "Gene" ""
AT3G43200	4.69093	7.67633e-06		AT3G43200 "MATCH" "1" "AT3G43200" "AT3G43200" "pseudogene of target of trans acting-siR480/255 protein" "Pseudogene" ""
AT2G31420	4.6863	7.72544e-15		AT2G31420 "MATCH" "1" "AT2G31420" "AT2G31420" "B3 domain protein (DUF313)" "Gene" ""
AT4G21680	4.67887	6.84161e-37		AT4G21680 "MATCH" "1" "AT4G21680" "NRT1.8" "NITRATE TRANSPORTER 1.8" "Gene" ""
AT2G42560	4.6752	1.36571e-05		AT2G42560 "MATCH" "1" "AT2G42560" "AT2G42560" "late embryogenesis abundant domain-containing protein / LEA domain-containing protein" "Gene" ""
AT1G76410	4.6693	5.83632e-17		AT1G76410 "MATCH" "1" "AT1G76410" "ATL8" "RING/U-box superfamily protein" "Gene" ""
AT1G75490	4.66864	4.75445e-08		AT1G75490 "MATCH" "1" "AT1G75490" "AT1G75490" "Integrase-type DNA-binding superfamily protein" "Gene" ""
AT3G15440	4.66585	5.50871e-13		AT3G15440 "MATCH" "1" "AT3G15440" "AT3G15440" "RING/U-box protein" "Gene" ""
AT5G64190	4.66338	5.6704e-13		AT5G64190 "MATCH" "1" "AT5G64190" "AT5G64190" "neuronal PAS domain protein" "Gene" ""
AT1G33813	4.64778	3.10526e-07		AT1G33813 "MATCH" "1" "AT1G33813" "AT1G33813" "transposable_element_gene" "TransposableElementGene" ""
AT3G29190	4.63859	5.79492e-07		AT3G29190 "MATCH" "1" "AT3G29190" "AT3G29190" "Terpenoid cyclases/Protein prenyltransferases superfamily protein" "Gene" ""
AT4G23170	4.63462	1.23255e-34		AT4G23170 "MATCH" "1" "AT4G23170" "EP1" "receptor-like protein kinase-related family protein" "Gene" ""
AT2G15042	4.62966	1.27131e-08		AT2G15042 "MATCH" "1" "AT2G15042" "AT2G15042" "Leucine-rich repeat (LRR) family protein" "Gene" ""
AT4G10120	4.61985	1.81024e-21		AT4G10120 "MATCH" "1" "AT4G10120" "ATSPS4F" "Sucrose-phosphate synthase family protein" "Gene" ""
AT2G39400	4.61768	8.80751e-24		AT2G39400 "MATCH" "1" "AT2G39400" "AT2G39400" "alpha/beta-Hydrolases superfamily protein" "Gene" ""
AT4G27460	4.60785	5.63093e-27		AT4G27460 "MATCH" "1" "AT4G27460" "CBSX5" "Cystathionine beta-synthase (CBS) family protein" "Gene" ""
AT5G45240	4.59833	5.16783e-20		AT5G45240 "MATCH" "1" "AT5G45240" "AT5G45240" "Disease resistance protein (TIR-NBS-LRR class)" "Gene" ""
AT2G04495	4.59782	2.0295e-09		AT2G04495 "MATCH" "1" "AT2G04495" "AT2G04495" "transmembrane protein" "Gene" ""
AT3G53720	4.59764	1.97192e-26		AT3G53720 "MATCH" "1" "AT3G53720" "CHX20" "cation/H exchanger 20" "Gene" ""
AT1G71140	4.59682	3.83152e-27		AT1G71140 "MATCH" "1" "AT1G71140" "AT1G71140" "MATE efflux family protein" "Gene" ""
AT4G04170	4.59298	1.58538e-05		AT4G04170 "MATCH" "1" "AT4G04170" "AT4G04170" "transposable_element_gene" "TransposableElementGene" ""
AT2G24130	4.58804	1.33698e-11		AT2G24130 "MATCH" "1" "AT2G24130" "AT2G24130" "Leucine-rich receptor-like protein kinase family protein" "Gene" ""
AT3G06850	4.58725	6.83082e-21		AT3G06850 "MATCH" "1" "AT3G06850" "BCE2" "2-oxoacid dehydrogenases acyltransferase family protein" "Gene" ""
AT2G15800	4.5837	2.16871e-07		AT2G15800 "MATCH" "1" "AT2G15800" "AT2G15800" "transposable_element_gene" "TransposableElementGene" ""
AT4G23280	4.5786	2.11715e-26		AT4G23280 "MATCH" "1" "AT4G23280" "CRK20" "cysteine-rich RLK (RECEPTOR-like protein kinase) 20" "Gene" ""
AT4G03505	4.56979	4.86876e-07		AT4G03505 "MATCH" "1" "AT4G03505" "AT4G03505" "hypothetical protein" "Gene" ""
AT1G60500	4.56457	1.83511e-09		AT1G60500 "MATCH" "1" "AT1G60500" "DRP4C" "Dynamin related protein 4C" "Gene" ""
AT4G05130	4.56052	3.95099e-07		AT4G05130 "MATCH" "1" "AT4G05130" "ENT4" "equilibrative nucleoside transporter 4" "Gene" ""
AT2G14290	4.55853	1.48443e-11		AT2G14290 "MATCH" "1" "AT2G14290" "AT2G14290" "LL-diaminopimelate protein (DUF295)" "Gene" ""
AT1G11040	4.55809	5.23639e-08		AT1G11040 "MATCH" "1" "AT1G11040" "AT1G11040" "HSP40/DnaJ peptide-binding protein" "Gene" ""
AT1G22890	4.5578	3.35058e-43		AT1G22890 "MATCH" "1" "AT1G22890" "AT1G22890" "transmembrane protein" "Gene" ""
AT1G61750	4.54116	4.60568e-21		AT1G61750 "MATCH" "1" "AT1G61750" "AT1G61750" "Receptor-like protein kinase-related family protein" "Gene" ""
AT5G19880	4.54022	9.14115e-21		AT5G19880 "MATCH" "1" "AT5G19880" "AT5G19880" "Peroxidase superfamily protein" "Gene" ""
AT1G35050	4.52974	1.76923e-06		AT1G35050 "MATCH" "1" "AT1G35050" "AT1G35050" "transposable_element_gene" "TransposableElementGene" ""
AT5G43410	4.52869	2.12937e-05		AT5G43410 "MATCH" "1" "AT5G43410" "AT5G43410" "Integrase-type DNA-binding superfamily protein" "Gene" ""
AT1G67000	4.52376	1.72898e-23		AT1G67000 "MATCH" "1" "AT1G67000" "AT1G67000" "Protein kinase superfamily protein" "Gene" ""
AT3G53820	4.52091	3.85762e-13		AT3G53820 "MATCH" "1" "AT3G53820" "AT3G53820" "C2H2 and C2HC zinc fingers superfamily protein" "Gene" ""
AT2G36440	4.51665	3.81535e-12		AT2G36440 "MATCH" "1" "AT2G36440" "AT2G36440" "hypothetical protein" "Gene" ""
AT5G52670	4.50529	1.3276e-18		AT5G52670 "MATCH" "1" "AT5G52670" "AT5G52670" "Copper transport protein family" "Gene" ""
AT5G22530	4.49626	2.25346e-13		AT5G22530 "MATCH" "1" "AT5G22530" "AT5G22530" "hypothetical protein" "Gene" ""
AT2G38340	4.48744	1.01782e-14		AT2G38340 "MATCH" "1" "AT2G38340" "DREB19" "Integrase-type DNA-binding superfamily protein" "Gene" ""
AT1G13490	4.48498	3.39744e-10		AT1G13490 "MATCH" "1" "AT1G13490" "AT1G13490" "hypothetical protein (DUF1262)" "Gene" ""
AT3G56500	4.46947	1.5813e-21		AT3G56500 "MATCH" "1" "AT3G56500" "AT3G56500" "serine-rich protein-like protein" "Gene" ""
AT4G18990	4.46399	1.65764e-18		AT4G18990 "MATCH" "1" "AT4G18990" "XTH29" "xyloglucan endotransglucosylase/hydrolase 29" "Gene" ""
AT2G04190	4.44294	8.89947e-07		AT2G04190 "MATCH" "1" "AT2G04190" "AT2G04190" "TRAF-like family protein" "Gene" ""
AT4G18253	4.4305	2.841e-06		AT4G18253 "MATCH" "1" "AT4G18253" "AT4G18253" "receptor Serine/Threonine kinase-like protein" "Gene" ""
AT1G28180	4.41946	5.17835e-05		AT1G28180 "MATCH" "1" "AT1G28180" "AT1G28180" "DEAD-box ATP-dependent RNA helicase-like protein" "Gene" ""
AT2G41100	4.41627	5.19757e-22		AT2G41100 "MATCH" "1" "AT2G41100" "TCH3" "Calcium-binding EF hand family protein" "Gene" ""
AT3G44717	4.41534	4.1355e-05		AT3G44717 "MATCH" "1" "AT3G44717" "AT3G44717" "pseudogene of RNA-binding (RRM/RBD/RNP motifs) family protein" "Pseudogene" ""
AT1G28230	4.39757	1.87818e-14		AT1G28230 "MATCH" "1" "AT1G28230" "PUP1" "purine permease 1" "Gene" ""
AT3G23010	4.39742	1.58789e-08		AT3G23010 "MATCH" "1" "AT3G23010" "RLP36" "receptor like protein 36" "Gene" ""
AT5G67080	4.38855	1.50812e-16		AT5G67080 "MATCH" "1" "AT5G67080" "MAPKKK19" "mitogen-activated protein kinase kinase kinase 19" "Gene" ""
AT4G11480	4.37474	5.53408e-32		AT4G11480 "MATCH" "1" "AT4G11480" "CRK32" "cysteine-rich RLK (RECEPTOR-like protein kinase) 32" "Gene" ""
AT4G06746	4.37136	9.42891e-15		AT4G06746 "MATCH" "1" "AT4G06746" "RAP2.9" "related to AP2 9" "Gene" ""
AT4G16680	4.36961	7.72061e-20		AT4G16680 "MATCH" "1" "AT4G16680" "AT4G16680" "P-loop containing nucleoside triphosphate hydrolases superfamily protein" "Gene" ""
AT5G46770	4.36296	1.90439e-09		AT5G46770 "MATCH" "1" "AT5G46770" "AT5G46770" "hypothetical protein" "Gene" ""
AT5G52300	4.35774	1.81229e-17		AT5G52300 "MATCH" "1" "AT5G52300" "LTI65" "CAP160 protein" "Gene" ""
AT4G23310	4.35652	5.87437e-05		AT4G23310 "MATCH" "1" "AT4G23310" "CRK23" "cysteine-rich RLK (RECEPTOR-like protein kinase) 23" "Gene" ""
AT1G15415	4.35142	3.84551e-12		AT1G15415 "MATCH" "1" "AT1G15415" "AT1G15415" "late embryogenesis abundant-like protein" "Gene" ""
AT5G16960	4.34184	1.86788e-18		AT5G16960 "MATCH" "1" "AT5G16960" "AT5G16960" "Zinc-binding dehydrogenase family protein" "Gene" ""
AT1G35730	4.34068	9.11187e-08		AT1G35730 "MATCH" "1" "AT1G35730" "PUM9" "pumilio 9" "Gene" ""
AT2G18680	4.33892	3.40999e-31		AT2G18680 "MATCH" "1" "AT2G18680" "AT2G18680" "transmembrane protein" "Gene" ""
AT1G49570	4.33409	1.40456e-19		AT1G49570 "MATCH" "1" "AT1G49570" "AT1G49570" "Peroxidase superfamily protein" "Gene" ""
AT3G57460	4.32847	2.27239e-07		AT3G57460 "MATCH" "1" "AT3G57460" "AT3G57460" "catalytic/ metal ion binding / metalloendopeptidase/ zinc ion binding protein" "Gene" ""
AT3G28580	4.32352	1.51653e-19		AT3G28580 "MATCH" "1" "AT3G28580" "AT3G28580" "P-loop containing nucleoside triphosphate hydrolases superfamily protein" "Gene" ""
AT3G10790	4.32225	5.58273e-09		AT3G10790 "MATCH" "1" "AT3G10790" "AT3G10790" "F-box associated ubiquitination effector family protein" "Gene" ""
AT5G22520	4.29962	6.20969e-09		AT5G22520 "MATCH" "1" "AT5G22520" "AT5G22520" "hypothetical protein" "Gene" ""
AT1G51920	4.29433	2.94419e-18		AT1G51920 "MATCH" "1" "AT1G51920" "AT1G51920" "transmembrane protein" "Gene" ""
AT2G22810	4.29386	3.51464e-05		AT2G22810 "MATCH" "1" "AT2G22810" "ACS4" "1-aminocyclopropane-1-carboxylate synthase 4" "Gene" ""
AT1G23320	4.29125	8.08569e-05		AT1G23320 "MATCH" "1" "AT1G23320" "TAR1" "tryptophan aminotransferase related 1" "Gene" ""
AT4G18250	4.29027	4.97316e-22		AT4G18250 "MATCH" "1" "AT4G18250" "AT4G18250" "receptor Serine/Threonine kinase-like protein" "Gene" ""
AT5G02020	4.28289	1.51292e-13		AT5G02020 "MATCH" "1" "AT5G02020" "SIS" "E3 ubiquitin-protein ligase RLIM-like protein" "Gene" ""
AT5G44065	4.28065	1.10791e-12		AT5G44065 "MATCH" "1" "AT5G44065" "AT5G44065" "hypothetical protein" "Gene" ""
AT5G56110	4.27974	3.00483e-05		AT5G56110 "MATCH" "1" "AT5G56110" "MYB80" "myb domain protein 103" "Gene" ""
AT3G10430	4.26469	9.2728e-05		AT3G10430 "MATCH" "1" "AT3G10430" "AT3G10430" "F-box and associated interaction domains-containing protein" "Gene" ""
AT2G43620	4.26319	3.81476e-34		AT2G43620 "MATCH" "1" "AT2G43620" "AT2G43620" "Chitinase family protein" "Gene" ""
AT1G55510	4.25447	1.0503e-19		AT1G55510 "MATCH" "1" "AT1G55510" "BCDH BETA1" "branched-chain alpha-keto acid decarboxylase E1 beta subunit" "Gene" ""
AT2G28630	4.24186	3.83927e-26		AT2G28630 "MATCH" "1" "AT2G28630" "KCS12" "3-ketoacyl-CoA synthase 12" "Gene" ""
AT3G33555	4.24157	3.83812e-05		AT3G33555 "MATCH" "1" "AT3G33555" "AT3G33555" "transposable_element_gene" "TransposableElementGene" ""
AT1G80470	4.24001	1.56453e-05		AT1G80470 "MATCH" "1" "AT1G80470" "AT1G80470" "F-box/RNI-like/FBD-like domains-containing protein" "Gene" ""
AT5G49360	4.23945	1.52614e-17		AT5G49360 "MATCH" "1" "AT5G49360" "BXL1" "beta-xylosidase 1" "Gene" ""
AT5G13080	4.23271	5.32752e-22		AT5G13080 "MATCH" "1" "AT5G13080" "WRKY75" "WRKY DNA-binding protein 75" "Gene" ""
AT1G07143	4.22858	4.18403e-05		AT1G07143 "MATCH" "1" "AT1G07143" "" "" "Gene" ""
AT5G17970	4.22754	5.76592e-07		AT5G17970 "MATCH" "1" "AT5G17970" "AT5G17970" "Disease resistance protein (TIR-NBS-LRR class) family" "Gene" ""
AT1G09803	4.22349	1.46017e-07		AT1G09803 "MATCH" "1" "AT1G09803" "" "" "Gene" ""
AT2G28680	4.22316	6.69431e-11		AT2G28680 "MATCH" "1" "AT2G28680" "AT2G28680" "RmlC-like cupins superfamily protein" "Gene" ""
AT5G14470	4.22261	6.3323e-17		AT5G14470 "MATCH" "1" "AT5G14470" "AT5G14470" "GHMP kinase family protein" "Gene" ""
AT3G08860	4.22167	8.6942e-19		AT3G08860 "MATCH" "1" "AT3G08860" "PYD4" "PYRIMIDINE 4" "Gene" ""
AT5G49700	4.21986	1.1521e-19		AT5G49700 "MATCH" "1" "AT5G49700" "AT5G49700" "Putative AT-hook DNA-binding family protein" "Gene" ""
AT1G61440	4.21972	1.42597e-15		AT1G61440 "MATCH" "1" "AT1G61440" "AT1G61440" "S-locus lectin protein kinase family protein" "Gene" ""
AT1G78290	4.20774	8.27871e-22		AT1G78290 "MATCH" "1" "AT1G78290" "SNRK2-8" "Protein kinase superfamily protein" "Gene" ""
AT4G27450	4.2068	1.40188e-22		AT4G27450 "MATCH" "1" "AT4G27450" "AT4G27450" "aluminum induced protein with YGL and LRDR motifs" "Gene" ""
AT4G01360	4.20624	1.6648e-17		AT4G01360 "MATCH" "1" "AT4G01360" "BPS3" "BPS1-like protein" "Gene" ""
AT2G35950	4.20619	4.99343e-09		AT2G35950 "MATCH" "1" "AT2G35950" "EDA12" "embryo sac development arrest 12" "Gene" ""
AT4G22690	4.20511	4.30144e-18		AT4G22690 "MATCH" "1" "AT4G22690" "CYP706A1" "cytochrome P450	family 706	subfamily A	polypeptide 1" "Gene" ""
AT5G63250	4.20355	1.16956e-13		AT5G63250 "MATCH" "1" "AT5G63250" "AT5G63250" "Carbohydrate-binding X8 domain superfamily protein" "Gene" ""
AT5G23660	4.20162	6.18686e-18		AT5G23660 "MATCH" "1" "AT5G23660" "SWEET12" "bidirectional sugar transporter SWEET12-like protein" "Gene" ""
AT1G65350	4.19773	1.37377e-08		AT1G65350 "MATCH" "1" "AT1G65350" "UBQ13" "ubiquitin 13" "Gene" ""
AT4G09875	4.19604	1.39442e-06		AT4G09875 "MATCH" "1" "AT4G09875" "AT4G09875" "transposable_element_gene" "TransposableElementGene" ""
AT1G56710	4.19443	1.44217e-05		AT1G56710 "MATCH" "1" "AT1G56710" "AT1G56710" "Pectin lyase-like superfamily protein" "Gene" ""
AT4G17980	4.19219	2.75895e-11		AT4G17980 "MATCH" "1" "AT4G17980" "NAC071" "NAC domain containing protein 71" "Gene" ""
AT3G45760	4.18358	1.36571e-05		AT3G45760 "MATCH" "1" "AT3G45760" "AT3G45760" "Nucleotidyltransferase family protein" "Gene" ""
AT2G16190	4.18216	4.71667e-07		AT2G16190 "MATCH" "1" "AT2G16190" "AT2G16190" "hypothetical protein" "Gene" ""
AT1G09932	4.18188	1.01704e-20		AT1G09932 "MATCH" "1" "AT1G09932" "AT1G09932" "Phosphoglycerate mutase family protein" "Gene" ""
AT1G04997	4.17843	5.74616e-05		AT1G04997 "MATCH" "1" "AT1G04997" "" "" "Gene" ""
AT2G24165	4.17843	5.74616e-05		AT2G24165 "MATCH" "1" "AT2G24165" "AT2G24165" "pseudogene of receptor like protein 30" "Pseudogene" ""
AT5G22540	4.17098	3.13711e-20		AT5G22540 "MATCH" "1" "AT5G22540" "AT5G22540" "transmembrane protein	putative (DUF247)" "Gene" ""
AT2G03540	4.16939	1.31512e-06		AT2G03540 "MATCH" "1" "AT2G03540" "AT2G03540" "transposable_element_gene" "TransposableElementGene" ""
AT1G63550	4.16789	3.40901e-07		AT1G63550 "MATCH" "1" "AT1G63550" "AT1G63550" "Receptor-like protein kinase-related family protein" "Gene" ""
AT1G63180	4.16555	3.47065e-14		AT1G63180 "MATCH" "1" "AT1G63180" "UGE3" "UDP-D-glucose/UDP-D-galactose 4-epimerase 3" "Gene" ""
AT2G44070	4.16448	0.000156155		AT2G44070 "MATCH" "1" "AT2G44070" "AT2G44070" "NagB/RpiA/CoA transferase-like superfamily protein" "Gene" ""
AT4G29050	4.16244	1.30454e-12		AT4G29050 "MATCH" "1" "AT4G29050" "AT4G29050" "Concanavalin A-like lectin protein kinase family protein" "Gene" ""
AT3G45290	4.16059	1.40456e-19		AT3G45290 "MATCH" "1" "AT3G45290" "MLO3" "Seven transmembrane MLO family protein" "Gene" ""
AT3G22910	4.157	3.32351e-17		AT3G22910 "MATCH" "1" "AT3G22910" "AT3G22910" "ATPase E1-E2 type family protein / haloacid dehalogenase-like hydrolase family protein" "Gene" ""
AT5G61050	4.14557	1.20829e-06		AT5G61050 "MATCH" "1" "AT5G61050" "AT5G61050" "histone deacetylase-related / HD-like protein" "Gene" ""
AT3G45638	4.14072	2.08087e-07		AT3G45638 "MATCH" "1" "AT3G45638" "AT3G45638" "" "Gene" ""
AT1G15385	4.13367	3.06734e-15		AT1G15385 "MATCH" "1" "AT1G15385" "AT1G15385" "cotton fiber protein" "Gene" ""
AT3G30842	4.13155	5.98714e-15		AT3G30842 "MATCH" "1" "AT3G30842" "ABCG38" "pleiotropic drug resistance 10" "Gene" ""
AT3G25240	4.1282	7.32981e-09		AT3G25240 "MATCH" "1" "AT3G25240" "AT3G25240" "sulfate/thiosulfate import ATP-binding protein	putative (DUF506)" "Gene" ""
AT1G56060	4.12654	5.80219e-11		AT1G56060 "MATCH" "1" "AT1G56060" "AT1G56060" "cysteine-rich/transmembrane domain protein B" "Gene" ""
AT5G44690	4.12457	2.35218e-05		AT5G44690 "MATCH" "1" "AT5G44690" "AT5G44690" "RING finger PFF0165c-like protein" "Gene" ""
AT4G28085	4.11079	4.98108e-19		AT4G28085 "MATCH" "1" "AT4G28085" "AT4G28085" "transmembrane protein" "Gene" ""
AT4G23250	4.1098	4.30023e-27		AT4G23250 "MATCH" "1" "AT4G23250" "EMB1290" "cysteine-rich receptor-like protein kinase 17" "Gene" ""
AT1G21326	4.1057	1.58356e-10		AT1G21326 "MATCH" "1" "AT1G21326" "AT1G21326" "VQ motif-containing protein" "Gene" ""
AT1G52690	4.09717	1.88639e-23		AT1G52690 "MATCH" "1" "AT1G52690" "LEA7" "Late embryogenesis abundant protein (LEA) family protein" "Gene" ""
AT4G11000	4.09681	5.17362e-12		AT4G11000 "MATCH" "1" "AT4G11000" "AT4G11000" "Ankyrin repeat family protein" "Gene" ""
AT2G14560	4.09034	3.43413e-05		AT2G14560 "MATCH" "1" "AT2G14560" "LURP1" "LURP-one-like protein (DUF567)" "Gene" ""
AT1G80440	4.07197	7.16607e-13		AT1G80440 "MATCH" "1" "AT1G80440" "AT1G80440" "Galactose oxidase/kelch repeat superfamily protein" "Gene" ""
AT1G06570	4.06622	5.95293e-23		AT1G06570 "MATCH" "1" "AT1G06570" "PDS1" "4-hydroxyphenylpyruvate dioxygenase" "Gene" ""
AT3G26220	4.05364	3.41791e-19		AT3G26220 "MATCH" "1" "AT3G26220" "CYP71B3" "cytochrome P450	family 71	subfamily B	polypeptide 3" "Gene" ""
AT3G56710	4.0536	1.61387e-22		AT3G56710 "MATCH" "1" "AT3G56710" "SIB1" "sigma factor binding protein 1" "Gene" ""
AT1G56480	4.04904	1.7362e-07		AT1G56480 "MATCH" "1" "AT1G56480" "AT1G56480" "pseudogene of Pectin lyase-like superfamily protein" "Pseudogene" ""
AT3G44830	4.04845	3.28325e-09		AT3G44830 "MATCH" "1" "AT3G44830" "AT3G44830" "Lecithin:cholesterol acyltransferase family protein" "Gene" ""
AT4G31800	4.04309	3.86016e-20		AT4G31800 "MATCH" "1" "AT4G31800" "WRKY18" "WRKY DNA-binding protein 18" "Gene" ""
AT1G64010	4.04289	1.00508e-10		AT1G64010 "MATCH" "1" "AT1G64010" "AT1G64010" "Serine protease inhibitor (SERPIN) family protein" "Gene" ""
AT3G26830	4.03726	3.73589e-20		AT3G26830 "MATCH" "1" "AT3G26830" "PAD3" "Cytochrome P450 superfamily protein" "Gene" ""
AT3G54150	4.03094	4.17999e-17		AT3G54150 "MATCH" "1" "AT3G54150" "AT3G54150" "S-adenosyl-L-methionine-dependent methyltransferases superfamily protein" "Gene" ""
AT3G19615	4.03041	6.23153e-18		AT3G19615 "MATCH" "1" "AT3G19615" "AT3G19615" "beta-1	4-xylosidase" "Gene" ""
AT3G22640	4.02941	0.000189817		AT3G22640 "MATCH" "1" "AT3G22640" "PAP85" "cupin family protein" "Gene" ""
AT5G12020	4.02478	3.08989e-07		AT5G12020 "MATCH" "1" "AT5G12020" "HSP17.6II" "17.6 kDa class II heat shock protein" "Gene" ""
AT1G48980	4.02308	1.97712e-09		AT1G48980 "MATCH" "1" "AT1G48980" "AT1G48980" "2-oxoglutarate (2OG) and Fe(II)-dependent oxygenase superfamily protein" "Gene" ""
AT1G57630	4.02279	4.56743e-18		AT1G57630 "MATCH" "1" "AT1G57630" "AT1G57630" "Toll-Interleukin-Resistance (TIR) domain family protein" "Gene" ""
AT4G24040	4.01941	7.97277e-20		AT4G24040 "MATCH" "1" "AT4G24040" "TRE1" "trehalase 1" "Gene" ""
AT1G04560	4.01829	0.000320912		AT1G04560 "MATCH" "1" "AT1G04560" "AT1G04560" "AWPM-19-like family protein" "Gene" ""
AT5G13220	4.01243	6.81133e-25		AT5G13220 "MATCH" "1" "AT5G13220" "JAZ10" "jasmonate-zim-domain protein 10" "Gene" ""
AT1G47510	4.01036	1.31919e-09		AT1G47510 "MATCH" "1" "AT1G47510" "5PTASE11" "inositol polyphosphate 5-phosphatase 11" "Gene" ""
AT4G19370	4.00961	6.51373e-18		AT4G19370 "MATCH" "1" "AT4G19370" "AT4G19370" "chitin synthase	putative (DUF1218)" "Gene" ""
AT5G53970	4.00806	3.81014e-13		AT5G53970 "MATCH" "1" "AT5G53970" "TAT7" "Tyrosine transaminase family protein" "Gene" ""
AT5G38310	4.00604	1.33537e-20		AT5G38310 "MATCH" "1" "AT5G38310" "AT5G38310" "hypothetical protein" "Gene" ""
AT3G28770	4.00561	1.58861e-13		AT3G28770 "MATCH" "1" "AT3G28770" "AT3G28770" "transmembrane protein	putative (DUF1216)" "Gene" ""
AT3G04000	4.0053	3.86779e-20		AT3G04000 "MATCH" "1" "AT3G04000" "AT3G04000" "NAD(P)-binding Rossmann-fold superfamily protein" "Gene" ""
AT3G01970	4.00445	1.31968e-24		AT3G01970 "MATCH" "1" "AT3G01970" "WRKY45" "WRKY DNA-binding protein 45" "Gene" ""
AT1G66610	3.99651	9.24104e-09		AT1G66610 "MATCH" "1" "AT1G66610" "AT1G66610" "TRAF-like superfamily protein" "Gene" ""
AT5G05125	3.99582	0.0001645		AT5G05125 "MATCH" "1" "AT5G05125" "" "" "Gene" ""
AT2G36220	3.99259	2.46992e-21		AT2G36220 "MATCH" "1" "AT2G36220" "AT2G36220" "hypothetical protein" "Gene" ""
AT2G24600	3.99225	1.66176e-20		AT2G24600 "MATCH" "1" "AT2G24600" "AT2G24600" "Ankyrin repeat family protein" "Gene" ""
AT2G22990	3.98822	2.03233e-18		AT2G22990 "MATCH" "1" "AT2G22990" "SNG1" "sinapoylglucose 1" "Gene" ""
AT3G62150	3.98632	5.97162e-20		AT3G62150 "MATCH" "1" "AT3G62150" "ABCB21" "P-glycoprotein 21" "Gene" ""
AT3G10450	3.98385	3.11482e-18		AT3G10450 "MATCH" "1" "AT3G10450" "SCPL7" "serine carboxypeptidase-like 7" "Gene" ""
[truncated: 7,744 more rows]
[truncated: 1 more columns]

## Sheet: Table S5
Comparison 5: Col-0 48 h / Col-0 24 h				ARAPORT ThaleMine, https://apps.araport.org/thalemine/begin.do
[truncated: 211 more rows]

[truncated: 7 more sheets: Table S6, Table S7, Table S8, Table S9, Table S10, Table S11, Table S12]
