# Supplementary material for: A novel Arabidopsis pathosystem reveals cooperation of multiple hormonal response-pathways in host resistance against the global crop destroyer Macrophomina phaseolina
Source: Sci Rep. 2019 Dec 27;9:20083. doi: 10.1038/s41598-019-56401-2 (PMC6934584; doi:10.1038/s41598-019-56401-2)
Supplement: Supplementary file 3 — Supplementary Tables 13–24 [file 41598_2019_56401_MOESM3_ESM.xlsx]

## Sheet: File Information
A novel Arabidopsis pathosystem reveals cooperation of multiple hormonal response-pathways in host resistance against the global crop destroyer Macrophomina phaseolina
Authors: Schroeder, M.M., Yan Lai, Y., Shirai, M., Alsalek, N., Tsuchiya, T., Roberts, P., Eulgem, T.
Supplementary Tables included in this file:
Table S13. Group I: genes up-regulated at 24 h in Col-0
Table S14. Group II: genes up-regulated at 48 h in Col-0
Table S15. Group III: genes up-regulated at 24 h in ein2/jar1
Table S16. Group IV: genes up-regulated at 48 h in ein2/jar1
Table S17. Group V: genes up-regulated at 24 h in both Col-0 and ein2/jar1
Table S18. Group VI: genes up-regulated at 48 h in both Col-0 and ein2/jar1
Table S19. Group VII: genes down-regulated at 24 h in Col-0
Table S20. Group VIII: genes down-regulated at 48 h in Col-0
Table S21. Group IX: genes down-regulated at 24 h in ein2/jar1
Table S22. Group X: genes down-regulated at 48 h in ein2/jar1
Table S23. Group XI: genes down-regulated at 24 h in both Col-0 and ein2/jar1
Table S24. Group XII: genes down-regulated at 48 h in both Col-0 and ein2/jar1

## Sheet: Table S13-Group I
GROUP I, 68 AGIs
AGI			ARAPORT ThaleMine, https://apps.araport.org/thalemine/begin.do
50 genes up-regulated transiently at 24 h, only in Col-0 (not in ein2/jar1)			input "reason" "matches" "primaryIdentifier" "symbol" "briefDescription" "class" "isObsolete"
AT2G24850			AT2G24850 "TAT3" "tyrosine aminotransferase 3"
AT2G30770			AT2G30770 "CYP71A13" "cytochrome P450 family 71 polypeptide"
AT5G13220			AT5G13220 "JAZ10" "jasmonate-zim-domain protein 10"
AT1G49570			AT1G49570 "AT1G49570" "Peroxidase superfamily protein"
AT1G75830			AT1G75830 "LCR67" "low-molecular-weight cysteine-rich 67"
AT1G19670			AT1G19670 "CLH1" "chlorophyllase 1"
AT1G30135			AT1G30135 "JAZ8" "jasmonate-zim-domain protein 8"
AT2G22860			AT2G22860 "PSK2" "phytosulfokine 2 precursor"
AT1G17380			AT1G17380 "JAZ5" "jasmonate-zim-domain protein 5"
AT5G24140			AT5G24140 "SQP2" "squalene monooxygenase 2"
AT2G38340			AT2G38340 "DREB19" "Integrase-type DNA-binding superfamily protein"
AT5G43650			AT5G43650 "BHLH92" "basic helix-loop-helix (bHLH) DNA-binding superfamily protein"
AT4G16820			AT4G16820 "PLA-I{beta]2" "alpha/beta-Hydrolases superfamily protein"
AT2G24130			AT2G24130 "Leucine-rich receptor-like protein kinase family protein"
AT1G62760			AT1G62760 "Plant invertase/pectin methylesterase inhibitor superfamily protein"
AT1G04370			AT1G04370 "ERF14" "Ethylene-responsive element binding factor 14" SALK_118494C in exon
AT5G17970			AT5G17970 "Disease resistance protein (TIR-NBS-LRR class) family"
AT3G23123			AT3G23123 "transmembrane protein"
AT5G40000			AT5G40000 "P-loop containing nucleoside triphosphate hydrolases superfamily protein"
AT2G02010			AT2G02010 "GAD4" "glutamate decarboxylase 4"
AT5G36220			AT5G36220 "CYP81D1" "cytochrome p450 81d1"
AT1G34520			AT1G34520 "MBOAT (membrane bound O-acyl transferase) family protein"
AT4G10310			AT4G10310 "HKT1" "high-affinity K transporter 1"
AT3G30764			AT3G30764 "transposable_element_gene"
AT4G12290			AT4G12290 "Copper amine oxidase family protein"
AT5G18470			AT5G18470 "AT5G18470" "Curculin-like (mannose-binding) lectin family protein"
AT5G58680			AT5G58680 "ARM repeat superfamily protein"
AT5G47220			AT5G47220 "ERF2" "ethylene responsive element binding factor 2"
AT4G14450			AT4G14450 "hypothetical protein"
AT5G64900			AT5G64900 "PROPEP1" "precursor of peptide 1"
AT2G42065			AT2G42065 "DnaJ domain protein"
AT5G59080			AT5G59080 "hypothetical protein"
AT4G21840			AT4G21840 "MSRB8" "methionine sulfoxide reductase B8"
AT3G51895			AT3G51895 "SULTR3;1" "sulfate transporter 3;1"
AT3G19200			AT3G19200 "AT3G19200" "hypothetical protein"
AT5G57190			AT5G57190 "PSD2" "phosphatidylserine decarboxylase 2"
AT4G08780			AT4G08780 "Peroxidase superfamily protein"
AT1G06830			AT1G06830 "Glutaredoxin family protein"
AT5G16530			AT5G16530 "PIN5" "Auxin efflux carrier family protein"
AT2G37900			AT2G37900 "Major facilitator superfamily protein"
AT2G34930			AT2G34930 "disease resistance family protein / LRR family protein"
AT2G16380			AT2G16380 "Sec14p-like phosphatidylinositol transfer family protein"
AT4G37850			AT4G37850 "basic helix-loop-helix (bHLH) DNA-binding superfamily protein"
AT1G44350			AT1G44350 "ILL6" "IAA-amino acid hydrolase ILR1-like 6"
AT2G46510			AT2G46510 "AIB" "ABA-inducible BHLH-type transcription factor"
AT3G22740			AT3G22740 "HMT3" "homocysteine S-methyltransferase 3"
AT3G53960			AT3G53960 "Major facilitator superfamily protein"
AT2G02810			AT2G02810 "UTR1" "UDP-galactose transporter 1"
AT1G14360			AT1G14360 "UTR3" "UDP-galactose transporter 3"
AT1G24100			AT1G24100 "UGT74B1" "UDP-glucosyl transferase 74B1"
18 genes up-regulated at 24 h and up at 48 h, only in Col-0 (not in ein2/jar1)			ARAPORT ThaleMine, https://apps.araport.org/thalemine/begin.do
AT1G32970			AT1G32970 "Subtilisin-like serine endopeptidase family protein"
AT3G44870			AT3G44870 "S-adenosyl-L-methionine-dependent methyltransferases superfamily protein"
AT3G44860			AT3G44860 "FAMT" "farnesoic acid carboxyl-O-methyltransferase"
AT4G28850			AT4G28850 "XTH26" "xyloglucan endotransglucosylase/hydrolase 26"
AT2G32487			AT2G32487 "hypothetical protein"
AT2G44840			AT2G44840 "ERF13" "ethylene-responsive element binding factor 13"
AT1G34510			AT1G34510 "Peroxidase superfamily protein"
AT2G28860			AT2G28860 "CYP710A4" "cytochrome P450 family 710 subfamily A polypeptide 4"
AT3G50610			AT3G50610 "DNA-directed RNA polymerase II subunit RPB1-like protein"
AT5G63850			AT5G63850 "AAP4" "amino acid permease 4"
AT1G73220			AT1G73220 "OCT1" "organic cation/carnitine transporter1"
AT3G59710			AT3G59710 "NAD(P)-binding Rossmann-fold superfamily protein"
AT4G15396			AT4G15396 "CYP702A6" "cytochrome P450 family 702 subfamily A polypeptide 6"
AT5G19110			AT5G19110 "Eukaryotic aspartyl protease family protein"
AT4G22610			AT4G22610 "Bifunctional inhibitor/lipid-transfer protein/seed storage 2S albumin superfamily protein"
AT5G42600			AT5G42600 "MRN1" "marneral synthase"
AT2G34350			AT2G34350 "Nodulin-like / Major Facilitator Superfamily protein"
AT2G23620			AT2G23620 "MES1" "methyl esterase 1"
Annotation Version and Release Date: GO Ontology database Released 2018-04-04
Analysis Type: PANTHER Overrepresentation Test (Released 20171205)
Anotation Data Set: GO biological process complete
Test Type: Fisher's Exact with FDR multiple test correction
http://go.pantherdb.org/
Displaying only results with False Discovery Rate < 0.05
	Arabidopsis thaliana (REF)
GO biological process complete	#	#	expected	Fold Enrichment	+/-	raw P value	FDR
response to wounding	213	7	0.5	13.9	+	8.81e-07	0.00257
response to jasmonic acid	214	7	0.51	13.84	+	9.08e-07	0.00177
defense response	1539	14	3.64	3.85	+	1.24e-05	0.0181
response to stress	3564	27	8.42	3.21	+	1.08e-08	6.28e-05
response to stimulus	6413	31	15.16	2.05	+	2.17e-05	0.0254

## Sheet: Table S14-Group II
GROUP II, 440 AGIs
AGI			ARAPORT ThaleMine, https://apps.araport.org/thalemine/begin.do
422 genes up-regulated only at 48 h (not at 24 h) only in Col-0 (not in ein2/jar1)			input "reason" "matches" "primaryIdentifier" "symbol" "briefDescription" "class" "isObsolete"
AT1G01140			AT1G01140 "MATCH" "1" "AT1G01140" "CIPK9" "CBL-interacting protein kinase 9" "Gene" ""
AT1G02620			AT1G02620 "MATCH" "1" "AT1G02620" "AT1G02620" "Ras-related small GTP-binding family protein" "Gene" ""
AT1G03230			AT1G03230 "MATCH" "1" "AT1G03230" "AT1G03230" "Eukaryotic aspartyl protease family protein" "Gene" ""
AT1G03410			AT1G03410 "MATCH" "1" "AT1G03410" "2A6" "2-oxoglutarate (2OG) and Fe(II)-dependent oxygenase superfamily protein" "Gene" ""	DUF584)" "Gene" ""
AT1G04157			AT1G04157 "MATCH" "1" "AT1G04157" "" "Natural antisense transcript overlaps with AT1G03090" "Gene" ""
AT1G04310			AT1G04310 "MATCH" "1" "AT1G04310" "ERS2" "ethylene response sensor 2" "Gene" ""
AT1G05800			AT1G05800 "MATCH" "1" "AT1G05800" "DGL" "alpha/beta-Hydrolases superfamily protein" "Gene" ""
AT1G06330			AT1G06330 "MATCH" "1" "AT1G06330" "AT1G06330" "Heavy metal transport/detoxification superfamily protein" "Gene" ""
AT1G06620			AT1G06620 "MATCH" "1" "AT1G06620" "AT1G06620" "2-oxoglutarate (2OG) and Fe(II)-dependent oxygenase superfamily protein" "Gene" ""
AT1G07260			AT1G07260 "MATCH" "1" "AT1G07260" "UGT71C3" "UDP-glucosyl transferase 71C3" "Gene" ""
AT1G07720			AT1G07720 "MATCH" "1" "AT1G07720" "KCS3" "3-ketoacyl-CoA synthase 3" "Gene" ""
AT1G07810			AT1G07810 "MATCH" "1" "AT1G07810" "ECA1" "ER-type Ca2 -ATPase 1" "Gene" ""
AT1G09273			AT1G09273 "MATCH" "1" "AT1G09273" "" "" "Gene" ""	family 705
AT1G09280			AT1G09280 "MATCH" "1" "AT1G09280" "AT1G09280" "rhodanese-like domain protein" "Gene" ""
AT1G10020			AT1G10020 "MATCH" "1" "AT1G10020" "AT1G10020" "formin-like protein (DUF1005)" "Gene" ""	family 94
AT1G10585			AT1G10585 "MATCH" "1" "AT1G10585" "AT1G10585" "basic helix-loop-helix (bHLH) DNA-binding superfamily protein" "Gene" ""
AT1G10970			AT1G10970 "MATCH" "1" "AT1G10970" "ZIP4" "zinc transporter" "Gene" ""
AT1G11185			AT1G11185 "MATCH" "1" "AT1G11185" "AT1G11185" "" "Gene" ""
AT1G11190			AT1G11190 "MATCH" "1" "AT1G11190" "BFN1" "bifunctional nuclease i" "Gene" ""
AT1G11580			AT1G11580 "MATCH" "1" "AT1G11580" "PMEPCRA" "methylesterase PCR A" "Gene" ""
AT1G11720			AT1G11720 "MATCH" "1" "AT1G11720" "SS3" "starch synthase 3" "Gene" ""
AT1G13200			AT1G13200 "MATCH" "1" "AT1G13200" "AT1G13200" "F-box and associated interaction domains-containing protein" "Gene" ""
AT1G16370			AT1G16370 "MATCH" "1" "AT1G16370" "OCT6" "organic cation/carnitine transporter 6" "Gene" ""
AT1G16410			AT1G16410 "MATCH" "1" "AT1G16410" "CYP79F1" "cytochrome p450 79f1" "Gene" ""
AT1G17180			AT1G17180 "MATCH" "1" "AT1G17180" "GSTU25" "glutathione S-transferase TAU 25" "Gene" ""
AT1G17345			AT1G17345 "MATCH" "1" "AT1G17345" "AT1G17345" "SAUR-like auxin-responsive protein family" "Gene" ""
AT1G17750			AT1G17750 "MATCH" "1" "AT1G17750" "PEPR2" "PEP1 receptor 2" "Gene" ""
AT1G18100			AT1G18100 "MATCH" "1" "AT1G18100" "E12A11" "PEBP (phosphatidylethanolamine-binding protein) family protein" "Gene" ""
AT1G18480			AT1G18480 "MATCH" "1" "AT1G18480" "SLP2" "Calcineurin-like metallo-phosphoesterase superfamily protein" "Gene" ""
AT1G19210			AT1G19210 "MATCH" "1" "AT1G19210" "AT1G19210" "Integrase-type DNA-binding superfamily protein" "Gene" ""
AT1G20100			AT1G20100 "MATCH" "1" "AT1G20100" "AT1G20100" "DNA ligase-like protein" "Gene" ""
AT1G20310			AT1G20310 "MATCH" "1" "AT1G20310" "AT1G20310" "syringolide-induced protein" "Gene" ""
AT1G20490			AT1G20490 "MATCH" "1" "AT1G20490" "AT1G20490" "AMP-dependent synthetase and ligase family protein" "Gene" ""
AT1G20840			AT1G20840 "MATCH" "1" "AT1G20840" "TMT1" "tonoplast monosaccharide transporter1" "Gene" ""
AT1G21528			AT1G21528 "MATCH" "1" "AT1G21528" "AT1G21528" "hypothetical protein" "Gene" ""
AT1G24575			AT1G24575 "MATCH" "1" "AT1G24575" "AT1G24575" "DEAD-box ATP-dependent RNA helicase-like protein" "Gene" ""
AT1G25240			AT1G25240 "MATCH" "1" "AT1G25240" "AT1G25240" "ENTH/VHS/GAT family protein" "Gene" ""
AT1G25530			AT1G25530 "MATCH" "1" "AT1G25530" "AT1G25530" "Transmembrane amino acid transporter family protein" "Gene" ""
AT1G26255			AT1G26255 "MATCH" "1" "AT1G26255" "AT1G26255" "hypothetical protein" "Gene" ""
AT1G27610			AT1G27610 "MATCH" "1" "AT1G27610" "AT1G27610" "hypothetical protein" "Gene" ""	subunit A2" "Gene" ""
AT1G28010			AT1G28010 "MATCH" "1" "AT1G28010" "ABCB14" "P-glycoprotein 14" "Gene" ""
AT1G29670			AT1G29670 "MATCH" "1" "AT1G29670" "AT1G29670" "GDSL-like Lipase/Acylhydrolase superfamily protein" "Gene" ""
AT1G29750			AT1G29750 "MATCH" "1" "AT1G29750" "RKF1" "receptor-like kinase in flowers 1" "Gene" ""
AT1G30260			AT1G30260 "MATCH" "1" "AT1G30260" "AT1G30260" "galactosyltransferase family protein" "Gene" ""
AT1G31650			AT1G31650 "MATCH" "1" "AT1G31650" "ROPGEF14" "RHO guanyl-nucleotide exchange factor 14" "Gene" ""
AT1G32200			AT1G32200 "MATCH" "1" "AT1G32200" "ATS1" "phospholipid/glycerol acyltransferase family protein" "Gene" ""
AT1G33900			AT1G33900 "MATCH" "1" "AT1G33900" "AT1G33900" "P-loop containing nucleoside triphosphate hydrolases superfamily protein" "Gene" ""
AT1G34540			AT1G34540 "MATCH" "1" "AT1G34540" "CYP94D1" "cytochrome P450
AT1G35186			AT1G35186 "MATCH" "1" "AT1G35186" "AT1G35186" "transposable_element_gene" "TransposableElementGene" ""
AT1G35625			AT1G35625 "MATCH" "1" "AT1G35625" "AT1G35625" "RING/U-box superfamily protein" "Gene" ""
AT1G36060			AT1G36060 "MATCH" "1" "AT1G36060" "AT1G36060" "Integrase-type DNA-binding superfamily protein" "Gene" ""
AT1G36180			AT1G36180 "MATCH" "1" "AT1G36180" "ACC2" "acetyl-CoA carboxylase 2" "Gene" ""
AT1G44542			AT1G44542 "MATCH" "1" "AT1G44542" "AT1G44542" "Cyclase family protein" "Gene" ""
AT1G47960			AT1G47960 "MATCH" "1" "AT1G47960" "C/VIF1" "cell wall / vacuolar inhibitor of fructosidase 1" "Gene" ""
AT1G48870			AT1G48870 "MATCH" "1" "AT1G48870" "AT1G48870" "Transducin/WD40 repeat-like superfamily protein" "Gene" ""
AT1G49520			AT1G49520 "MATCH" "1" "AT1G49520" "AT1G49520" "SWIB complex BAF60b domain-containing protein" "Gene" ""
AT1G50480			AT1G50480 "MATCH" "1" "AT1G50480" "THFS" "10-formyltetrahydrofolate synthetase" "Gene" ""
AT1G51340			AT1G51340 "MATCH" "1" "AT1G51340" "AT1G51340" "MATE efflux family protein" "Gene" ""
AT1G51500			AT1G51500 "MATCH" "1" "AT1G51500" "ABCG12" "ABC-2 type transporter family protein" "Gene" ""
AT1G52120			AT1G52120 "MATCH" "1" "AT1G52120" "AT1G52120" "Mannose-binding lectin superfamily protein" "Gene" ""
AT1G52130			AT1G52130 "MATCH" "1" "AT1G52130" "AT1G52130" "Mannose-binding lectin superfamily protein" "Gene" ""
AT1G52400			AT1G52400 "MATCH" "1" "AT1G52400" "BGLU18" "beta glucosidase 18" "Gene" ""
AT1G52900			AT1G52900 "MATCH" "1" "AT1G52900" "AT1G52900" "Toll-Interleukin-Resistance (TIR) domain family protein" "Gene" ""	family 94
AT1G53170			AT1G53170 "MATCH" "1" "AT1G53170" "ERF8" "ethylene response factor 8" "Gene" ""
AT1G53860			AT1G53860 "MATCH" "1" "AT1G53860" "AT1G53860" "Remorin family protein" "Gene" ""
AT1G54890			AT1G54890 "MATCH" "1" "AT1G54890" "AT1G54890" "Late embryogenesis abundant (LEA) protein-like protein" "Gene" ""
AT1G55010			AT1G55010 "MATCH" "1" "AT1G55010" "PDF1.5" "plant defensin 1.5" "Gene" ""
AT1G55200			AT1G55200 "MATCH" "1" "AT1G55200" "AT1G55200" "kinase with adenine nucleotide alpha hydrolases-like domain-containing protein" "Gene" ""
AT1G56490			AT1G56490 "MATCH" "1" "AT1G56490" "AT1G56490" "pseudogene of Pectin lyase-like superfamily protein" "Pseudogene" ""
AT1G58130			AT1G58130 "MATCH" "1" "AT1G58130" "AT1G58130" "pseudogene of F-box/RNI-like/FBD-like domains-containing protein" "Pseudogene" ""
AT1G59950			AT1G59950 "MATCH" "1" "AT1G59950" "AT1G59950" "NAD(P)-linked oxidoreductase superfamily protein" "Gene" ""
AT1G60989			AT1G60989 "MATCH" "1" "AT1G60989" "SCRL7" "SCR-like 7" "Gene" ""
AT1G61890			AT1G61890 "MATCH" "1" "AT1G61890" "AT1G61890" "MATE efflux family protein" "Gene" ""
AT1G63010			AT1G63010 "MATCH" "1" "AT1G63010" "AT1G63010" "Major Facilitator Superfamily with SPX (SYG1/Pho81/XPR1) domain-containing protein" "Gene" ""
AT1G63820			AT1G63820 "MATCH" "1" "AT1G63820" "AT1G63820" "CCT motif family protein" "Gene" ""
AT1G64620			AT1G64620 "MATCH" "1" "AT1G64620" "AT1G64620" "Dof-type zinc finger DNA-binding family protein" "Gene" ""
AT1G66270			AT1G66270 "MATCH" "1" "AT1G66270" "BGLU21" "Glycosyl hydrolase superfamily protein" "Gene" ""
AT1G66280			AT1G66280 "MATCH" "1" "AT1G66280" "BGLU22" "Glycosyl hydrolase superfamily protein" "Gene" ""
AT1G66960			AT1G66960 "MATCH" "1" "AT1G66960" "LUP5" "Terpenoid cyclases family protein" "Gene" ""
AT1G67105			AT1G67105 "MATCH" "1" "AT1G67105" "AT1G67105" "" "Gene" ""
AT1G67860			AT1G67860 "MATCH" "1" "AT1G67860" "AT1G67860" "transmembrane protein" "Gene" ""
AT1G68320			AT1G68320 "MATCH" "1" "AT1G68320" "MYB62" "myb domain protein 62" "Gene" ""
AT1G69485			AT1G69485 "MATCH" "1" "AT1G69485" "AT1G69485" "Ribosomal L32p protein family" "Gene" ""
AT1G69526			AT1G69526 "MATCH" "1" "AT1G69526" "AT1G69526" "S-adenosyl-L-methionine-dependent methyltransferases superfamily protein" "Gene" ""
AT1G70130			AT1G70130 "MATCH" "1" "AT1G70130" "AT1G70130" "Concanavalin A-like lectin protein kinase family protein" "Gene" ""
AT1G70180			AT1G70180 "MATCH" "1" "AT1G70180" "AT1G70180" "Sterile alpha motif (SAM) domain-containing protein" "Gene" ""
AT1G71200			AT1G71200 "MATCH" "1" "AT1G71200" "AT1G71200" "basic helix-loop-helix (bHLH) DNA-binding superfamily protein" "Gene" ""
AT1G71280			AT1G71280 "MATCH" "1" "AT1G71280" "AT1G71280" "DEA(D/H)-box RNA helicase family protein" "Gene" ""
AT1G72210			AT1G72210 "MATCH" "1" "AT1G72210" "AT1G72210" "basic helix-loop-helix (bHLH) DNA-binding superfamily protein" "Gene" ""	subunit A4" "Gene" ""
AT1G74000			AT1G74000 "MATCH" "1" "AT1G74000" "SS3" "strictosidine synthase 3" "Gene" ""
AT1G74320			AT1G74320 "MATCH" "1" "AT1G74320" "AT1G74320" "Protein kinase superfamily protein" "Gene" ""
AT1G74840			AT1G74840 "MATCH" "1" "AT1G74840" "AT1G74840" "Homeodomain-like superfamily protein" "Gene" ""
AT1G75080			AT1G75080 "MATCH" "1" "AT1G75080" "BZR1" "Brassinosteroid signaling positive regulator (BZR1) family protein" "Gene" ""
AT1G75520			AT1G75520 "MATCH" "1" "AT1G75520" "SRS5" "SHI-related sequence 5" "Gene" ""
AT1G75900			AT1G75900 "MATCH" "1" "AT1G75900" "AT1G75900" "GDSL-like Lipase/Acylhydrolase superfamily protein" "Gene" ""
AT1G76350			AT1G76350 "MATCH" "1" "AT1G76350" "AT1G76350" "Plant regulator RWP-RK family protein" "Gene" ""
AT1G76470			AT1G76470 "MATCH" "1" "AT1G76470" "AT1G76470" "NAD(P)-binding Rossmann-fold superfamily protein" "Gene" ""
AT1G76480			AT1G76480 "MATCH" "1" "AT1G76480" "AT1G76480" "caveolin-1 protein" "Gene" ""
AT1G76640			AT1G76640 "MATCH" "1" "AT1G76640" "AT1G76640" "Calcium-binding EF-hand family protein" "Gene" ""
AT1G77640			AT1G77640 "MATCH" "1" "AT1G77640" "AT1G77640" "Integrase-type DNA-binding superfamily protein" "Gene" ""
AT1G78660			AT1G78660 "MATCH" "1" "AT1G78660" "GGH1" "gamma-glutamyl hydrolase 1" "Gene" ""
AT1G78960			AT1G78960 "MATCH" "1" "AT1G78960" "LUP2" "lupeol synthase 2" "Gene" ""
AT1G79160			AT1G79160 "MATCH" "1" "AT1G79160" "AT1G79160" "filamentous hemagglutinin transporter" "Gene" ""
AT1G79310			AT1G79310 "MATCH" "1" "AT1G79310" "MC7" "metacaspase 7" "Gene" ""
AT2G01440			AT2G01440 "MATCH" "1" "AT2G01440" "AT2G01440" "DEAD/DEAH box RNA helicase family protein" "Gene" ""
AT2G02850			AT2G02850 "MATCH" "1" "AT2G02850" "ARPN" "plantacyanin" "Gene" ""
AT2G02990			AT2G02990 "MATCH" "1" "AT2G02990" "RNS1" "ribonuclease 1" "Gene" ""
AT2G03590			AT2G03590 "MATCH" "1" "AT2G03590" "UPS1" "ureide permease 1" "Gene" ""
AT2G04005			AT2G04005 "MATCH" "1" "AT2G04005" "" "" "Gene" ""
AT2G04160			AT2G04160 "MATCH" "1" "AT2G04160" "AIR3" "Subtilisin-like serine endopeptidase family protein" "Gene" ""
AT2G04795			AT2G04795 "MATCH" "1" "AT2G04795" "AT2G04795" "hypothetical protein" "Gene" ""
AT2G05530			AT2G05530 "MATCH" "1" "AT2G05530" "AT2G05530" "Glycine-rich protein family" "Gene" ""
AT2G06510			AT2G06510 "MATCH" "1" "AT2G06510" "RPA1A" "replication protein A 1A" "Gene" ""
AT2G08575			AT2G08575 "MATCH" "1" "AT2G08575" "" "Natural antisense transcript overlaps with AT2G33390" "Gene" ""
AT2G12646			AT2G12646 "MATCH" "1" "AT2G12646" "AT2G12646" "PLATZ transcription factor family protein" "Gene" ""	ATP-dependent
AT2G13640			AT2G13640 "MATCH" "1" "AT2G13640" "AT2G13640" "Transcription factor IIS family protein" "Gene" ""
AT2G14820			AT2G14820 "MATCH" "1" "AT2G14820" "NPY2" "Phototropic-responsive NPH3 family protein" "Gene" ""
AT2G15320			AT2G15320 "MATCH" "1" "AT2G15320" "AT2G15320" "Leucine-rich repeat (LRR) family protein" "Gene" ""
AT2G15780			AT2G15780 "MATCH" "1" "AT2G15780" "AT2G15780" "Cupredoxin superfamily protein" "Gene" ""
AT2G16005			AT2G16005 "MATCH" "1" "AT2G16005" "AT2G16005" "MD-2-related lipid recognition domain-containing protein" "Gene" ""
AT2G16630			AT2G16630 "MATCH" "1" "AT2G16630" "AT2G16630" "Pollen Ole e 1 allergen and extensin family protein" "Gene" ""
AT2G17330			AT2G17330 "MATCH" "1" "AT2G17330" "CYP51G2" "pseudogene of CYTOCHROME P450 51G1" "Pseudogene" ""	family 81
AT2G18328			AT2G18328 "MATCH" "1" "AT2G18328" "RL4" "RAD-like 4" "Gene" ""
AT2G18720			AT2G18720 "MATCH" "1" "AT2G18720" "AT2G18720" "Translation elongation factor EF1A/initiation factor IF2gamma family protein" "Gene" ""
AT2G18780			AT2G18780 "MATCH" "1" "AT2G18780" "AT2G18780" "F-box and associated interaction domains-containing protein" "Gene" ""
AT2G20520			AT2G20520 "MATCH" "1" "AT2G20520" "FLA6" "FASCICLIN-like arabinogalactan 6" "Gene" ""
AT2G22250			AT2G22250 "MATCH" "1" "AT2G22250" "AAT" "aspartate aminotransferase" "Gene" ""	putative (DUF581)" "Gene" ""
AT2G22760			AT2G22760 "MATCH" "1" "AT2G22760" "AT2G22760" "basic helix-loop-helix (bHLH) DNA-binding superfamily protein" "Gene" ""
AT2G22930			AT2G22930 "MATCH" "1" "AT2G22930" "AT2G22930" "UDP-Glycosyltransferase superfamily protein" "Gene" ""
AT2G23460			AT2G23460 "MATCH" "1" "AT2G23460" "XLG1" "extra-large G-protein 1" "Gene" ""	6)-fucosyltransferase" "Gene" ""
AT2G24530			AT2G24530 "MATCH" "1" "AT2G24530" "AT2G24530" "transcriptional regulator of RNA polII
AT2G24710			AT2G24710 "MATCH" "1" "AT2G24710" "GLR2.3" "glutamate receptor 2.3" "Gene" ""
AT2G25150			AT2G25150 "MATCH" "1" "AT2G25150" "AT2G25150" "HXXXD-type acyl-transferase family protein" "Gene" ""
AT2G25450			AT2G25450 "MATCH" "1" "AT2G25450" "AT2G25450" "2-oxoglutarate (2OG) and Fe(II)-dependent oxygenase superfamily protein" "Gene" ""
AT2G25490			AT2G25490 "MATCH" "1" "AT2G25490" "EBF1" "EIN3-binding F box protein 1" "Gene" ""
AT2G26070			AT2G26070 "MATCH" "1" "AT2G26070" "RTE1" "protein REVERSION-TO-ETHYLENE SENSITIVITY-like protein (DUF778)" "Gene" ""
AT2G26370			AT2G26370 "MATCH" "1" "AT2G26370" "AT2G26370" "MD-2-related lipid recognition domain-containing protein" "Gene" ""
AT2G26700			AT2G26700 "MATCH" "1" "AT2G26700" "PID2" "AGC (cAMP-dependent
AT2G27430			AT2G27430 "MATCH" "1" "AT2G27430" "AT2G27430" "ARM repeat superfamily protein" "Gene" ""
AT2G28130			AT2G28130 "MATCH" "1" "AT2G28130" "AT2G28130" "actin protein 2/3 complex subunit-like protein" "Gene" ""
AT2G28850			AT2G28850 "MATCH" "1" "AT2G28850" "CYP710A3" "cytochrome P450
AT2G29440			AT2G29440 "MATCH" "1" "AT2G29440" "GSTU6" "glutathione S-transferase tau 6" "Gene" ""
AT2G29450			AT2G29450 "MATCH" "1" "AT2G29450" "GSTU5" "glutathione S-transferase tau 5" "Gene" ""
AT2G29670			AT2G29670 "MATCH" "1" "AT2G29670" "AT2G29670" "Tetratricopeptide repeat (TPR)-like superfamily protein" "Gene" ""
AT2G32690			AT2G32690 "MATCH" "1" "AT2G32690" "GRP23" "glycine-rich protein 23" "Gene" ""
AT2G33170			AT2G33170 "MATCH" "1" "AT2G33170" "AT2G33170" "Leucine-rich repeat receptor-like protein kinase family protein" "Gene" ""
AT2G33750			AT2G33750 "MATCH" "1" "AT2G33750" "PUP2" "purine permease 2" "Gene" ""
AT2G34020			AT2G34020 "MATCH" "1" "AT2G34020" "AT2G34020" "Calcium-binding EF-hand family protein" "Gene" ""
AT2G34080			AT2G34080 "MATCH" "1" "AT2G34080" "AT2G34080" "Cysteine proteinases superfamily protein" "Gene" ""
AT2G34140			AT2G34140 "MATCH" "1" "AT2G34140" "AT2G34140" "Dof-type zinc finger DNA-binding family protein" "Gene" ""
AT2G34655			AT2G34655 "MATCH" "1" "AT2G34655" "AT2G34655" "hypothetical protein" "Gene" ""
AT2G34720			AT2G34720 "MATCH" "1" "AT2G34720" "NF-YA4" "nuclear factor Y
AT2G36340			AT2G36340 "MATCH" "1" "AT2G36340" "AT2G36340" "DNA-binding storekeeper protein-related transcriptional regulator" "Gene" ""
AT2G36650			AT2G36650 "MATCH" "1" "AT2G36650" "AT2G36650" "CHUP1-like protein" "Gene" ""
AT2G36690			AT2G36690 "MATCH" "1" "AT2G36690" "AT2G36690" "2-oxoglutarate (2OG) and Fe(II)-dependent oxygenase superfamily protein" "Gene" ""
AT2G37650			AT2G37650 "MATCH" "1" "AT2G37650" "AT2G37650" "GRAS family transcription factor" "Gene" ""
AT2G38540			AT2G38540 "MATCH" "1" "AT2G38540" "LP1" "lipid transfer protein 1" "Gene" ""
AT2G38560			AT2G38560 "MATCH" "1" "AT2G38560" "TFIIS" "transcript elongation factor IIS" "Gene" ""
AT2G38750			AT2G38750 "MATCH" "1" "AT2G38750" "ANNAT4" "annexin 4" "Gene" ""
AT2G39980			AT2G39980 "MATCH" "1" "AT2G39980" "AT2G39980" "HXXXD-type acyl-transferase family protein" "Gene" ""
AT2G40200			AT2G40200 "MATCH" "1" "AT2G40200" "AT2G40200" "basic helix-loop-helix (bHLH) DNA-binding superfamily protein" "Gene" ""
AT2G40390			AT2G40390 "MATCH" "1" "AT2G40390" "AT2G40390" "neuronal PAS domain protein" "Gene" ""
AT2G40940			AT2G40940 "MATCH" "1" "AT2G40940" "ERS1" "ethylene response sensor 1" "Gene" ""
AT2G40970			AT2G40970 "MATCH" "1" "AT2G40970" "MYBC1" "Homeodomain-like superfamily protein" "Gene" ""
AT2G41230			AT2G41230 "MATCH" "1" "AT2G41230" "ORS1" "ORGAN SIZE-like protein" "Gene" ""
AT2G41690			AT2G41690 "MATCH" "1" "AT2G41690" "HSFB3" "heat shock transcription factor B3" "Gene" ""
AT2G42620			AT2G42620 "MATCH" "1" "AT2G42620" "MAX2" "RNI-like superfamily protein" "Gene" ""
AT2G44420			AT2G44420 "MATCH" "1" "AT2G44420" "AT2G44420" "protein N-terminal asparagine amidohydrolase family protein" "Gene" ""	cGMP-dependent and protein kinase C) kinase family protein" "Gene" ""
AT3G01370			AT3G01370 "MATCH" "1" "AT3G01370" "CFM2" "CRM family member 2" "Gene" ""
AT3G01900			AT3G01900 "MATCH" "1" "AT3G01900" "CYP94B2" "cytochrome P450
AT3G02160			AT3G02160 "MATCH" "1" "AT3G02160" "AT3G02160" "Bromodomain transcription factor" "Gene" ""
AT3G02280			AT3G02280 "MATCH" "1" "AT3G02280" "AT3G02280" "Flavodoxin family protein" "Gene" ""
AT3G02480			AT3G02480 "MATCH" "1" "AT3G02480" "AT3G02480" "Late embryogenesis abundant protein (LEA) family protein" "Gene" ""
AT3G03341			AT3G03341 "MATCH" "1" "AT3G03341" "AT3G03341" "cold-regulated protein" "Gene" ""
AT3G04520			AT3G04520 "MATCH" "1" "AT3G04520" "THA2" "threonine aldolase 2" "Gene" ""
AT3G04570			AT3G04570 "MATCH" "1" "AT3G04570" "AHL19" "AT-hook motif nuclear-localized protein 19" "Gene" ""
AT3G05390			AT3G05390 "MATCH" "1" "AT3G05390" "AT3G05390" "S-adenosyl-L-methionine-dependent methyltransferase" "Gene" ""
AT3G05690			AT3G05690 "MATCH" "1" "AT3G05690" "NF-YA2" "nuclear factor Y
AT3G05790			AT3G05790 "MATCH" "1" "AT3G05790" "LON4" "lon protease 4" "Gene" ""
AT3G06960			AT3G06960 "MATCH" "1" "AT3G06960" "PDE320" "pigment defective 320" "Gene" ""
AT3G09180			AT3G09180 "MATCH" "1" "AT3G09180" "AT3G09180" "mediator of RNA polymerase II transcription subunit" "Gene" ""
AT3G09850			AT3G09850 "MATCH" "1" "AT3G09850" "AT3G09850" "D111/G-patch domain-containing protein" "Gene" ""
AT3G09940			AT3G09940 "MATCH" "1" "AT3G09940" "MDHAR" "monodehydroascorbate reductase" "Gene" ""
AT3G11670			AT3G11670 "MATCH" "1" "AT3G11670" "DGD1" "UDP-Glycosyltransferase superfamily protein" "Gene" ""
AT3G11750			AT3G11750 "MATCH" "1" "AT3G11750" "FOLB1" "Dihydroneopterin aldolase" "Gene" ""
AT3G12145			AT3G12145 "MATCH" "1" "AT3G12145" "FLR1" "Leucine-rich repeat (LRR) family protein" "Gene" ""	subunit C7" "Gene" ""
AT3G12220			AT3G12220 "MATCH" "1" "AT3G12220" "scpl16" "serine carboxypeptidase-like 16" "Gene" ""
AT3G12750			AT3G12750 "MATCH" "1" "AT3G12750" "ZIP1" "zinc transporter 1 precursor" "Gene" ""
AT3G12800			AT3G12800 "MATCH" "1" "AT3G12800" "SDRB" "short-chain dehydrogenase-reductase B" "Gene" ""
AT3G13980			AT3G13980 "MATCH" "1" "AT3G13980" "AT3G13980" "SKI/DACH domain protein" "Gene" ""
AT3G14205			AT3G14205 "MATCH" "1" "AT3G14205" "AT3G14205" "Phosphoinositide phosphatase family protein" "Gene" ""
AT3G14362			AT3G14362 "MATCH" "1" "AT3G14362" "RTFL10" "ROTUNDIFOLIA like 10" "Gene" ""
AT3G15354			AT3G15354 "MATCH" "1" "AT3G15354" "SPA3" "SPA1-related 3" "Gene" ""
AT3G15670			AT3G15670 "MATCH" "1" "AT3G15670" "AT3G15670" "Late embryogenesis abundant protein (LEA) family protein" "Gene" ""
AT3G16390			AT3G16390 "MATCH" "1" "AT3G16390" "NSP3" "nitrile specifier protein 3" "Gene" ""
AT3G16410			AT3G16410 "MATCH" "1" "AT3G16410" "NSP4" "nitrile specifier protein 4" "Gene" ""
AT3G16690			AT3G16690 "MATCH" "1" "AT3G16690" "SWEET16" "Nodulin MtN3 family protein" "Gene" ""
AT3G17790			AT3G17790 "MATCH" "1" "AT3G17790" "PAP17" "purple acid phosphatase 17" "Gene" ""
AT3G17860			AT3G17860 "MATCH" "1" "AT3G17860" "JAZ3" "jasmonate-zim-domain protein 3" "Gene" ""
AT3G19680			AT3G19680 "MATCH" "1" "AT3G19680" "AT3G19680" "hypothetical protein (DUF1005)" "Gene" ""
AT3G20470			AT3G20470 "MATCH" "1" "AT3G20470" "GRP5" "glycine-rich protein 5" "Gene" ""
AT3G20670			AT3G20670 "MATCH" "1" "AT3G20670" "HTA13" "histone H2A 13" "Gene" ""
AT3G21270			AT3G21270 "MATCH" "1" "AT3G21270" "DOF2" "DOF zinc finger protein 2" "Gene" ""
AT3G21500			AT3G21500 "MATCH" "1" "AT3G21500" "DXPS1" "1-deoxy-D-xylulose 5-phosphate synthase 1" "Gene" ""
AT3G22550			AT3G22550 "MATCH" "1" "AT3G22550" "AT3G22550" "NAD(P)H-quinone oxidoreductase subunit
AT3G23410			AT3G23410 "MATCH" "1" "AT3G23410" "FAO3" "fatty alcohol oxidase 3" "Gene" ""
AT3G23640			AT3G23640 "MATCH" "1" "AT3G23640" "HGL1" "heteroglycan glucosidase 1" "Gene" ""
AT3G24120			AT3G24120 "MATCH" "1" "AT3G24120" "AT3G24120" "Homeodomain-like superfamily protein" "Gene" ""
AT3G25570			AT3G25570 "MATCH" "1" "AT3G25570" "AT3G25570" "Adenosylmethionine decarboxylase family protein" "Gene" ""
AT3G25620			AT3G25620 "MATCH" "1" "AT3G25620" "ABCG21" "ABC-2 type transporter family protein" "Gene" ""
AT3G25690			AT3G25690 "MATCH" "1" "AT3G25690" "CHUP1" "Hydroxyproline-rich glycoprotein family protein" "Gene" ""
AT3G26590			AT3G26590 "MATCH" "1" "AT3G26590" "AT3G26590" "MATE efflux family protein" "Gene" ""
AT3G27660			AT3G27660 "MATCH" "1" "AT3G27660" "OLEO4" "oleosin 4" "Gene" ""
AT3G27950			AT3G27950 "MATCH" "1" "AT3G27950" "AT3G27950" "GDSL-like Lipase/Acylhydrolase superfamily protein" "Gene" ""
AT3G29776			AT3G29776 "MATCH" "1" "AT3G29776" "AT3G29776" "transposable_element_gene" "TransposableElementGene" ""
AT3G32925			AT3G32925 "MATCH" "1" "AT3G32925" "AT3G32925" "transposable_element_gene" "TransposableElementGene" ""
AT3G44700			AT3G44700 "MATCH" "1" "AT3G44700" "AT3G44700" "transmembrane protein" "Gene" ""
AT3G44703			AT3G44703 "MATCH" "1" "AT3G44703" "AT3G44703" "transmembrane protein" "Gene" ""
AT3G44705			AT3G44705 "MATCH" "1" "AT3G44705" "AT3G44705" "transposable_element_gene" "TransposableElementGene" ""
AT3G45590			AT3G45590 "MATCH" "1" "AT3G45590" "SEN1" "splicing endonuclease 1" "Gene" ""
AT3G45660			AT3G45660 "MATCH" "1" "AT3G45660" "AT3G45660" "Major facilitator superfamily protein" "Gene" ""
AT3G46845			AT3G46845 "MATCH" "1" "AT3G46845" "AT3G46845" "hypothetical protein" "Gene" ""
AT3G46900			AT3G46900 "MATCH" "1" "AT3G46900" "COPT2" "copper transporter 2" "Gene" ""
AT3G46960			AT3G46960 "MATCH" "1" "AT3G46960" "AT3G46960" "RNA helicase
AT3G47510			AT3G47510 "MATCH" "1" "AT3G47510" "AT3G47510" "transmembrane protein" "Gene" ""
AT3G47600			AT3G47600 "MATCH" "1" "AT3G47600" "MYB94" "myb domain protein 94" "Gene" ""
AT3G47750			AT3G47750 "MATCH" "1" "AT3G47750" "ABCA4" "ATP binding cassette subfamily A4" "Gene" ""
AT3G47790			AT3G47790 "MATCH" "1" "AT3G47790" "ABCA8" "ABC2 homolog 7" "Gene" ""
AT3G48380			AT3G48380 "MATCH" "1" "AT3G48380" "AT3G48380" "Peptidase C78
AT3G49380			AT3G49380 "MATCH" "1" "AT3G49380" "iqd15" "IQ-domain 15" "Gene" ""
AT3G50010			AT3G50010 "MATCH" "1" "AT3G50010" "AT3G50010" "Cysteine/Histidine-rich C1 domain family protein" "Gene" ""
AT3G50290			AT3G50290 "MATCH" "1" "AT3G50290" "AT3G50290" "HXXXD-type acyl-transferase family protein" "Gene" ""
AT3G51060			AT3G51060 "MATCH" "1" "AT3G51060" "STY1" "Lateral root primordium (LRP) protein-like protein" "Gene" ""
AT3G52340			AT3G52340 "MATCH" "1" "AT3G52340" "SPP2" "sucrose-6F-phosphate phosphohydrolase 2" "Gene" ""
AT3G52540			AT3G52540 "MATCH" "1" "AT3G52540" "OFP18" "ovate family protein 18" "Gene" ""
AT3G52780			AT3G52780 "MATCH" "1" "AT3G52780" "PAP20" "Purple acid phosphatases superfamily protein" "Gene" ""
AT3G52850			AT3G52850 "MATCH" "1" "AT3G52850" "VSR1" "vacuolar sorting receptor homolog 1" "Gene" ""
AT3G53200			AT3G53200 "MATCH" "1" "AT3G53200" "MYB27" "myb domain protein 27" "Gene" ""	DUF599)" "Gene" ""
AT3G53450			AT3G53450 "MATCH" "1" "AT3G53450" "LOG4" "Putative lysine decarboxylase family protein" "Gene" ""
AT3G54350			AT3G54350 "MATCH" "1" "AT3G54350" "emb1967" "Forkhead-associated (FHA) domain-containing protein" "Gene" ""
AT3G55310			AT3G55310 "MATCH" "1" "AT3G55310" "AT3G55310" "NAD(P)-binding Rossmann-fold superfamily protein" "Gene" ""
AT3G56060			AT3G56060 "MATCH" "1" "AT3G56060" "AT3G56060" "Glucose-methanol-choline (GMC) oxidoreductase family protein" "Gene" ""
AT3G56200			AT3G56200 "MATCH" "1" "AT3G56200" "AT3G56200" "Transmembrane amino acid transporter family protein" "Gene" ""
AT3G56380			AT3G56380 "MATCH" "1" "AT3G56380" "RR17" "response regulator 17" "Gene" ""
AT3G56450			AT3G56450 "MATCH" "1" "AT3G56450" "ALPHA-SNAP1" "alpha-soluble NSF attachment protein 1" "Gene" ""
AT3G58780			AT3G58780 "MATCH" "1" "AT3G58780" "SHP1" "K-box region and MADS-box transcription factor family protein" "Gene" ""
AT3G59150			AT3G59150 "MATCH" "1" "AT3G59150" "AT3G59150" "F-box/RNI superfamily protein" "Gene" ""
AT3G59900			AT3G59900 "MATCH" "1" "AT3G59900" "ARGOS" "auxin-regulated gene involved in organ size" "Gene" ""
AT3G60930			AT3G60930 "MATCH" "1" "AT3G60930" "AT3G60930" "transposable_element_gene" "TransposableElementGene" ""
AT3G62950			AT3G62950 "MATCH" "1" "AT3G62950" "AT3G62950" "Thioredoxin superfamily protein" "Gene" ""
AT3G62980			AT3G62980 "MATCH" "1" "AT3G62980" "TIR1" "F-box/RNI-like superfamily protein" "Gene" ""
AT4G01410			AT4G01410 "MATCH" "1" "AT4G01410" "AT4G01410" "Late embryogenesis abundant (LEA) hydroxyproline-rich glycoprotein family" "Gene" ""
AT4G01430			AT4G01430 "MATCH" "1" "AT4G01430" "UMAMIT29" "nodulin MtN21 /EamA-like transporter family protein" "Gene" ""
AT4G01450			AT4G01450 "MATCH" "1" "AT4G01450" "UMAMIT30" "nodulin MtN21 /EamA-like transporter family protein" "Gene" ""
AT4G01830			AT4G01830 "MATCH" "1" "AT4G01830" "ABCB5" "P-glycoprotein 5" "Gene" ""
AT4G02590			AT4G02590 "MATCH" "1" "AT4G02590" "UNE12" "basic helix-loop-helix (bHLH) DNA-binding superfamily protein" "Gene" ""
AT4G08340			AT4G08340 "MATCH" "1" "AT4G08340" "AT4G08340" "transposable_element_gene" "TransposableElementGene" ""
AT4G08870			AT4G08870 "MATCH" "1" "AT4G08870" "ARGAH2" "Arginase/deacetylase superfamily protein" "Gene" ""
AT4G08950			AT4G08950 "MATCH" "1" "AT4G08950" "EXO" "Phosphate-responsive 1 family protein" "Gene" ""
AT4G10540			AT4G10540 "MATCH" "1" "AT4G10540" "AT4G10540" "Subtilase family protein" "Gene" ""
AT4G10550			AT4G10550 "MATCH" "1" "AT4G10550" "AT4G10550" "Subtilase family protein" "Gene" ""
AT4G11570			AT4G11570 "MATCH" "1" "AT4G11570" "AT4G11570" "Haloacid dehalogenase-like hydrolase (HAD) superfamily protein" "Gene" ""
AT4G12840			AT4G12840 "MATCH" "1" "AT4G12840" "AT4G12840" "GTPase Der (DUF707)" "Gene" ""
AT4G12870			AT4G12870 "MATCH" "1" "AT4G12870" "AT4G12870" "Gamma interferon responsive lysosomal thiol (GILT) reductase family protein" "Gene" ""
AT4G13345			AT4G13345 "MATCH" "1" "AT4G13345" "MEE55" "Serinc-domain containing serine and sphingolipid biosynthesis protein" "Gene" ""
AT4G14190			AT4G14190 "MATCH" "1" "AT4G14190" "AT4G14190" "Pentatricopeptide repeat (PPR) superfamily protein" "Gene" ""
AT4G14900			AT4G14900 "MATCH" "1" "AT4G14900" "AT4G14900" "FRIGIDA-like protein" "Gene" ""
AT4G14930			AT4G14930 "MATCH" "1" "AT4G14930" "AT4G14930" "Survival protein SurE-like phosphatase/nucleotidase" "Gene" ""
AT4G15100			AT4G15100 "MATCH" "1" "AT4G15100" "scpl30" "serine carboxypeptidase-like 30" "Gene" ""
AT4G15340			AT4G15340 "MATCH" "1" "AT4G15340" "PEN1" "pentacyclic triterpene synthase 1" "Gene" ""
AT4G15550			AT4G15550 "MATCH" "1" "AT4G15550" "IAGLU" "indole-3-acetate beta-D-glucosyltransferase" "Gene" ""
AT4G15630			AT4G15630 "MATCH" "1" "AT4G15630" "AT4G15630" "Uncharacterized protein family (UPF0497)" "Gene" ""
AT4G16215			AT4G16215 "MATCH" "1" "AT4G16215" "AT4G16215" "hypothetical protein" "Gene" ""
AT4G16220			AT4G16220 "MATCH" "1" "AT4G16220" "AT4G16220" "GDSL-like Lipase/Acylhydrolase superfamily protein" "Gene" ""
AT4G16230			AT4G16230 "MATCH" "1" "AT4G16230" "AT4G16230" "GDSL-like Lipase/Acylhydrolase superfamily protein" "Gene" ""
AT4G16233			AT4G16233 "MATCH" "1" "AT4G16233" "AT4G16233" "GDSL-like lipase/acylhydrolase superfamily protein" "Gene" ""
AT4G18510			AT4G18510 "MATCH" "1" "AT4G18510" "CLE2" "CLAVATA3/ESR-related 2" "Gene" ""
AT4G19830			AT4G19830 "MATCH" "1" "AT4G19830" "AT4G19830" "FKBP-like peptidyl-prolyl cis-trans isomerase family protein" "Gene" ""
AT4G19840			AT4G19840 "MATCH" "1" "AT4G19840" "PP2-A1" "phloem protein 2-A1" "Gene" ""
AT4G21326			AT4G21326 "MATCH" "1" "AT4G21326" "SBT3.12" "subtilase 3.12" "Gene" ""
AT4G21620			AT4G21620 "MATCH" "1" "AT4G21620" "AT4G21620" "glycine-rich protein" "Gene" ""
AT4G21650			AT4G21650 "MATCH" "1" "AT4G21650" "AT4G21650" "Subtilase family protein" "Gene" ""
AT4G21750			AT4G21750 "MATCH" "1" "AT4G21750" "ATML1" "Homeobox-leucine zipper family protein / lipid-binding START domain-containing protein" "Gene" ""
AT4G21830			AT4G21830 "MATCH" "1" "AT4G21830" "MSRB7" "methionine sulfoxide reductase B7" "Gene" ""
AT4G21990			AT4G21990 "MATCH" "1" "AT4G21990" "APR3" "APS reductase 3" "Gene" ""
AT4G22210			AT4G22210 "MATCH" "1" "AT4G22210" "LCR85" "low-molecular-weight cysteine-rich 85" "Gene" ""
AT4G22214			AT4G22214 "MATCH" "1" "AT4G22214" "AT4G22214" "Defensin-like (DEFL) family protein" "Gene" ""
AT4G22600			AT4G22600 "MATCH" "1" "AT4G22600" "INP1" "transcription factor" "Gene" ""
AT4G23365			AT4G23365 "MATCH" "1" "AT4G23365" "AT4G23365" "carboxyl-terminal peptidase" "Gene" ""
AT4G24350			AT4G24350 "MATCH" "1" "AT4G24350" "AT4G24350" "Phosphorylase superfamily protein" "Gene" ""
AT4G24380			AT4G24380 "MATCH" "1" "AT4G24380" "AT4G24380" "dihydrofolate reductase" "Gene" ""
AT4G25220			AT4G25220 "MATCH" "1" "AT4G25220" "G3Pp2" "root hair specific 15" "Gene" ""
AT4G25310			AT4G25310 "MATCH" "1" "AT4G25310" "AT4G25310" "2-oxoglutarate (2OG) and Fe(II)-dependent oxygenase superfamily protein" "Gene" ""
AT4G25434			AT4G25434 "MATCH" "1" "AT4G25434" "NUDT10" "nudix hydrolase homolog 10" "Gene" ""
AT4G26950			AT4G26950 "MATCH" "1" "AT4G26950" "AT4G26950" "senescence regulator (Protein of unknown function
AT4G27730			AT4G27730 "MATCH" "1" "AT4G27730" "OPT6" "oligopeptide transporter 1" "Gene" ""
AT4G27870			AT4G27870 "MATCH" "1" "AT4G27870" "AT4G27870" "Vacuolar iron transporter (VIT) family protein" "Gene" ""
AT4G27900			AT4G27900 "MATCH" "1" "AT4G27900" "AT4G27900" "CCT motif family protein" "Gene" ""
AT4G28020			AT4G28020 "MATCH" "1" "AT4G28020" "AT4G28020" "tRNA-thr(GGU) m(6)t(6)A37 methyltransferase" "Gene" ""
AT4G28330			AT4G28330 "MATCH" "1" "AT4G28330" "AT4G28330" "pyrroline-5-carboxylate reductase" "Gene" ""
AT4G28800			AT4G28800 "MATCH" "1" "AT4G28800" "AT4G28800" "basic helix-loop-helix (bHLH) DNA-binding superfamily protein" "Gene" ""
AT4G29658			AT4G29658 "MATCH" "1" "AT4G29658" "PRA1.C" "prenylated RAB acceptor 1.C" "Gene" ""
AT4G29690			AT4G29690 "MATCH" "1" "AT4G29690" "AT4G29690" "Alkaline-phosphatase-like family protein" "Gene" ""
AT4G30140			AT4G30140 "MATCH" "1" "AT4G30140" "CDEF1" "GDSL-like Lipase/Acylhydrolase superfamily protein" "Gene" ""
AT4G30920			AT4G30920 "MATCH" "1" "AT4G30920" "LAP2" "Cytosol aminopeptidase family protein" "Gene" ""
AT4G31330			AT4G31330 "MATCH" "1" "AT4G31330" "AT4G31330" "transmembrane protein
AT4G32250			AT4G32250 "MATCH" "1" "AT4G32250" "AT4G32250" "Protein kinase superfamily protein" "Gene" ""
AT4G32950			AT4G32950 "MATCH" "1" "AT4G32950" "AT4G32950" "Protein phosphatase 2C family protein" "Gene" ""
AT4G33120			AT4G33120 "MATCH" "1" "AT4G33120" "AT4G33120" "S-adenosyl-L-methionine-dependent methyltransferases superfamily protein" "Gene" ""
AT4G34380			AT4G34380 "MATCH" "1" "AT4G34380" "AT4G34380" "Transducin/WD40 repeat-like superfamily protein" "Gene" ""
AT4G34990			AT4G34990 "MATCH" "1" "AT4G34990" "MYB32" "myb domain protein 32" "Gene" ""
AT4G35190			AT4G35190 "MATCH" "1" "AT4G35190" "LOG5" "Putative lysine decarboxylase family protein" "Gene" ""
AT4G35630			AT4G35630 "MATCH" "1" "AT4G35630" "PSAT" "phosphoserine aminotransferase" "Gene" ""
AT4G35725			AT4G35725 "MATCH" "1" "AT4G35725" "AT4G35725" "transmembrane protein" "Gene" ""
AT4G35830			AT4G35830 "MATCH" "1" "AT4G35830" "ACO1" "aconitase 1" "Gene" ""	family 94
AT4G36000			AT4G36000 "MATCH" "1" "AT4G36000" "AT4G36000" "Pathogenesis-related thaumatin superfamily protein" "Gene" ""	ubiquitin fold modifier-specific peptidase 1/ 2" "Gene" ""
AT4G36250			AT4G36250 "MATCH" "1" "AT4G36250" "ALDH3F1" "aldehyde dehydrogenase 3F1" "Gene" ""
AT4G36620			AT4G36620 "MATCH" "1" "AT4G36620" "GATA19" "GATA transcription factor 19" "Gene" ""
AT4G36780			AT4G36780 "MATCH" "1" "AT4G36780" "BEH2" "BES1/BZR1 homolog 2" "Gene" ""
AT4G36880			AT4G36880 "MATCH" "1" "AT4G36880" "CP1" "cysteine proteinase1" "Gene" ""
AT4G37400			AT4G37400 "MATCH" "1" "AT4G37400" "CYP81F3" "cytochrome P450
AT4G37980			AT4G37980 "MATCH" "1" "AT4G37980" "ELI3-1" "cinnamyl alcohol dehydrogenase 7" "Gene" ""
AT4G37990			AT4G37990 "MATCH" "1" "AT4G37990" "ELI3-2" "cinnamyl alcohol dehydrogenase 8" "Gene" ""
AT4G39955			AT4G39955 "MATCH" "1" "AT4G39955" "AT4G39955" "alpha/beta-Hydrolases superfamily protein" "Gene" ""
AT5G00970			AT5G00970 "MATCH" "1" "AT5G00970" "" "" "Gene" ""
AT5G01410			AT5G01410 "MATCH" "1" "AT5G01410" "RSR4" "Aldolase-type TIM barrel family protein" "Gene" ""
AT5G01870			AT5G01870 "MATCH" "1" "AT5G01870" "AT5G01870" "Bifunctional inhibitor/lipid-transfer protein/seed storage 2S albumin superfamily protein" "Gene" ""
AT5G02065			AT5G02065 "MATCH" "1" "AT5G02065" "AT5G02065" "transmembrane protein" "Gene" ""	SAGA
AT5G02170			AT5G02170 "MATCH" "1" "AT5G02170" "AT5G02170" "Transmembrane amino acid transporter family protein" "Gene" ""
AT5G02460			AT5G02460 "MATCH" "1" "AT5G02460" "AT5G02460" "Dof-type zinc finger DNA-binding family protein" "Gene" ""
AT5G02580			AT5G02580 "MATCH" "1" "AT5G02580" "AT5G02580" "argininosuccinate lyase" "Gene" ""
AT5G04120			AT5G04120 "MATCH" "1" "AT5G04120" "AT5G04120" "Phosphoglycerate mutase family protein" "Gene" ""
AT5G04730			AT5G04730 "MATCH" "1" "AT5G04730" "AT5G04730" "Ankyrin-repeat containing protein" "Gene" ""
AT5G05460			AT5G05460 "MATCH" "1" "AT5G05460" "ENGase85A" "Glycosyl hydrolase family 85" "Gene" ""
AT5G05790			AT5G05790 "MATCH" "1" "AT5G05790" "AT5G05790" "Duplicated homeodomain-like superfamily protein" "Gene" ""
AT5G06080			AT5G06080 "MATCH" "1" "AT5G06080" "LBD33" "LOB domain-containing protein 33" "Gene" ""
AT5G06210			AT5G06210 "MATCH" "1" "AT5G06210" "AT5G06210" "RNA binding (RRM/RBD/RNP motifs) family protein" "Gene" ""
AT5G07430			AT5G07430 "MATCH" "1" "AT5G07430" "AT5G07430" "Pectin lyase-like superfamily protein" "Gene" ""
AT5G07460			AT5G07460 "MATCH" "1" "AT5G07460" "PMSR2" "peptidemethionine sulfoxide reductase 2" "Gene" ""
AT5G09570			AT5G09570 "MATCH" "1" "AT5G09570" "AT5G09570" "Cox19-like CHCH family protein" "Gene" ""
AT5G09980			AT5G09980 "MATCH" "1" "AT5G09980" "PROPEP4" "elicitor peptide 4 precursor" "Gene" ""
AT5G10180			AT5G10180 "MATCH" "1" "AT5G10180" "SULTR2;1" "slufate transporter 2;1" "Gene" ""
AT5G10580			AT5G10580 "MATCH" "1" "AT5G10580" "AT5G10580" "plant/protein (Protein of unknown function
AT5G12170			AT5G12170 "MATCH" "1" "AT5G12170" "CLT3" "CRT (chloroquine-resistance transporter)-like transporter 3" "Gene" ""
AT5G12330			AT5G12330 "MATCH" "1" "AT5G12330" "LRP1" "Lateral root primordium (LRP) protein-like protein" "Gene" ""
AT5G14570			AT5G14570 "MATCH" "1" "AT5G14570" "NRT2.7" "high affinity nitrate transporter 2.7" "Gene" ""
AT5G14940			AT5G14940 "MATCH" "1" "AT5G14940" "AT5G14940" "Major facilitator superfamily protein" "Gene" ""
AT5G15450			AT5G15450 "MATCH" "1" "AT5G15450" "CLPB3" "casein lytic proteinase B3" "Gene" ""
AT5G16080			AT5G16080 "MATCH" "1" "AT5G16080" "CXE17" "carboxyesterase 17" "Gene" ""
AT5G17380			AT5G17380 "MATCH" "1" "AT5G17380" "AT5G17380" "Thiamine pyrophosphate dependent pyruvate decarboxylase family protein" "Gene" ""
AT5G17430			AT5G17430 "MATCH" "1" "AT5G17430" "BBM" "Integrase-type DNA-binding superfamily protein" "Gene" ""
AT5G17440			AT5G17440 "MATCH" "1" "AT5G17440" "AT5G17440" "LUC7 related protein" "Gene" ""
AT5G17800			AT5G17800 "MATCH" "1" "AT5G17800" "MYB56" "myb domain protein 56" "Gene" ""
AT5G19097			AT5G19097 "MATCH" "1" "AT5G19097" "AT5G19097" "transposable_element_gene" "TransposableElementGene" ""
AT5G19120			AT5G19120 "MATCH" "1" "AT5G19120" "AT5G19120" "Eukaryotic aspartyl protease family protein" "Gene" ""
AT5G19520			AT5G19520 "MATCH" "1" "AT5G19520" "MSL9" "mechanosensitive channel of small conductance-like 9" "Gene" ""
AT5G20000			AT5G20000 "MATCH" "1" "AT5G20000" "AT5G20000" "AAA-type ATPase family protein" "Gene" ""
AT5G20810			AT5G20810 "MATCH" "1" "AT5G20810" "AT5G20810" "SAUR-like auxin-responsive protein family" "Gene" ""
AT5G21960			AT5G21960 "MATCH" "1" "AT5G21960" "AT5G21960" "Integrase-type DNA-binding superfamily protein" "Gene" ""
AT5G22355			AT5G22355 "MATCH" "1" "AT5G22355" "AT5G22355" "Cysteine/Histidine-rich C1 domain family protein" "Gene" ""
AT5G22410			AT5G22410 "MATCH" "1" "AT5G22410" "RHS18" "root hair specific 18" "Gene" ""
AT5G22480			AT5G22480 "MATCH" "1" "AT5G22480" "AT5G22480" "ZPR1 zinc-finger domain protein" "Gene" ""
AT5G23320			AT5G23320 "MATCH" "1" "AT5G23320" "STE14A" "S-isoprenylcysteine O-methyltransferase" "Gene" ""
AT5G23810			AT5G23810 "MATCH" "1" "AT5G23810" "AAP7" "amino acid permease 7" "Gene" ""
AT5G24550			AT5G24550 "MATCH" "1" "AT5G24550" "BGLU32" "beta glucosidase 32" "Gene" ""
AT5G24860			AT5G24860 "MATCH" "1" "AT5G24860" "FPF1" "flowering promoting factor 1" "Gene" ""
AT5G25350			AT5G25350 "MATCH" "1" "AT5G25350" "EBF2" "EIN3-binding F box protein 2" "Gene" ""
AT5G25610			AT5G25610 "MATCH" "1" "AT5G25610" "RD22" "BURP domain-containing protein" "Gene" ""
AT5G25630			AT5G25630 "MATCH" "1" "AT5G25630" "AT5G25630" "Tetratricopeptide repeat (TPR)-like superfamily protein" "Gene" ""
AT5G26250			AT5G26250 "MATCH" "1" "AT5G26250" "AT5G26250" "Major facilitator superfamily protein" "Gene" ""
AT5G26260			AT5G26260 "MATCH" "1" "AT5G26260" "AT5G26260" "TRAF-like family protein" "Gene" ""
AT5G26270			AT5G26270 "MATCH" "1" "AT5G26270" "AT5G26270" "transmembrane protein" "Gene" ""
AT5G28510			AT5G28510 "MATCH" "1" "AT5G28510" "BGLU24" "beta glucosidase 24" "Gene" ""
AT5G28650			AT5G28650 "MATCH" "1" "AT5G28650" "WRKY74" "WRKY DNA-binding protein 74" "Gene" ""
AT5G28960			AT5G28960 "MATCH" "1" "AT5G28960" "AT5G28960" "alpha-(1
AT5G35940			AT5G35940 "MATCH" "1" "AT5G35940" "AT5G35940" "Mannose-binding lectin superfamily protein" "Gene" ""
AT5G36150			AT5G36150 "MATCH" "1" "AT5G36150" "PEN3" "putative pentacyclic triterpene synthase 3" "Gene" ""
AT5G38100			AT5G38100 "MATCH" "1" "AT5G38100" "AT5G38100" "S-adenosyl-L-methionine-dependent methyltransferases superfamily protein" "Gene" ""
AT5G38747			AT5G38747 "MATCH" "1" "AT5G38747" "AT5G38747" "hypothetical protein" "Gene" ""
AT5G38940			AT5G38940 "MATCH" "1" "AT5G38940" "AT5G38940" "RmlC-like cupins superfamily protein" "Gene" ""
AT5G39080			AT5G39080 "MATCH" "1" "AT5G39080" "AT5G39080" "HXXXD-type acyl-transferase family protein" "Gene" ""
AT5G40100			AT5G40100 "MATCH" "1" "AT5G40100" "AT5G40100" "Disease resistance protein (TIR-NBS-LRR class) family" "Gene" ""
AT5G42580			AT5G42580 "MATCH" "1" "AT5G42580" "CYP705A12" "cytochrome P450	family 710
AT5G43175			AT5G43175 "MATCH" "1" "AT5G43175" "AT5G43175" "basic helix-loop-helix (bHLH) DNA-binding superfamily protein" "Gene" ""
AT5G43380			AT5G43380 "MATCH" "1" "AT5G43380" "TOPP6" "type one serine/threonine protein phosphatase 6" "Gene" ""
AT5G44005			AT5G44005 "MATCH" "1" "AT5G44005" "AT5G44005" "hypothetical protein" "Gene" ""
AT5G44050			AT5G44050 "MATCH" "1" "AT5G44050" "AT5G44050" "MATE efflux family protein" "Gene" ""
AT5G45900			AT5G45900 "MATCH" "1" "AT5G45900" "APG7" "ThiF family protein" "Gene" ""
AT5G46240			AT5G46240 "MATCH" "1" "AT5G46240" "KAT1" "1" "Gene" ""
AT5G47690			AT5G47690 "MATCH" "1" "AT5G47690" "AT5G47690" "binding protein" "Gene" ""
AT5G47750			AT5G47750 "MATCH" "1" "AT5G47750" "D6PKL2" "D6 protein kinase like 2" "Gene" ""
AT5G49630			AT5G49630 "MATCH" "1" "AT5G49630" "AAP6" "amino acid permease 6" "Gene" ""
AT5G49890			AT5G49890 "MATCH" "1" "AT5G49890" "CLC-C" "chloride channel C" "Gene" ""
AT5G50160			AT5G50160 "MATCH" "1" "AT5G50160" "FRO8" "ferric reduction oxidase 8" "Gene" ""
AT5G50450			AT5G50450 "MATCH" "1" "AT5G50450" "AT5G50450" "HCP-like superfamily protein with MYND-type zinc finger" "Gene" ""
AT5G50470			AT5G50470 "MATCH" "1" "AT5G50470" "NF-YC7" "nuclear factor Y
AT5G52730			AT5G52730 "MATCH" "1" "AT5G52730" "AT5G52730" "Copper transport protein family" "Gene" ""
AT5G53486			AT5G53486 "MATCH" "1" "AT5G53486" "AT5G53486" "transmembrane protein" "Gene" ""
AT5G53870			AT5G53870 "MATCH" "1" "AT5G53870" "ENODL1" "early nodulin-like protein 1" "Gene" ""
AT5G54390			AT5G54390 "MATCH" "1" "AT5G54390" "HL" "HAL2-like protein" "Gene" ""
AT5G55490			AT5G55490 "MATCH" "1" "AT5G55490" "GEX1" "gamete expressed protein 1" "Gene" ""
AT5G56300			AT5G56300 "MATCH" "1" "AT5G56300" "GAMT2" "gibberellic acid methyltransferase 2" "Gene" ""
AT5G57340			AT5G57340 "MATCH" "1" "AT5G57340" "AT5G57340" "ras guanine nucleotide exchange factor Q-like protein" "Gene" ""
AT5G58390			AT5G58390 "MATCH" "1" "AT5G58390" "AT5G58390" "Peroxidase superfamily protein" "Gene" ""
AT5G58610			AT5G58610 "MATCH" "1" "AT5G58610" "AT5G58610" "PHD finger transcription factor" "Gene" ""
AT5G58660			AT5G58660 "MATCH" "1" "AT5G58660" "AT5G58660" "2-oxoglutarate (2OG) and Fe(II)-dependent oxygenase superfamily protein" "Gene" ""
AT5G59030			AT5G59030 "MATCH" "1" "AT5G59030" "COPT1" "copper transporter 1" "Gene" ""
AT5G59320			AT5G59320 "MATCH" "1" "AT5G59320" "LTP3" "lipid transfer protein 3" "Gene" ""
AT5G60700			AT5G60700 "MATCH" "1" "AT5G60700" "AT5G60700" "glycosyltransferase family protein 2" "Gene" ""
AT5G60740			AT5G60740 "MATCH" "1" "AT5G60740" "ABCG28" "ABC transporter family protein" "Gene" ""
AT5G62160			AT5G62160 "MATCH" "1" "AT5G62160" "ZIP12" "zinc transporter 12 precursor" "Gene" ""
AT5G62520			AT5G62520 "MATCH" "1" "AT5G62520" "SRO5" "similar to RCD one 5" "Gene" ""
AT5G63010			AT5G63010 "MATCH" "1" "AT5G63010" "AT5G63010" "Transducin/WD40 repeat-like superfamily protein" "Gene" ""
AT5G63450			AT5G63450 "MATCH" "1" "AT5G63450" "CYP94B1" "cytochrome P450
AT5G64990			AT5G64990 "MATCH" "1" "AT5G64990" "RABH1a" "RAB GTPase homolog H1A" "Gene" ""
AT5G65140			AT5G65140 "MATCH" "1" "AT5G65140" "TPPJ" "Haloacid dehalogenase-like hydrolase (HAD) superfamily protein" "Gene" ""
AT5G65890			AT5G65890 "MATCH" "1" "AT5G65890" "ACR1" "ACT domain repeat 1" "Gene" ""
AT5G66816			AT5G66816 "MATCH" "1" "AT5G66816" "AT5G66816" "DNA-directed RNA polymerase II subunit RPB1-like protein" "Gene" ""
AT5G67050			AT5G67050 "MATCH" "1" "AT5G67050" "AT5G67050" "alpha/beta-Hydrolases superfamily protein" "Gene" ""	putative (Protein of unknown function
AT5G67180			AT5G67180 "MATCH" "1" "AT5G67180" "TOE3" "target of early activation tagged (EAT) 3" "Gene" ""
AT5G67190			AT5G67190 "MATCH" "1" "AT5G67190" "DEAR2" "DREB and EAR motif protein 2" "Gene" ""
AT5G67300			AT5G67300 "MATCH" "1" "AT5G67300" "MYBR1" "myb domain protein r1" "Gene" ""
18 genes up-regulated at 24 h and up at 48 h only in Col-0 (not in ein2/jar1)			ARAPORT ThaleMine, https://apps.araport.org/thalemine/begin.do
AT1G32970			AT1G32970 "Subtilisin-like serine endopeptidase family protein"
AT3G44870			AT3G44870 "S-adenosyl-L-methionine-dependent methyltransferases superfamily protein"
AT3G44860			AT3G44860 "FAMT" "farnesoic acid carboxyl-O-methyltransferase"
AT4G28850			AT4G28850 "XTH26" "xyloglucan endotransglucosylase/hydrolase 26"
AT2G32487			AT2G32487 "hypothetical protein"
AT2G44840			AT2G44840 "ERF13" "ethylene-responsive element binding factor 13"
AT1G34510			AT1G34510 "Peroxidase superfamily protein"
AT2G28860			AT2G28860 "CYP710A4" "cytochrome P450 family 710 subfamily A polypeptide 4"
AT3G50610			AT3G50610 "DNA-directed RNA polymerase II subunit RPB1-like protein"
AT5G63850			AT5G63850 "AAP4" "amino acid permease 4"
AT1G73220			AT1G73220 "OCT1" "organic cation/carnitine transporter1"
AT3G59710			AT3G59710 "NAD(P)-binding Rossmann-fold superfamily protein"
AT4G15396			AT4G15396 "CYP702A6" "cytochrome P450 family 702 subfamily A polypeptide 6"
AT5G19110			AT5G19110 "Eukaryotic aspartyl protease family protein"
AT4G22610			AT4G22610 "Bifunctional inhibitor/lipid-transfer protein/seed storage 2S albumin superfamily protein"
AT5G42600			AT5G42600 "MRN1" "marneral synthase"
AT2G34350			AT2G34350 "Nodulin-like / Major Facilitator Superfamily protein"
AT2G23620			AT2G23620 "MES1" "methyl esterase 1"
Annotation Version and Release Date: GO Ontology database Released 2018-04-04
Analysis Type: PANTHER Overrepresentation Test (Released 20171205)
Anotation Data Set: GO biological process complete
Test Type: Fisher's Exact with FDR multiple test correction
http://go.pantherdb.org/
Displaying only results with False Discovery Rate < 0.05
	Arabidopsis thaliana (REF)
GO biological process complete	#	#	expected	Fold Enrichment	+/-	raw P value	FDR
triterpenoid biosynthetic process	12	4	0.18	22.58	+	6.99e-05	0.017
triterpenoid metabolic process	16	4	0.24	16.93	+	0.000178	0.0371
biosynthetic process	4811	102	71.02	1.44	+	0.000131	0.0307
negative regulation of ethylene-activated signaling pathway	17	5	0.25	19.92	+	1.37e-05	0.00664
negative regulation of phosphorelay signal transduction system	17	5	0.25	19.92	+	1.37e-05	0.00725
regulation of phosphorelay signal transduction system	22	6	0.32	18.47	+	2.62e-06	0.00219
negative regulation of intracellular signal transduction	22	5	0.32	15.4	+	3.94e-05	0.0121
regulation of ethylene-activated signaling pathway	22	6	0.32	18.47	+	2.62e-06	0.00192
tetrahydrofolate biosynthetic process	17	4	0.25	15.94	+	0.000217	0.0384
organic cyclic compound biosynthetic process	2650	67	39.12	1.71	+	2.05e-05	0.00923
aromatic compound biosynthetic process	2521	61	37.22	1.64	+	0.000183	0.0369
cellular response to starvation	135	10	1.99	5.02	+	5.49e-05	0.0146
cellular response to nutrient levels	156	10	2.3	4.34	+	0.000169	0.0379
cellular response to extracellular stimulus	191	11	2.82	3.9	+	0.000196	0.037
cellular response to external stimulus	196	11	2.89	3.8	+	0.000243	0.0417
response to stimulus	6413	140	94.67	1.48	+	4.56e-07	0.000888
response to extracellular stimulus	229	13	3.38	3.85	+	6.07e-05	0.0154
response to nutrient levels	193	12	2.85	4.21	+	5.1e-05	0.0142
response to starvation	153	11	2.26	4.87	+	3.03e-05	0.00984
ethylene-activated signaling pathway	180	12	2.66	4.52	+	2.69e-05	0.00923
hormone-mediated signaling pathway	939	32	13.86	2.31	+	2.52e-05	0.00918
cellular response to hormone stimulus	1033	34	15.25	2.23	+	2.06e-05	0.00857
cellular response to endogenous stimulus	1041	34	15.37	2.21	+	2.34e-05	0.00909
response to endogenous stimulus	1870	56	27.61	2.03	+	8.54e-07	0.000997
cellular response to organic substance	1166	34	17.21	1.98	+	0.000276	0.0435
response to organic substance	2179	62	32.17	1.93	+	1.19e-06	0.00115
response to chemical	3037	83	44.83	1.85	+	4.67e-08	0.000273
cellular response to chemical stimulus	1347	38	19.89	1.91	+	0.000189	0.0368
response to hormone	1862	56	27.49	2.04	+	8.09e-07	0.00118
cellular response to ethylene stimulus	200	14	2.95	4.74	+	3.43e-06	0.00223
response to ethylene	303	19	4.47	4.25	+	3.12e-07	0.00091
phosphorelay signal transduction system	224	13	3.31	3.93	+	4.9e-05	0.0143
transmembrane transport	922	33	13.61	2.42	+	5.39e-06	0.00315
transport	2501	60	36.92	1.63	+	0.000247	0.0412
establishment of localization	2548	61	37.62	1.62	+	0.000204	0.0372
localization	2664	63	39.33	1.6	+	0.000265	0.0429
cellular component organization or biogenesis	3094	23	45.68	0.5	-	0.000174	0.0377

## Sheet: Table S15-Group III
GROUP III, 201 AGIs
AGI		ARAPORT ThaleMine, https://apps.araport.org/thalemine/begin.do
201 genes up-regulated at 24 h only in ein2/jar1 (not in Col-0)		input "reason" "matches" "primaryIdentifier" "symbol" "briefDescription" "class" "isObsolete"
AT1G03660		AT1G03660 "MATCH" "1" "AT1G03660" "AT1G03660" "Ankyrin-repeat containing protein" "Gene" ""
AT1G03670		AT1G03670 "MATCH" "1" "AT1G03670" "AT1G03670" "ankyrin repeat family protein" "Gene" ""
AT1G06135		AT1G06135 "MATCH" "1" "AT1G06135" "AT1G06135" "transmembrane protein" "Gene" ""
AT1G06160		AT1G06160 "MATCH" "1" "AT1G06160" "ORA59" "octadecanoid-responsive AP2/ERF 59" "Gene" ""	family 94	subfamily B	polypeptide 3" "Gene" ""
AT1G06570		AT1G06570 "MATCH" "1" "AT1G06570" "PDS1" "4-hydroxyphenylpyruvate dioxygenase" "Gene" ""
AT1G07160		AT1G07160 "MATCH" "1" "AT1G07160" "AT1G07160" "Protein phosphatase 2C family protein" "Gene" ""
AT1G07180		AT1G07180 "MATCH" "1" "AT1G07180" "NDA1" "alternative NAD(P)H dehydrogenase 1" "Gene" ""
AT1G08630		AT1G08630 "MATCH" "1" "AT1G08630" "THA1" "threonine aldolase 1" "Gene" ""	putative (Protein of unknown function	DUF642)" "Gene" ""
AT1G11070		AT1G11070 "MATCH" "1" "AT1G11070" "AT1G11070" "hydroxyproline-rich glycoprotein family protein" "Gene" ""
AT1G11300		AT1G11300 "MATCH" "1" "AT1G11300" "AT1G11300" "G-type lectin S-receptor-like Serine/Threonine-kinase" "Gene" ""	Antigen 5	and Pathogenesis-related 1 protein) superfamily protein" "Gene" ""
AT1G11925		AT1G11925 "MATCH" "1" "AT1G11925" "AT1G11925" "Stigma-specific Stig1 family protein" "Gene" ""
AT1G13340		AT1G13340 "MATCH" "1" "AT1G13340" "AT1G13340" "Regulator of Vps4 activity in the MVB pathway protein" "Gene" ""
AT1G14200		AT1G14200 "MATCH" "1" "AT1G14200" "AT1G14200" "RING/U-box superfamily protein" "Gene" ""
AT1G15125		AT1G15125 "MATCH" "1" "AT1G15125" "AT1G15125" "S-adenosyl-L-methionine-dependent methyltransferases superfamily protein" "Gene" ""
AT1G16260		AT1G16260 "MATCH" "1" "AT1G16260" "AT1G16260" "Wall-associated kinase family protein" "Gene" ""	family 72	subfamily A	polypeptide 8" "Gene" ""
AT1G17240		AT1G17240 "MATCH" "1" "AT1G17240" "RLP2" "receptor like protein 2" "Gene" ""
AT1G17960		AT1G17960 "MATCH" "1" "AT1G17960" "AT1G17960" "Threonyl-tRNA synthetase" "Gene" ""
AT1G18330		AT1G18330 "MATCH" "1" "AT1G18330" "EPR1" "Homeodomain-like superfamily protein" "Gene" ""
AT1G18970		AT1G18970 "MATCH" "1" "AT1G18970" "GLP4" "germin-like protein 4" "Gene" ""
AT1G18980		AT1G18980 "MATCH" "1" "AT1G18980" "AT1G18980" "RmlC-like cupins superfamily protein" "Gene" ""
AT1G21400		AT1G21400 "MATCH" "1" "AT1G21400" "AT1G21400" "Thiamin diphosphate-binding fold (THDP-binding) superfamily protein" "Gene" ""
AT1G21520		AT1G21520 "MATCH" "1" "AT1G21520" "AT1G21520" "hypothetical protein" "Gene" ""
AT1G21525		AT1G21525 "MATCH" "1" "AT1G21525" "AT1G21525" "pseudogene of hypothetical protein" "Pseudogene" ""
AT1G22890		AT1G22890 "MATCH" "1" "AT1G22890" "AT1G22890" "transmembrane protein" "Gene" ""
AT1G23840		AT1G23840 "MATCH" "1" "AT1G23840" "AT1G23840" "transmembrane protein" "Gene" ""
AT1G26800		AT1G26800 "MATCH" "1" "AT1G26800" "AT1G26800" "RING/U-box superfamily protein" "Gene" ""
AT1G33813		AT1G33813 "MATCH" "1" "AT1G33813" "AT1G33813" "transposable_element_gene" "TransposableElementGene" ""
AT1G33817		AT1G33817 "MATCH" "1" "AT1G33817" "AT1G33817" "transposable_element_gene" "TransposableElementGene" ""
AT1G34050		AT1G34050 "MATCH" "1" "AT1G34050" "AT1G34050" "Ankyrin repeat family protein" "Gene" ""
AT1G35660		AT1G35660 "MATCH" "1" "AT1G35660" "AT1G35660" "erythroid differentiation factor-like protein" "Gene" ""
AT1G43675		AT1G43675 "MATCH" "1" "AT1G43675" "AT1G43675" "transposable_element_gene" "TransposableElementGene" ""
AT1G47510		AT1G47510 "MATCH" "1" "AT1G47510" "5PTASE11" "inositol polyphosphate 5-phosphatase 11" "Gene" ""
AT1G47560		AT1G47560 "MATCH" "1" "AT1G47560" "SEC3B" "exocyst complex component sec3B" "Gene" ""
AT1G52560		AT1G52560 "MATCH" "1" "AT1G52560" "AT1G52560" "HSP20-like chaperones superfamily protein" "Gene" ""	putative (DUF247)" "Gene" ""
AT1G55310		AT1G55310 "MATCH" "1" "AT1G55310" "SCL33" "SC35-like splicing factor 33" "Gene" ""
AT1G55510		AT1G55510 "MATCH" "1" "AT1G55510" "BCDH BETA1" "branched-chain alpha-keto acid decarboxylase E1 beta subunit" "Gene" ""
AT1G55530		AT1G55530 "MATCH" "1" "AT1G55530" "AT1G55530" "RING/U-box superfamily protein" "Gene" ""
AT1G56250		AT1G56250 "MATCH" "1" "AT1G56250" "PP2-B14" "phloem protein 2-B14" "Gene" ""
AT1G57650		AT1G57650 "MATCH" "1" "AT1G57650" "AT1G57650" "ATP binding protein" "Gene" ""
AT1G61440		AT1G61440 "MATCH" "1" "AT1G61440" "AT1G61440" "S-locus lectin protein kinase family protein" "Gene" ""
AT1G61550		AT1G61550 "MATCH" "1" "AT1G61550" "AT1G61550" "S-locus lectin protein kinase family protein" "Gene" ""
AT1G61610		AT1G61610 "MATCH" "1" "AT1G61610" "AT1G61610" "S-locus lectin protein kinase family protein" "Gene" ""
AT1G61750		AT1G61750 "MATCH" "1" "AT1G61750" "AT1G61750" "Receptor-like protein kinase-related family protein" "Gene" ""
AT1G64400		AT1G64400 "MATCH" "1" "AT1G64400" "LACS3" "AMP-dependent synthetase and ligase family protein" "Gene" ""
AT1G66465		AT1G66465 "MATCH" "1" "AT1G66465" "AT1G66465" "transmembrane protein" "Gene" ""
AT1G67070		AT1G67070 "MATCH" "1" "AT1G67070" "DIN9" "Mannose-6-phosphate isomerase	type I" "Gene" ""
AT1G68620		AT1G68620 "MATCH" "1" "AT1G68620" "AT1G68620" "alpha/beta-Hydrolases superfamily protein" "Gene" ""
AT1G68765		AT1G68765 "MATCH" "1" "AT1G68765" "IDA" "Putative membrane lipoprotein" "Gene" ""
AT1G72070		AT1G72070 "MATCH" "1" "AT1G72070" "AT1G72070" "Chaperone DnaJ-domain superfamily protein" "Gene" ""
AT1G73260		AT1G73260 "MATCH" "1" "AT1G73260" "KTI1" "kunitz trypsin inhibitor 1" "Gene" ""
AT1G73480		AT1G73480 "MATCH" "1" "AT1G73480" "AT1G73480" "alpha/beta-Hydrolases superfamily protein" "Gene" ""
AT1G74650		AT1G74650 "MATCH" "1" "AT1G74650" "MYB31" "myb domain protein 31" "Gene" ""
AT1G76410		AT1G76410 "MATCH" "1" "AT1G76410" "ATL8" "RING/U-box superfamily protein" "Gene" ""
AT1G77210		AT1G77210 "MATCH" "1" "AT1G77210" "STP14" "sugar transporter 14" "Gene" ""
AT1G80240		AT1G80240 "MATCH" "1" "AT1G80240" "DGR1" "choice-of-anchor C domain protein
AT1G80440		AT1G80440 "MATCH" "1" "AT1G80440" "AT1G80440" "Galactose oxidase/kelch repeat superfamily protein" "Gene" ""
AT2G13360		AT2G13360 "MATCH" "1" "AT2G13360" "AGT" "alanine:glyoxylate aminotransferase" "Gene" ""
AT2G14440		AT2G14440 "MATCH" "1" "AT2G14440" "AT2G14440" "Leucine-rich repeat protein kinase family protein" "Gene" ""
AT2G15880		AT2G15880 "MATCH" "1" "AT2G15880" "AT2G15880" "Leucine-rich repeat (LRR) family protein" "Gene" ""	14kDa subunit" "Gene" ""
AT2G18360		AT2G18360 "MATCH" "1" "AT2G18360" "AT2G18360" "alpha/beta-Hydrolases superfamily protein" "Gene" ""
AT2G18660		AT2G18660 "MATCH" "1" "AT2G18660" "PNP-A" "plant natriuretic peptide A" "Gene" ""	AAA-type	CDC48 protein" "Gene" ""
AT2G18680		AT2G18680 "MATCH" "1" "AT2G18680" "AT2G18680" "transmembrane protein" "Gene" ""
AT2G19310		AT2G19310 "MATCH" "1" "AT2G19310" "AT2G19310" "HSP20-like chaperones superfamily protein" "Gene" ""
AT2G22330		AT2G22330 "MATCH" "1" "AT2G22330" "CYP79B3" "cytochrome P450
AT2G22980		AT2G22980 "MATCH" "1" "AT2G22980" "SCPL13" "serine carboxypeptidase-like 13" "Gene" ""
AT2G23170		AT2G23170 "MATCH" "1" "AT2G23170" "GH3.3" "Auxin-responsive GH3 family protein" "Gene" ""
AT2G25090		AT2G25090 "MATCH" "1" "AT2G25090" "CIPK16" "CBL-interacting protein kinase 16" "Gene" ""
AT2G25200		AT2G25200 "MATCH" "1" "AT2G25200" "AT2G25200" "hypothetical protein (DUF868)" "Gene" ""
AT2G25297		AT2G25297 "MATCH" "1" "AT2G25297" "AT2G25297" "transmembrane protein" "Gene" ""
AT2G26560		AT2G26560 "MATCH" "1" "AT2G26560" "PLA2A" "phospholipase A 2A" "Gene" ""
AT2G28630		AT2G28630 "MATCH" "1" "AT2G28630" "KCS12" "3-ketoacyl-CoA synthase 12" "Gene" ""
AT2G29120		AT2G29120 "MATCH" "1" "AT2G29120" "GLR2.7" "glutamate receptor 2.7" "Gene" ""
AT2G29450		AT2G29450 "MATCH" "1" "AT2G29450" "GSTU5" "glutathione S-transferase tau 5" "Gene" ""
AT2G29460		AT2G29460 "MATCH" "1" "AT2G29460" "GSTU4" "glutathione S-transferase tau 4" "Gene" ""
AT2G30550		AT2G30550 "MATCH" "1" "AT2G30550" "AT2G30550" "alpha/beta-Hydrolases superfamily protein" "Gene" ""
AT2G31860		AT2G31860 "MATCH" "1" "AT2G31860" "AT2G31860" "pseudogene of poly(ADP-ribose) glycohydrolase 2" "Pseudogene" ""
AT2G31865		AT2G31865 "MATCH" "1" "AT2G31865" "PARG2" "poly(ADP-ribose) glycohydrolase 2" "Gene" ""
AT2G32120		AT2G32120 "MATCH" "1" "AT2G32120" "HSP70T-2" "heat-shock protein 70T-2" "Gene" ""
AT2G33160		AT2G33160 "MATCH" "1" "AT2G33160" "AT2G33160" "glycoside hydrolase family 28 protein / polygalacturonase (pectinase) family protein" "Gene" ""
AT2G36440		AT2G36440 "MATCH" "1" "AT2G36440" "AT2G36440" "hypothetical protein" "Gene" ""	putative (DUF247)" "Gene" ""
AT2G38870		AT2G38870 "MATCH" "1" "AT2G38870" "AT2G38870" "Serine protease inhibitor
AT2G39400		AT2G39400 "MATCH" "1" "AT2G39400" "AT2G39400" "alpha/beta-Hydrolases superfamily protein" "Gene" ""
AT2G40000		AT2G40000 "MATCH" "1" "AT2G40000" "HSPRO2" "ortholog of sugar beet HS1 PRO-1 2" "Gene" ""
AT2G41850		AT2G41850 "MATCH" "1" "AT2G41850" "PGAZAT" "polygalacturonase ADPG2-like protein" "Gene" ""
AT2G43610		AT2G43610 "MATCH" "1" "AT2G43610" "AT2G43610" "Chitinase family protein" "Gene" ""
AT2G47550		AT2G47550 "MATCH" "1" "AT2G47550" "AT2G47550" "Plant invertase/pectin methylesterase inhibitor superfamily" "Gene" ""
AT3G01970		AT3G01970 "MATCH" "1" "AT3G01970" "WRKY45" "WRKY DNA-binding protein 45" "Gene" ""
AT3G02840		AT3G02840 "MATCH" "1" "AT3G02840" "AT3G02840" "ARM repeat superfamily protein" "Gene" ""
AT3G04000		AT3G04000 "MATCH" "1" "AT3G04000" "AT3G04000" "NAD(P)-binding Rossmann-fold superfamily protein" "Gene" ""
AT3G06490		AT3G06490 "MATCH" "1" "AT3G06490" "MYB108" "myb domain protein 108" "Gene" ""
AT3G06850		AT3G06850 "MATCH" "1" "AT3G06850" "BCE2" "2-oxoacid dehydrogenases acyltransferase family protein" "Gene" ""
AT3G09350		AT3G09350 "MATCH" "1" "AT3G09350" "Fes1A" "Fes1A" "Gene" ""
AT3G12500		AT3G12500 "MATCH" "1" "AT3G12500" "HCHIB" "basic chitinase" "Gene" ""
AT3G13080		AT3G13080 "MATCH" "1" "AT3G13080" "ABCC3" "multidrug resistance-associated protein 3" "Gene" ""
AT3G14620		AT3G14620 "MATCH" "1" "AT3G14620" "CYP72A8" "cytochrome P450
AT3G14780		AT3G14780 "MATCH" "1" "AT3G14780" "AT3G14780" "callose synthase" "Gene" ""
AT3G15500		AT3G15500 "MATCH" "1" "AT3G15500" "NAC3" "NAC domain containing protein 3" "Gene" ""
AT3G17110		AT3G17110 "MATCH" "1" "AT3G17110" "AT3G17110" "pseudogene of glycine-rich protein" "Pseudogene" ""
AT3G17611		AT3G17611 "MATCH" "1" "AT3G17611" "RBL14" "RHOMBOID-like protein 14" "Gene" ""
AT3G17700		AT3G17700 "MATCH" "1" "AT3G17700" "CNBT1" "cyclic nucleotide-binding transporter 1" "Gene" ""
AT3G17790		AT3G17790 "MATCH" "1" "AT3G17790" "PAP17" "purple acid phosphatase 17" "Gene" ""
AT3G21720		AT3G21720 "MATCH" "1" "AT3G21720" "ICL" "isocitrate lyase" "Gene" ""
AT3G22060		AT3G22060 "MATCH" "1" "AT3G22060" "AT3G22060" "Receptor-like protein kinase-related family protein" "Gene" ""
AT3G23570		AT3G23570 "MATCH" "1" "AT3G23570" "AT3G23570" "alpha/beta-Hydrolases superfamily protein" "Gene" ""
AT3G24510		AT3G24510 "MATCH" "1" "AT3G24510" "AT3G24510" "Defensin-like (DEFL) family protein" "Gene" ""
AT3G26220		AT3G26220 "MATCH" "1" "AT3G26220" "CYP71B3" "cytochrome P450
AT3G27070		AT3G27070 "MATCH" "1" "AT3G27070" "TOM20-1" "translocase outer membrane 20-1" "Gene" ""
AT3G28770		AT3G28770 "MATCH" "1" "AT3G28770" "AT3G28770" "transmembrane protein
AT3G29240		AT3G29240 "MATCH" "1" "AT3G29240" "AT3G29240" "PPR containing protein (DUF179)" "Gene" ""
AT3G29810		AT3G29810 "MATCH" "1" "AT3G29810" "COBL2" "COBRA-like protein 2 precursor" "Gene" ""
AT3G30770		AT3G30770 "MATCH" "1" "AT3G30770" "AT3G30770" "Eukaryotic aspartyl protease family protein" "Gene" ""
AT3G45290		AT3G45290 "MATCH" "1" "AT3G45290" "MLO3" "Seven transmembrane MLO family protein" "Gene" ""
AT3G46090		AT3G46090 "MATCH" "1" "AT3G46090" "ZAT7" "C2H2 and C2HC zinc fingers superfamily protein" "Gene" ""
AT3G47090		AT3G47090 "MATCH" "1" "AT3G47090" "AT3G47090" "Leucine-rich repeat protein kinase family protein" "Gene" ""
AT3G47250		AT3G47250 "MATCH" "1" "AT3G47250" "AT3G47250" "transmembrane protein
AT3G47340		AT3G47340 "MATCH" "1" "AT3G47340" "ASN1" "glutamine-dependent asparagine synthase 1" "Gene" ""
AT3G47500		AT3G47500 "MATCH" "1" "AT3G47500" "CDF3" "cycling DOF factor 3" "Gene" ""
AT3G48520		AT3G48520 "MATCH" "1" "AT3G48520" "CYP94B3" "cytochrome P450
AT3G49570		AT3G49570 "MATCH" "1" "AT3G49570" "LSU3" "response to low sulfur 3" "Gene" ""
AT3G50160		AT3G50160 "MATCH" "1" "AT3G50160" "AT3G50160" "transmembrane protein
AT3G50980		AT3G50980 "MATCH" "1" "AT3G50980" "XERO1" "dehydrin xero 1" "Gene" ""	potato inhibitor I-type family protein" "Gene" ""
AT3G53230		AT3G53230 "MATCH" "1" "AT3G53230" "AtCDC48B" "ATPase
AT3G53720		AT3G53720 "MATCH" "1" "AT3G53720" "CHX20" "cation/H exchanger 20" "Gene" ""
AT3G55090		AT3G55090 "MATCH" "1" "AT3G55090" "ABCG16" "ABC-2 type transporter family protein" "Gene" ""
AT3G55790		AT3G55790 "MATCH" "1" "AT3G55790" "AT3G55790" "transmembrane protein" "Gene" ""
AT3G56710		AT3G56710 "MATCH" "1" "AT3G56710" "SIB1" "sigma factor binding protein 1" "Gene" ""
AT3G57460		AT3G57460 "MATCH" "1" "AT3G57460" "AT3G57460" "catalytic/ metal ion binding / metalloendopeptidase/ zinc ion binding protein" "Gene" ""
AT3G60140		AT3G60140 "MATCH" "1" "AT3G60140" "DIN2" "Glycosyl hydrolase superfamily protein" "Gene" ""
AT3G61630		AT3G61630 "MATCH" "1" "AT3G61630" "CRF6" "cytokinin response factor 6" "Gene" ""
AT4G01360		AT4G01360 "MATCH" "1" "AT4G01360" "BPS3" "BPS1-like protein" "Gene" ""
AT4G04490		AT4G04490 "MATCH" "1" "AT4G04490" "CRK36" "cysteine-rich RLK (RECEPTOR-like protein kinase) 36" "Gene" ""
AT4G06746		AT4G06746 "MATCH" "1" "AT4G06746" "RAP2.9" "related to AP2 9" "Gene" ""
AT4G07820		AT4G07820 "MATCH" "1" "AT4G07820" "AT4G07820" "CAP (Cysteine-rich secretory proteins
AT4G08380		AT4G08380 "MATCH" "1" "AT4G08380" "AT4G08380" "Proline-rich extensin-like family protein" "Gene" ""
AT4G09120		AT4G09120 "MATCH" "1" "AT4G09120" "AT4G09120" "RING/U-box superfamily protein" "Gene" ""
AT4G11480		AT4G11480 "MATCH" "1" "AT4G11480" "CRK32" "cysteine-rich RLK (RECEPTOR-like protein kinase) 32" "Gene" ""
AT4G11521		AT4G11521 "MATCH" "1" "AT4G11521" "AT4G11521" "Receptor-like protein kinase-related family protein" "Gene" ""
AT4G11660		AT4G11660 "MATCH" "1" "AT4G11660" "AT-HSFB2B" "winged-helix DNA-binding transcription factor family protein" "Gene" ""
AT4G11890		AT4G11890 "MATCH" "1" "AT4G11890" "ARCK1" "Protein kinase superfamily protein" "Gene" ""
AT4G12400		AT4G12400 "MATCH" "1" "AT4G12400" "Hop3" "stress-inducible protein" "Gene" ""
AT4G15530		AT4G15530 "MATCH" "1" "AT4G15530" "PPDK" "pyruvate orthophosphate dikinase" "Gene" ""
AT4G17030		AT4G17030 "MATCH" "1" "AT4G17030" "EXLB1" "expansin-like B1" "Gene" ""
AT4G22780		AT4G22780 "MATCH" "1" "AT4G22780" "ACR7" "ACT domain repeat 7" "Gene" ""
AT4G23030		AT4G23030 "MATCH" "1" "AT4G23030" "AT4G23030" "MATE efflux family protein" "Gene" ""
AT4G23150		AT4G23150 "MATCH" "1" "AT4G23150" "CRK7" "cysteine-rich RLK (RECEPTOR-like protein kinase) 7" "Gene" ""
AT4G23170		AT4G23170 "MATCH" "1" "AT4G23170" "EP1" "receptor-like protein kinase-related family protein" "Gene" ""
AT4G23220		AT4G23220 "MATCH" "1" "AT4G23220" "CRK14" "cysteine-rich RECEPTOR-like kinase" "Gene" ""
AT4G23280		AT4G23280 "MATCH" "1" "AT4G23280" "CRK20" "cysteine-rich RLK (RECEPTOR-like protein kinase) 20" "Gene" ""
AT4G25580		AT4G25580 "MATCH" "1" "AT4G25580" "AT4G25580" "CAP160 protein" "Gene" ""
AT4G27260		AT4G27260 "MATCH" "1" "AT4G27260" "WES1" "Auxin-responsive GH3 family protein" "Gene" ""
AT4G27450		AT4G27450 "MATCH" "1" "AT4G27450" "AT4G27450" "aluminum induced protein with YGL and LRDR motifs" "Gene" ""
AT4G28790		AT4G28790 "MATCH" "1" "AT4G28790" "AT4G28790" "basic helix-loop-helix (bHLH) DNA-binding superfamily protein" "Gene" ""
AT4G30270		AT4G30270 "MATCH" "1" "AT4G30270" "XTH24" "xyloglucan endotransglucosylase/hydrolase 24" "Gene" ""
AT4G31970		AT4G31970 "MATCH" "1" "AT4G31970" "CYP82C2" "cytochrome P450
AT4G35770		AT4G35770 "MATCH" "1" "AT4G35770" "SEN1" "Rhodanese/Cell cycle control phosphatase superfamily protein" "Gene" ""
AT4G37050		AT4G37050 "MATCH" "1" "AT4G37050" "PLP4" "PATATIN-like protein 4" "Gene" ""
AT4G37390		AT4G37390 "MATCH" "1" "AT4G37390" "BRU6" "Auxin-responsive GH3 family protein" "Gene" ""
AT4G39780		AT4G39780 "MATCH" "1" "AT4G39780" "AT4G39780" "Integrase-type DNA-binding superfamily protein" "Gene" ""
AT4G39830		AT4G39830 "MATCH" "1" "AT4G39830" "AT4G39830" "Cupredoxin superfamily protein" "Gene" ""
AT4G39950		AT4G39950 "MATCH" "1" "AT4G39950" "CYP79B2" "cytochrome P450
AT5G01550		AT5G01550 "MATCH" "1" "AT5G01550" "LECRKA4.2" "lectin receptor kinase a4.1" "Gene" ""
AT5G02020		AT5G02020 "MATCH" "1" "AT5G02020" "SIS" "E3 ubiquitin-protein ligase RLIM-like protein" "Gene" ""
AT5G03210		AT5G03210 "MATCH" "1" "AT5G03210" "DIP2" "E3 ubiquitin-protein ligase" "Gene" ""
AT5G03390		AT5G03390 "MATCH" "1" "AT5G03390" "AT5G03390" "hypothetical protein (DUF295)" "Gene" ""
AT5G05190		AT5G05190 "MATCH" "1" "AT5G05190" "AT5G05190" "hypothetical protein (DUF3133)" "Gene" ""	family 79	subfamily B	polypeptide 3" "Gene" ""
AT5G05530		AT5G05530 "MATCH" "1" "AT5G05530" "AT5G05530" "RING/U-box superfamily protein" "Gene" ""
AT5G06570		AT5G06570 "MATCH" "1" "AT5G06570" "AT5G06570" "alpha/beta-Hydrolases superfamily protein" "Gene" ""	family 82	subfamily C	polypeptide 2" "Gene" ""
AT5G11920		AT5G11920 "MATCH" "1" "AT5G11920" "cwINV6" "6-&1-fructan exohydrolase" "Gene" ""
AT5G12020		AT5G12020 "MATCH" "1" "AT5G12020" "HSP17.6II" "17.6 kDa class II heat shock protein" "Gene" ""	family 79	subfamily B	polypeptide 2" "Gene" ""
AT5G12030		AT5G12030 "MATCH" "1" "AT5G12030" "HSP17.6A" "heat shock protein 17.6A" "Gene" ""
AT5G13205		AT5G13205 "MATCH" "1" "AT5G13205" "AT5G13205" "transposable_element_gene" "TransposableElementGene" ""
AT5G14470		AT5G14470 "MATCH" "1" "AT5G14470" "AT5G14470" "GHMP kinase family protein" "Gene" ""
AT5G14570		AT5G14570 "MATCH" "1" "AT5G14570" "NRT2.7" "high affinity nitrate transporter 2.7" "Gene" ""
AT5G17990		AT5G17990 "MATCH" "1" "AT5G17990" "TRP1" "tryptophan biosynthesis 1" "Gene" ""
AT5G20230		AT5G20230 "MATCH" "1" "AT5G20230" "BCB" "blue-copper-binding protein" "Gene" ""
AT5G24380		AT5G24380 "MATCH" "1" "AT5G24380" "YSL2" "YELLOW STRIPE like 2" "Gene" ""
AT5G24540		AT5G24540 "MATCH" "1" "AT5G24540" "BGLU31" "beta glucosidase 31" "Gene" ""
AT5G24660		AT5G24660 "MATCH" "1" "AT5G24660" "LSU2" "response to low sulfur 2" "Gene" ""
AT5G25450		AT5G25450 "MATCH" "1" "AT5G25450" "AT5G25450" "Cytochrome bd ubiquinol oxidase
AT5G37450		AT5G37450 "MATCH" "1" "AT5G37450" "AT5G37450" "Leucine-rich repeat protein kinase family protein" "Gene" ""
AT5G37490		AT5G37490 "MATCH" "1" "AT5G37490" "AT5G37490" "ARM repeat superfamily protein" "Gene" ""
AT5G39190		AT5G39190 "MATCH" "1" "AT5G39190" "GER2" "germin-like protein 2" "Gene" ""
AT5G40990		AT5G40990 "MATCH" "1" "AT5G40990" "GLIP1" "GDSL lipase 1" "Gene" ""
AT5G44580		AT5G44580 "MATCH" "1" "AT5G44580" "AT5G44580" "transmembrane protein" "Gene" ""
AT5G44582		AT5G44582 "MATCH" "1" "AT5G44582" "AT5G44582" "hypothetical protein" "Gene" ""
AT5G45090		AT5G45090 "MATCH" "1" "AT5G45090" "PP2-A7" "phloem protein 2-A7" "Gene" ""
AT5G47740		AT5G47740 "MATCH" "1" "AT5G47740" "AT5G47740" "Adenine nucleotide alpha hydrolases-like superfamily protein" "Gene" ""
AT5G48530		AT5G48530 "MATCH" "1" "AT5G48530" "AT5G48530" "hypothetical protein" "Gene" ""	putative (DUF1216)" "Gene" ""
AT5G48540		AT5G48540 "MATCH" "1" "AT5G48540" "AT5G48540" "receptor-like protein kinase-related family protein" "Gene" ""
AT5G48850		AT5G48850 "MATCH" "1" "AT5G48850" "ATSDI1" "Tetratricopeptide repeat (TPR)-like superfamily protein" "Gene" ""
AT5G52050		AT5G52050 "MATCH" "1" "AT5G52050" "AT5G52050" "MATE efflux family protein" "Gene" ""
AT5G53550		AT5G53550 "MATCH" "1" "AT5G53550" "YSL3" "YELLOW STRIPE like 3" "Gene" ""
AT5G53970		AT5G53970 "MATCH" "1" "AT5G53970" "TAT7" "Tyrosine transaminase family protein" "Gene" ""	family 71	subfamily B	polypeptide 3" "Gene" ""
AT5G54470		AT5G54470 "MATCH" "1" "AT5G54470" "BBX29" "B-box type zinc finger family protein" "Gene" ""
AT5G59220		AT5G59220 "MATCH" "1" "AT5G59220" "HAI1" "PP2C protein (Clade A protein phosphatases type 2C)" "Gene" ""
AT5G60900		AT5G60900 "MATCH" "1" "AT5G60900" "RLK1" "receptor-like protein kinase 1" "Gene" ""
AT5G62020		AT5G62020 "MATCH" "1" "AT5G62020" "HSFB2A" "heat shock transcription factor B2A" "Gene" ""
AT5G64110		AT5G64110 "MATCH" "1" "AT5G64110" "AT5G64110" "Peroxidase superfamily protein" "Gene" ""
AT5G66640		AT5G66640 "MATCH" "1" "AT5G66640" "DAR3" "DA1-related protein 3" "Gene" ""
AT5G66650		AT5G66650 "MATCH" "1" "AT5G66650" "AT5G66650" "calcium uniporter (DUF607)" "Gene" ""
AT5G67430		AT5G67430 "MATCH" "1" "AT5G67430" "AT5G67430" "Acyl-CoA N-acyltransferases (NAT) superfamily protein" "Gene" ""
Annotation Version and Release Date: GO Ontology database Released 2018-04-04
Analysis Type: PANTHER Overrepresentation Test (Released 20171205)
Anotation Data Set: GO biological process complete
Test Type: Fisher's Exact with FDR multiple test correction
http://go.pantherdb.org/
Displaying only results with False Discovery Rate < 0.05
	Arabidopsis thaliana (REF)
GO biological process complete	#	#	expected	Fold Enrichment	+/-	raw P value	FDR
response to acid chemical	1175	25	8.37	2.99	+	1.41e-06	0.000435
response to chemical	3037	61	21.64	2.82	+	3.99e-14	1.16e-10
response to stimulus	6413	97	45.7	2.12	+	2.81e-15	1.64e-11
response to ethylene	303	9	2.16	4.17	+	0.000405	0.0369
response to hormone	1862	32	13.27	2.41	+	4.8e-06	0.00104
response to organic substance	2179	42	15.53	2.7	+	3.45e-09	3.36e-06
response to endogenous stimulus	1870	32	13.33	2.4	+	5.1e-06	0.00103
defense response to bacterium	341	11	2.43	4.53	+	4.56e-05	0.0062
response to bacterium	436	11	3.11	3.54	+	0.000366	0.0339
response to other organism	1203	28	8.57	3.27	+	5.1e-08	2.48e-05
response to external biotic stimulus	1206	28	8.59	3.26	+	5.37e-08	2.41e-05
response to external stimulus	1595	34	11.37	2.99	+	1.32e-08	1.1e-05
response to biotic stimulus	1244	29	8.87	3.27	+	2.77e-08	1.62e-05
multi-organism process	1718	33	12.24	2.7	+	2.4e-07	9.36e-05
defense response to other organism	903	21	6.44	3.26	+	2.77e-06	0.000675
defense response	1539	33	10.97	3.01	+	1.94e-08	1.26e-05
response to stress	3564	66	25.4	2.6	+	1.04e-13	2.03e-10
response to heat	215	9	1.53	5.87	+	3.33e-05	0.00463
response to abiotic stimulus	2027	33	14.45	2.28	+	1.25e-05	0.00209
response to high light intensity	86	5	0.61	8.16	+	0.000479	0.043
response to light intensity	164	10	1.17	8.56	+	4.93e-07	0.00018
response to hydrogen peroxide	68	7	0.48	14.44	+	1.05e-06	0.000342
response to inorganic substance	912	20	6.5	3.08	+	1.12e-05	0.00205
response to toxic substance	186	10	1.33	7.54	+	1.46e-06	0.000427
response to reactive oxygen species	168	9	1.2	7.52	+	5.09e-06	0.00106
response to oxygen-containing compound	1556	39	11.09	3.52	+	8.78e-12	1.28e-08
response to oxidative stress	462	17	3.29	5.16	+	6.25e-08	2.61e-05
response to drug	572	21	4.08	5.15	+	1.68e-09	1.96e-06
response to antibiotic	293	14	2.09	6.7	+	4.54e-08	2.41e-05
response to absence of light	42	5	0.3	16.7	+	2.03e-05	0.00321
jasmonic acid and ethylene-dependent systemic resistance	15	3	0.11	28.06	+	0.000263	0.0252
response to wounding	213	9	1.52	5.93	+	3.1e-05	0.00442
defense response, incompatible interaction	161	7	1.15	6.1	+	0.000202	0.02
innate immune response	300	12	2.14	5.61	+	2.54e-06	0.000645
immune response	309	12	2.2	5.45	+	3.4e-06	0.000764
immune system process	361	13	2.57	5.05	+	2.94e-06	0.000687
camalexin biosynthetic process	11	3	0.08	38.27	+	0.00012	0.0143
indole phytoalexin biosynthetic process	13	3	0.09	32.38	+	0.000183	0.0187
indole phytoalexin metabolic process	13	3	0.09	32.38	+	0.000183	0.0184
phytoalexin metabolic process	13	3	0.09	32.38	+	0.000183	0.0194
toxin metabolic process	71	5	0.51	9.88	+	0.000207	0.0202
indole-containing compound metabolic process	100	6	0.71	8.42	+	0.00011	0.0137
phytoalexin biosynthetic process	13	3	0.09	32.38	+	0.000183	0.0197
camalexin metabolic process	11	3	0.08	38.27	+	0.00012	0.0146
tryptophan catabolic process	8	3	0.06	52.62	+	5.52e-05	0.00733
aromatic amino acid family catabolic process	21	5	0.15	33.41	+	9.83e-07	0.000338
aromatic amino acid family metabolic process	78	6	0.56	10.79	+	2.99e-05	0.00436
cellular amino acid metabolic process	425	13	3.03	4.29	+	1.6e-05	0.00259
carboxylic acid metabolic process	993	21	7.08	2.97	+	1.15e-05	0.00203
oxoacid metabolic process	1128	23	8.04	2.86	+	7.63e-06	0.00148
organic acid metabolic process	1131	23	8.06	2.85	+	7.95e-06	0.0015
catabolic process	1904	28	13.57	2.06	+	0.000322	0.0303
cellular amino acid catabolic process	83	9	0.59	15.22	+	1.94e-08	1.41e-05
carboxylic acid catabolic process	146	9	1.04	8.65	+	1.71e-06	0.000454
organic acid catabolic process	146	9	1.04	8.65	+	1.71e-06	0.000475
small molecule catabolic process	211	9	1.5	5.99	+	2.89e-05	0.00433
indolalkylamine catabolic process	8	3	0.06	52.62	+	5.52e-05	0.00717
cellular biogenic amine catabolic process	13	3	0.09	32.38	+	0.000183	0.019
amine catabolic process	13	3	0.09	32.38	+	0.000183	0.0201
indole-containing compound catabolic process	12	3	0.09	35.08	+	0.000149	0.0167
indolalkylamine metabolic process	34	4	0.24	16.51	+	0.000149	0.0174
alpha-amino acid catabolic process	75	6	0.53	11.23	+	2.43e-05	0.00373
alpha-amino acid metabolic process	303	10	2.16	4.63	+	8.45e-05	0.0107
tryptophan metabolic process	34	4	0.24	16.51	+	0.000149	0.017
cellular response to sucrose starvation	4	3	0.03	> 100	+	1.2e-05	0.00205

## Sheet: Table S16-Group IV
GROUP IV, 1,653 AGIs
AGI		ARAPORT ThaleMine, https://apps.araport.org/thalemine/begin.do
1,653 genes up-regulated at 48 h only in ein2/jar1 (not in Col-0)		input "reason" "matches" "primaryIdentifier" "symbol" "briefDescription" "class" "isObsolete"
AT1G01040		AT1G01040 "MATCH" "1" "AT1G01040" "DCL1" "dicer-like 1" "Gene" ""
AT1G01240		AT1G01240 "MATCH" "1" "AT1G01240" "AT1G01240" "transmembrane protein" "Gene" ""
AT1G01440		AT1G01440 "MATCH" "1" "AT1G01440" "AT1G01440" "hypothetical protein (DUF3133)" "Gene" ""
AT1G01448		AT1G01448 "MATCH" "1" "AT1G01448" "AT1G01448" "Natural antisense transcript overlaps with AT1G01450" "Gene" ""
AT1G01550		AT1G01550 "MATCH" "1" "AT1G01550" "BPS1" "BPS1-like protein (DUF793)" "Gene" ""
AT1G01670		AT1G01670 "MATCH" "1" "AT1G01670" "AT1G01670" "RING/U-box superfamily protein" "Gene" ""
AT1G01710		AT1G01710 "MATCH" "1" "AT1G01710" "AT1G01710" "acyl-CoA thioesterase II" "Gene" ""
AT1G01780		AT1G01780 "MATCH" "1" "AT1G01780" "PLIM2b" "GATA type zinc finger transcription factor family protein" "Gene" ""
AT1G02020		AT1G02020 "MATCH" "1" "AT1G02020" "AT1G02020" "nitroreductase family protein" "Gene" ""
AT1G02100		AT1G02100 "MATCH" "1" "AT1G02100" "SBI1" "Leucine carboxyl methyltransferase" "Gene" ""
AT1G02170		AT1G02170 "MATCH" "1" "AT1G02170" "MC1" "metacaspase 1" "Gene" ""
AT1G02220		AT1G02220 "MATCH" "1" "AT1G02220" "NAC003" "NAC domain containing protein 3" "Gene" ""
AT1G02230		AT1G02230 "MATCH" "1" "AT1G02230" "NAC004" "NAC domain containing protein 4" "Gene" ""
AT1G02305		AT1G02305 "MATCH" "1" "AT1G02305" "AT1G02305" "Cysteine proteinases superfamily protein" "Gene" ""
AT1G02360		AT1G02360 "MATCH" "1" "AT1G02360" "AT1G02360" "Chitinase family protein" "Gene" ""
AT1G02520		AT1G02520 "MATCH" "1" "AT1G02520" "ABCB11" "P-glycoprotein 11" "Gene" ""
AT1G02580		AT1G02580 "MATCH" "1" "AT1G02580" "MEA" "SET domain-containing protein" "Gene" ""
AT1G02890		AT1G02890 "MATCH" "1" "AT1G02890" "AT1G02890" "AAA-type ATPase family protein" "Gene" ""
AT1G02940		AT1G02940 "MATCH" "1" "AT1G02940" "GSTF5" "glutathione S-transferase (class phi) 5" "Gene" ""
AT1G02990		AT1G02990 "MATCH" "1" "AT1G02990" "AT1G02990" "hypothetical protein" "Gene" ""
AT1G03060		AT1G03060 "MATCH" "1" "AT1G03060" "SPI" "BEACH-DOMAIN HOMOLOG A1" "Gene" ""
AT1G03200		AT1G03200 "MATCH" "1" "AT1G03200" "AT1G03200" "hypothetical protein" "Gene" ""
AT1G03220		AT1G03220 "MATCH" "1" "AT1G03220" "AT1G03220" "Eukaryotic aspartyl protease family protein" "Gene" ""
AT1G03390		AT1G03390 "MATCH" "1" "AT1G03390" "AT1G03390" "HXXXD-type acyl-transferase family protein" "Gene" ""
AT1G03430		AT1G03430 "MATCH" "1" "AT1G03430" "AHP5" "histidine-containing phosphotransfer factor 5" "Gene" ""
AT1G03650		AT1G03650 "MATCH" "1" "AT1G03650" "AT1G03650" "Acyl-CoA N-acyltransferases (NAT) superfamily protein" "Gene" ""
AT1G03740		AT1G03740 "MATCH" "1" "AT1G03740" "AT1G03740" "Protein kinase superfamily protein" "Gene" ""
AT1G03750		AT1G03750 "MATCH" "1" "AT1G03750" "SWI2" "switch 2" "Gene" ""
AT1G03770		AT1G03770 "MATCH" "1" "AT1G03770" "RING1B" "RING 1B" "Gene" ""
AT1G03850		AT1G03850 "MATCH" "1" "AT1G03850" "GRXS13" "Glutaredoxin family protein" "Gene" ""
AT1G03900		AT1G03900 "MATCH" "1" "AT1G03900" "ABCI18" "non-intrinsic ABC protein 4" "Gene" ""
AT1G03905		AT1G03905 "MATCH" "1" "AT1G03905" "ABCI19" "P-loop containing nucleoside triphosphate hydrolases superfamily protein" "Gene" ""
AT1G03970		AT1G03970 "MATCH" "1" "AT1G03970" "GBF4" "G-box binding factor 4" "Gene" ""
AT1G04147		AT1G04147 "MATCH" "1" "AT1G04147" "" "Natural antisense transcript overlaps with AT1G02860" "Gene" ""
AT1G04350		AT1G04350 "MATCH" "1" "AT1G04350" "AT1G04350" "2-oxoglutarate (2OG) and Fe(II)-dependent oxygenase superfamily protein" "Gene" ""
AT1G04390		AT1G04390 "MATCH" "1" "AT1G04390" "AT1G04390" "BTB/POZ domain-containing protein" "Gene" ""
AT1G04483		AT1G04483 "MATCH" "1" "AT1G04483" "" "Natural antisense transcript overlaps with AT1G06560" "Gene" ""
AT1G04567		AT1G04567 "MATCH" "1" "AT1G04567" "" "Natural antisense transcript overlaps with AT1G07220" "Gene" ""
AT1G04960		AT1G04960 "MATCH" "1" "AT1G04960" "AT1G04960" "golgin family A protein (DUF1664)" "Gene" ""
AT1G04970		AT1G04970 "MATCH" "1" "AT1G04970" "AT1G04970" "lipid-binding serum glycoprotein family protein" "Gene" ""
AT1G04985		AT1G04985 "MATCH" "1" "AT1G04985" "AT1G04985" "triacylglycerol lipase-like protein" "Gene" ""
AT1G05065		AT1G05065 "MATCH" "1" "AT1G05065" "CLE20" "CLAVATA3/ESR-RELATED 20" "Gene" ""
AT1G05277		AT1G05277 "MATCH" "1" "AT1G05277" "" "Natural antisense transcript overlaps with AT1G16890" "Gene" ""
AT1G05575		AT1G05575 "MATCH" "1" "AT1G05575" "AT1G05575" "transmembrane protein" "Gene" ""
AT1G05783		AT1G05783 "MATCH" "1" "AT1G05783" "AT1G05783" "hypothetical protein" "Gene" ""
AT1G05835		AT1G05835 "MATCH" "1" "AT1G05835" "AT1G05835" "PHD finger protein" "Gene" ""
AT1G05840		AT1G05840 "MATCH" "1" "AT1G05840" "AT1G05840" "Eukaryotic aspartyl protease family protein" "Gene" ""
AT1G05880		AT1G05880 "MATCH" "1" "AT1G05880" "ARI12" "RING/U-box superfamily protein" "Gene" ""
AT1G05894		AT1G05894 "MATCH" "1" "AT1G05894" "AT1G05894" "hypothetical protein" "Gene" ""
AT1G06050		AT1G06050 "MATCH" "1" "AT1G06050" "AT1G06050" "ENHANCED DISEASE RESISTANCE-like protein (DUF1336)" "Gene" ""
AT1G06645		AT1G06645 "MATCH" "1" "AT1G06645" "AT1G06645" "2-oxoglutarate (2OG) and Fe(II)-dependent oxygenase superfamily protein" "Gene" ""
AT1G06983		AT1G06983 "MATCH" "1" "AT1G06983" "" "" "Gene" ""
AT1G07135		AT1G07135 "MATCH" "1" "AT1G07135" "AT1G07135" "glycine-rich protein" "Gene" ""
AT1G07143		AT1G07143 "MATCH" "1" "AT1G07143" "" "" "Gene" ""
AT1G07200		AT1G07200 "MATCH" "1" "AT1G07200" "AT1G07200" "Double Clp-N motif-containing P-loop nucleoside triphosphate hydrolases superfamily protein" "Gene" ""
AT1G07230		AT1G07230 "MATCH" "1" "AT1G07230" "NPC1" "non-specific phospholipase C1" "Gene" ""
AT1G07400		AT1G07400 "MATCH" "1" "AT1G07400" "AT1G07400" "HSP20-like chaperones superfamily protein" "Gene" ""
AT1G07480		AT1G07480 "MATCH" "1" "AT1G07480" "AT1G07480" "Transcription factor IIA	alpha/beta subunit" "Gene" ""
AT1G07630		AT1G07630 "MATCH" "1" "AT1G07630" "PLL5" "pol-like 5" "Gene" ""
AT1G07650		AT1G07650 "MATCH" "1" "AT1G07650" "AT1G07650" "Leucine-rich repeat transmembrane protein kinase" "Gene" ""
AT1G07937		AT1G07937 "MATCH" "1" "AT1G07937" "" "" "Gene" ""
AT1G08060		AT1G08060 "MATCH" "1" "AT1G08060" "MOM" "ATP-dependent helicase family protein" "Gene" ""
AT1G08320		AT1G08320 "MATCH" "1" "AT1G08320" "TGA9" "bZIP transcription factor family protein" "Gene" ""
AT1G08433		AT1G08433 "MATCH" "1" "AT1G08433" "" "" "Gene" ""
AT1G08570		AT1G08570 "MATCH" "1" "AT1G08570" "ACHT4" "atypical CYS HIS rich thioredoxin 4" "Gene" ""
AT1G08620		AT1G08620 "MATCH" "1" "AT1G08620" "PKDM7D" "Transcription factor jumonji (jmj) family protein / zinc finger (C5HC2 type) family protein" "Gene" ""
AT1G08720		AT1G08720 "MATCH" "1" "AT1G08720" "EDR1" "Protein kinase superfamily protein" "Gene" ""
AT1G08910		AT1G08910 "MATCH" "1" "AT1G08910" "AT1G08910" "zinc ion binding protein" "Gene" ""
AT1G08930		AT1G08930 "MATCH" "1" "AT1G08930" "ERD6" "Major facilitator superfamily protein" "Gene" ""
AT1G09010		AT1G09010 "MATCH" "1" "AT1G09010" "AT1G09010" "glycoside hydrolase family 2 protein" "Gene" ""
AT1G09415		AT1G09415 "MATCH" "1" "AT1G09415" "NIMIN-3" "NIM1-interacting 3" "Gene" ""
AT1G09430		AT1G09430 "MATCH" "1" "AT1G09430" "ACLA-3" "ATP-citrate lyase A-3" "Gene" ""
AT1G09447		AT1G09447 "MATCH" "1" "AT1G09447" "" "Natural antisense transcript overlaps with AT1G74410" "Gene" ""
AT1G09537		AT1G09537 "MATCH" "1" "AT1G09537" "" "Natural antisense transcript overlaps with AT1G75170" "Gene" ""
AT1G09543		AT1G09543 "MATCH" "1" "AT1G09543" "" "Natural antisense transcript overlaps with AT1G75180" "Gene" ""
AT1G09645		AT1G09645 "MATCH" "1" "AT1G09645" "AT1G09645" "transmembrane protein" "Gene" ""
AT1G09810		AT1G09810 "MATCH" "1" "AT1G09810" "ECT11" "evolutionarily conserved C-terminal region 11" "Gene" ""
AT1G09935		AT1G09935 "MATCH" "1" "AT1G09935" "AT1G09935" "Phosphoglycerate mutase family protein" "Gene" ""
AT1G09970		AT1G09970 "MATCH" "1" "AT1G09970" "LRR XI-23" "Leucine-rich receptor-like protein kinase family protein" "Gene" ""
AT1G10390		AT1G10390 "MATCH" "1" "AT1G10390" "AT1G10390" "Nucleoporin autopeptidase" "Gene" ""
AT1G10410		AT1G10410 "MATCH" "1" "AT1G10410" "AT1G10410" "CW14 protein (DUF1336)" "Gene" ""
AT1G10610		AT1G10610 "MATCH" "1" "AT1G10610" "AT1G10610" "basic helix-loop-helix (bHLH) DNA-binding superfamily protein" "Gene" ""
AT1G10660		AT1G10660 "MATCH" "1" "AT1G10660" "AT1G10660" "transmembrane protein" "Gene" ""
AT1G11200		AT1G11200 "MATCH" "1" "AT1G11200" "AT1G11200" "organic solute transporter ostalpha protein (DUF300)" "Gene" ""
AT1G11572		AT1G11572 "MATCH" "1" "AT1G11572" "AT1G11572" "Plant thionin family protein" "Gene" ""
AT1G11905		AT1G11905 "MATCH" "1" "AT1G11905" "AT1G11905" "B-cell receptor-associated protein 31-like protein" "Gene" ""
AT1G11930		AT1G11930 "MATCH" "1" "AT1G11930" "AT1G11930" "Putative pyridoxal phosphate-dependent enzyme	YBL036C type" "Gene" ""
AT1G12290		AT1G12290 "MATCH" "1" "AT1G12290" "AT1G12290" "Disease resistance protein (CC-NBS-LRR class) family" "Gene" ""
AT1G12600		AT1G12600 "MATCH" "1" "AT1G12600" "AT1G12600" "UDP-N-acetylglucosamine (UAA) transporter family" "Gene" ""
AT1G12760		AT1G12760 "MATCH" "1" "AT1G12760" "AT1G12760" "Zinc finger	C3HC4 type (RING finger) family protein" "Gene" ""
AT1G12810		AT1G12810 "MATCH" "1" "AT1G12810" "AT1G12810" "proline-rich family protein" "Gene" ""
AT1G13360		AT1G13360 "MATCH" "1" "AT1G13360" "AT1G13360" "hypothetical protein" "Gene" ""
AT1G13480		AT1G13480 "MATCH" "1" "AT1G13480" "AT1G13480" "hypothetical protein (DUF1262)" "Gene" ""
AT1G13530		AT1G13530 "MATCH" "1" "AT1G13530" "AT1G13530" "hypothetical protein (DUF1262)" "Gene" ""
AT1G13540		AT1G13540 "MATCH" "1" "AT1G13540" "AT1G13540" "hypothetical protein (DUF1262)" "Gene" ""
AT1G14000		AT1G14000 "MATCH" "1" "AT1G14000" "VIK" "VH1-interacting kinase" "Gene" ""
AT1G14480		AT1G14480 "MATCH" "1" "AT1G14480" "AT1G14480" "Ankyrin repeat family protein" "Gene" ""
AT1G14510		AT1G14510 "MATCH" "1" "AT1G14510" "AL7" "alfin-like 7" "Gene" ""
AT1G14540		AT1G14540 "MATCH" "1" "AT1G14540" "PER4" "Peroxidase superfamily protein" "Gene" ""
AT1G14642		AT1G14642 "MATCH" "1" "AT1G14642" "AT1G14642" "hypothetical protein" "Gene" ""
AT1G14740		AT1G14740 "MATCH" "1" "AT1G14740" "TTA1" "class I heat shock protein	putative (DUF1423)" "Gene" ""
AT1G15010		AT1G15010 "MATCH" "1" "AT1G15010" "AT1G15010" "mediator of RNA polymerase II transcription subunit" "Gene" ""
AT1G15030		AT1G15030 "MATCH" "1" "AT1G15030" "AT1G15030" "hypothetical protein (DUF789)" "Gene" ""
AT1G15060		AT1G15060 "MATCH" "1" "AT1G15060" "AT1G15060" "alpha/beta hydrolase family protein" "Gene" ""
AT1G15130		AT1G15130 "MATCH" "1" "AT1G15130" "AT1G15130" "Endosomal targeting BRO1-like domain-containing protein" "Gene" ""
AT1G15400		AT1G15400 "MATCH" "1" "AT1G15400" "AT1G15400" "hypothetical protein" "Gene" ""
AT1G15530		AT1G15530 "MATCH" "1" "AT1G15530" "AT1G15530" "Concanavalin A-like lectin protein kinase family protein" "Gene" ""
AT1G15790		AT1G15790 "MATCH" "1" "AT1G15790" "AT1G15790" "mediator of RNA polymerase II transcription subunit 15a-like protein" "Gene" ""
AT1G15840		AT1G15840 "MATCH" "1" "AT1G15840" "AT1G15840" "hypothetical protein" "Gene" ""
AT1G15960		AT1G15960 "MATCH" "1" "AT1G15960" "NRAMP6" "NRAMP metal ion transporter 6" "Gene" ""
AT1G16110		AT1G16110 "MATCH" "1" "AT1G16110" "WAKL6" "wall associated kinase-like 6" "Gene" ""
AT1G16180		AT1G16180 "MATCH" "1" "AT1G16180" "AT1G16180" "Serinc-domain containing serine and sphingolipid biosynthesis protein" "Gene" ""
AT1G16240		AT1G16240 "MATCH" "1" "AT1G16240" "SYP51" "syntaxin of plants 51" "Gene" ""
AT1G16260		AT1G16260 "MATCH" "1" "AT1G16260" "AT1G16260" "Wall-associated kinase family protein" "Gene" ""
AT1G16810		AT1G16810 "MATCH" "1" "AT1G16810" "AT1G16810" "7-dehydrocholesterol reductase-like protein" "Gene" ""
AT1G16980		AT1G16980 "MATCH" "1" "AT1G16980" "TPS2" "trehalose-6-phosphate synthase" "Gene" ""
AT1G17147		AT1G17147 "MATCH" "1" "AT1G17147" "AT1G17147" "VQ motif-containing protein" "Gene" ""
AT1G17440		AT1G17440 "MATCH" "1" "AT1G17440" "EER4" "Transcription initiation factor TFIID subunit A" "Gene" ""
AT1G17520		AT1G17520 "MATCH" "1" "AT1G17520" "AT1G17520" "Homeodomain-like/winged-helix DNA-binding family protein" "Gene" ""
AT1G17600		AT1G17600 "MATCH" "1" "AT1G17600" "AT1G17600" "Disease resistance protein (TIR-NBS-LRR class) family" "Gene" ""
AT1G17640		AT1G17640 "MATCH" "1" "AT1G17640" "AT1G17640" "RNA-binding (RRM/RBD/RNP motifs) family protein" "Gene" ""
AT1G17950		AT1G17950 "MATCH" "1" "AT1G17950" "MYB52" "myb domain protein 52" "Gene" ""
AT1G18160		AT1G18160 "MATCH" "1" "AT1G18160" "AT1G18160" "Protein kinase superfamily protein" "Gene" ""
AT1G18390		AT1G18390 "MATCH" "1" "AT1G18390" "AT1G18390" "Serine/Threonine kinase family catalytic domain protein" "Gene" ""
AT1G18570		AT1G18570 "MATCH" "1" "AT1G18570" "MYB51" "myb domain protein 51" "Gene" ""
AT1G18750		AT1G18750 "MATCH" "1" "AT1G18750" "AGL65" "AGAMOUS-like 65" "Gene" ""
AT1G18860		AT1G18860 "MATCH" "1" "AT1G18860" "WRKY61" "WRKY DNA-binding protein 61" "Gene" ""
AT1G18890		AT1G18890 "MATCH" "1" "AT1G18890" "CDPK1" "calcium-dependent protein kinase 1" "Gene" ""
AT1G19020		AT1G19020 "MATCH" "1" "AT1G19020" "AT1G19020" "CDP-diacylglycerol-glycerol-3-phosphate 3-phosphatidyltransferase" "Gene" ""
AT1G19025		AT1G19025 "MATCH" "1" "AT1G19025" "AT1G19025" "DNA repair metallo-beta-lactamase family protein" "Gene" ""
AT1G19200		AT1G19200 "MATCH" "1" "AT1G19200" "AT1G19200" "cyclin-dependent kinase	putative (DUF581)" "Gene" ""
AT1G19270		AT1G19270 "MATCH" "1" "AT1G19270" "DA1" "DA1" "Gene" ""
AT1G19394		AT1G19394 "MATCH" "1" "AT1G19394" "AT1G19394" "hypothetical protein" "Gene" ""
AT1G19485		AT1G19485 "MATCH" "1" "AT1G19485" "AT1G19485" "Transducin/WD40 repeat-like superfamily protein" "Gene" ""
AT1G19770		AT1G19770 "MATCH" "1" "AT1G19770" "PUP14" "purine permease 14" "Gene" ""
AT1G20390		AT1G20390 "MATCH" "1" "AT1G20390" "AT1G20390" "transposable_element_gene" "TransposableElementGene" ""
AT1G20693		AT1G20693 "MATCH" "1" "AT1G20693" "HMGB2" "high mobility group B2" "Gene" ""
AT1G20700		AT1G20700 "MATCH" "1" "AT1G20700" "WOX14" "WUSCHEL related homeobox 14" "Gene" ""
AT1G20780		AT1G20780 "MATCH" "1" "AT1G20780" "SAUL1" "senescence-associated E3 ubiquitin ligase 1" "Gene" ""
AT1G20925		AT1G20925 "MATCH" "1" "AT1G20925" "AT1G20925" "Auxin efflux carrier family protein" "Gene" ""
AT1G21010		AT1G21010 "MATCH" "1" "AT1G21010" "AT1G21010" "poly polymerase" "Gene" ""
AT1G21080		AT1G21080 "MATCH" "1" "AT1G21080" "AT1G21080" "DNAJ heat shock N-terminal domain-containing protein" "Gene" ""
AT1G21110		AT1G21110 "MATCH" "1" "AT1G21110" "IGMT3" "O-methyltransferase family protein" "Gene" ""
AT1G21230		AT1G21230 "MATCH" "1" "AT1G21230" "WAK5" "wall associated kinase 5" "Gene" ""
AT1G21250		AT1G21250 "MATCH" "1" "AT1G21250" "WAK1" "cell wall-associated kinase" "Gene" ""
AT1G21360		AT1G21360 "MATCH" "1" "AT1G21360" "GLTP2" "glycolipid transfer protein 2" "Gene" ""
AT1G21450		AT1G21450 "MATCH" "1" "AT1G21450" "SCL1" "SCARECROW-like 1" "Gene" ""
AT1G21525		AT1G21525 "MATCH" "1" "AT1G21525" "AT1G21525" "pseudogene of hypothetical protein" "Pseudogene" ""
AT1G21550		AT1G21550 "MATCH" "1" "AT1G21550" "AT1G21550" "Calcium-binding EF-hand family protein" "Gene" ""
AT1G21610		AT1G21610 "MATCH" "1" "AT1G21610" "AT1G21610" "wound-responsive family protein" "Gene" ""
AT1G21670		AT1G21670 "MATCH" "1" "AT1G21670" "AT1G21670" "DPP6 amino-terminal domain protein" "Gene" ""
AT1G21680		AT1G21680 "MATCH" "1" "AT1G21680" "AT1G21680" "DPP6 N-terminal domain-like protein" "Gene" ""
AT1G21780		AT1G21780 "MATCH" "1" "AT1G21780" "AT1G21780" "BTB/POZ domain-containing protein" "Gene" ""
AT1G22020		AT1G22020 "MATCH" "1" "AT1G22020" "SHM6" "serine hydroxymethyltransferase 6" "Gene" ""
AT1G22110		AT1G22110 "MATCH" "1" "AT1G22110" "AT1G22110" "structural constituent of ribosome" "Gene" ""
AT1G22350		AT1G22350 "MATCH" "1" "AT1G22350" "AT1G22350" "pseudogene of UDP-glucosyl transferase 85A5" "Pseudogene" ""
AT1G22403		AT1G22403 "MATCH" "1" "AT1G22403" "AT1G22403" "" "Gene" ""
AT1G22885		AT1G22885 "MATCH" "1" "AT1G22885" "AT1G22885" "transmembrane protein" "Gene" ""
AT1G22900		AT1G22900 "MATCH" "1" "AT1G22900" "AT1G22900" "Disease resistance-responsive (dirigent-like protein) family protein" "Gene" ""
AT1G23560		AT1G23560 "MATCH" "1" "AT1G23560" "AT1G23560" "OBP32pep	putative (DUF220)" "Gene" ""
AT1G24100		AT1G24100 "MATCH" "1" "AT1G24100" "UGT74B1" "UDP-glucosyl transferase 74B1" "Gene" ""
AT1G24140		AT1G24140 "MATCH" "1" "AT1G24140" "AT1G24140" "Matrixin family protein" "Gene" ""
AT1G24147		AT1G24147 "MATCH" "1" "AT1G24147" "AT1G24147" "transmembrane protein" "Gene" ""
AT1G24150		AT1G24150 "MATCH" "1" "AT1G24150" "FH4" "formin homologue 4" "Gene" ""
AT1G24190		AT1G24190 "MATCH" "1" "AT1G24190" "SNL3" "SIN3-like 3" "Gene" ""
AT1G24270		AT1G24270 "MATCH" "1" "AT1G24270" "AT1G24270" "hypothetical protein" "Gene" ""
AT1G24300		AT1G24300 "MATCH" "1" "AT1G24300" "AT1G24300" "GYF domain-containing protein" "Gene" ""
AT1G24350		AT1G24350 "MATCH" "1" "AT1G24350" "AT1G24350" "Acid phosphatase/vanadium-dependent haloperoxidase-related protein" "Gene" ""
AT1G24440		AT1G24440 "MATCH" "1" "AT1G24440" "AT1G24440" "RING/U-box superfamily protein" "Gene" ""
AT1G24480		AT1G24480 "MATCH" "1" "AT1G24480" "AT1G24480" "S-adenosyl-L-methionine-dependent methyltransferases superfamily protein" "Gene" ""
AT1G25280		AT1G25280 "MATCH" "1" "AT1G25280" "TLP10" "tubby like protein 10" "Gene" ""
AT1G25390		AT1G25390 "MATCH" "1" "AT1G25390" "AT1G25390" "Protein kinase superfamily protein" "Gene" ""
AT1G25500		AT1G25500 "MATCH" "1" "AT1G25500" "AT1G25500" "Plasma-membrane choline transporter family protein" "Gene" ""
AT1G25550		AT1G25550 "MATCH" "1" "AT1G25550" "AT1G25550" "myb-like transcription factor family protein" "Gene" ""
AT1G25682		AT1G25682 "MATCH" "1" "AT1G25682" "AT1G25682" "coiled-coil protein (DUF572)" "Gene" ""
AT1G26390		AT1G26390 "MATCH" "1" "AT1G26390" "AT1G26390" "FAD-binding Berberine family protein" "Gene" ""
AT1G26440		AT1G26440 "MATCH" "1" "AT1G26440" "UPS5" "ureide permease 5" "Gene" ""
AT1G26830		AT1G26830 "MATCH" "1" "AT1G26830" "CUL3" "cullin 3" "Gene" ""
AT1G27020		AT1G27020 "MATCH" "1" "AT1G27020" "AT1G27020" "plant/protein" "Gene" ""
AT1G27150		AT1G27150 "MATCH" "1" "AT1G27150" "AT1G27150" "Tetratricopeptide repeat (TPR)-like superfamily protein" "Gene" ""
AT1G27500		AT1G27500 "MATCH" "1" "AT1G27500" "KLCR3" "Tetratricopeptide repeat (TPR)-like superfamily protein" "Gene" ""
AT1G27540		AT1G27540 "MATCH" "1" "AT1G27540" "AT1G27540" "F-box protein (DUF295)" "Gene" ""
AT1G27750		AT1G27750 "MATCH" "1" "AT1G27750" "AT1G27750" "nucleic acid binding protein" "Gene" ""
AT1G28200		AT1G28200 "MATCH" "1" "AT1G28200" "FIP1" "FH interacting protein 1" "Gene" ""
AT1G28280		AT1G28280 "MATCH" "1" "AT1G28280" "AT1G28280" "VQ motif-containing protein" "Gene" ""
AT1G28320		AT1G28320 "MATCH" "1" "AT1G28320" "DEG15" "protease-like protein" "Gene" ""
AT1G28600		AT1G28600 "MATCH" "1" "AT1G28600" "AT1G28600" "GDSL-like Lipase/Acylhydrolase superfamily protein" "Gene" ""
AT1G29060		AT1G29060 "MATCH" "1" "AT1G29060" "AT1G29060" "Target SNARE coiled-coil domain protein" "Gene" ""
AT1G29300		AT1G29300 "MATCH" "1" "AT1G29300" "UNE1" "intracellular protein transporter	putative (DUF641)" "Gene" ""
AT1G29690		AT1G29690 "MATCH" "1" "AT1G29690" "CAD1" "MAC/Perforin domain-containing protein" "Gene" ""
AT1G30320		AT1G30320 "MATCH" "1" "AT1G30320" "AT1G30320" "Remorin family protein" "Gene" ""
AT1G30400		AT1G30400 "MATCH" "1" "AT1G30400" "ABCC1" "multidrug resistance-associated protein 1" "Gene" ""
AT1G30455		AT1G30455 "MATCH" "1" "AT1G30455" "AT1G30455" "cyclin/Brf1-like TBP-binding domain-containing protein" "Gene" ""
AT1G30620		AT1G30620 "MATCH" "1" "AT1G30620" "MUR4" "NAD(P)-binding Rossmann-fold superfamily protein" "Gene" ""
AT1G30640		AT1G30640 "MATCH" "1" "AT1G30640" "AT1G30640" "Protein kinase family protein" "Gene" ""
AT1G30710		AT1G30710 "MATCH" "1" "AT1G30710" "AT1G30710" "FAD-binding Berberine family protein" "Gene" ""
AT1G30740		AT1G30740 "MATCH" "1" "AT1G30740" "AT1G30740" "FAD-binding Berberine family protein" "Gene" ""
AT1G31130		AT1G31130 "MATCH" "1" "AT1G31130" "AT1G31130" "polyadenylate-binding protein 1-B-binding protein" "Gene" ""
AT1G31540		AT1G31540 "MATCH" "1" "AT1G31540" "AT1G31540" "Disease resistance protein (TIR-NBS-LRR class) family" "Gene" ""
AT1G32270		AT1G32270 "MATCH" "1" "AT1G32270" "ATSYP24" "syntaxin" "Gene" ""
AT1G32340		AT1G32340 "MATCH" "1" "AT1G32340" "NHL8" "NDR1/HIN1-like 8" "Gene" ""
AT1G32540		AT1G32540 "MATCH" "1" "AT1G32540" "LOL1" "lsd one like 1" "Gene" ""
AT1G32920		AT1G32920 "MATCH" "1" "AT1G32920" "AT1G32920" "hypothetical protein" "Gene" ""
AT1G32940		AT1G32940 "MATCH" "1" "AT1G32940" "SBT3.5" "Subtilase family protein" "Gene" ""
AT1G32950		AT1G32950 "MATCH" "1" "AT1G32950" "AT1G32950" "Subtilase family protein" "Gene" ""
AT1G33102		AT1G33102 "MATCH" "1" "AT1G33102" "AT1G33102" "hypothetical protein" "Gene" ""
AT1G33980		AT1G33980 "MATCH" "1" "AT1G33980" "UPF3" "Smg-4/UPF3 family protein" "Gene" ""
AT1G34120		AT1G34120 "MATCH" "1" "AT1G34120" "IP5PI" "inositol polyphosphate 5-phosphatase I" "Gene" ""
AT1G34190		AT1G34190 "MATCH" "1" "AT1G34190" "NAC017" "NAC domain containing protein 17" "Gene" ""
AT1G34220		AT1G34220 "MATCH" "1" "AT1G34220" "AT1G34220" "Regulator of Vps4 activity in the MVB pathway protein" "Gene" ""
AT1G34260		AT1G34260 "MATCH" "1" "AT1G34260" "FAB1D" "FORMS APLOID AND BINUCLEATE CELLS 1A" "Gene" ""
AT1G34370		AT1G34370 "MATCH" "1" "AT1G34370" "STOP1" "C2H2 and C2HC zinc fingers superfamily protein" "Gene" ""
AT1G34420		AT1G34420 "MATCH" "1" "AT1G34420" "AT1G34420" "leucine-rich repeat transmembrane protein kinase family protein" "Gene" ""
AT1G35210		AT1G35210 "MATCH" "1" "AT1G35210" "AT1G35210" "hypothetical protein" "Gene" ""
AT1G35260		AT1G35260 "MATCH" "1" "AT1G35260" "MLP165" "MLP-like protein 165" "Gene" ""
AT1G35710		AT1G35710 "MATCH" "1" "AT1G35710" "AT1G35710" "kinase family with leucine-rich repeat domain-containing protein" "Gene" ""
AT1G36620		AT1G36620 "MATCH" "1" "AT1G36620" "AT1G36620" "transposable_element_gene" "TransposableElementGene" ""
AT1G36640		AT1G36640 "MATCH" "1" "AT1G36640" "AT1G36640" "transmembrane protein" "Gene" ""
AT1G42560		AT1G42560 "MATCH" "1" "AT1G42560" "MLO9" "Seven transmembrane MLO family protein" "Gene" ""
AT1G43245		AT1G43245 "MATCH" "1" "AT1G43245" "AT1G43245" "SET domain-containing protein" "Gene" ""
AT1G43700		AT1G43700 "MATCH" "1" "AT1G43700" "VIP1" "VIRE2-interacting protein 1" "Gene" ""
AT1G43886		AT1G43886 "MATCH" "1" "AT1G43886" "AT1G43886" "transposable_element_gene" "TransposableElementGene" ""
AT1G44100		AT1G44100 "MATCH" "1" "AT1G44100" "AAP5" "amino acid permease 5" "Gene" ""
AT1G44160		AT1G44160 "MATCH" "1" "AT1G44160" "AT1G44160" "HSP40/DnaJ peptide-binding protein" "Gene" ""
AT1G44446		AT1G44446 "MATCH" "1" "AT1G44446" "CH1" "Pheophorbide a oxygenase family protein with Rieske 2Fe-2S domain-containing protein" "Gene" ""
AT1G44770		AT1G44770 "MATCH" "1" "AT1G44770" "AT1G44770" "elongation factor" "Gene" ""
AT1G47130		AT1G47130 "MATCH" "1" "AT1G47130" "AT1G47130" "hypothetical protein" "Gene" ""
AT1G47603		AT1G47603 "MATCH" "1" "AT1G47603" "PUP19" "purine permease 19" "Gene" ""
AT1G47890		AT1G47890 "MATCH" "1" "AT1G47890" "RLP7" "receptor like protein 7" "Gene" ""
AT1G48450		AT1G48450 "MATCH" "1" "AT1G48450" "AT1G48450" "alanine-tRNA ligase	putative (DUF760)" "Gene" ""
AT1G49000		AT1G49000 "MATCH" "1" "AT1G49000" "AT1G49000" "transmembrane protein" "Gene" ""
AT1G49050		AT1G49050 "MATCH" "1" "AT1G49050" "AT1G49050" "Eukaryotic aspartyl protease family protein" "Gene" ""
AT1G49170		AT1G49170 "MATCH" "1" "AT1G49170" "AT1G49170" "hypothetical protein" "Gene" ""
AT1G49530		AT1G49530 "MATCH" "1" "AT1G49530" "GGPS6" "geranylgeranyl pyrophosphate synthase 6" "Gene" ""
AT1G49900		AT1G49900 "MATCH" "1" "AT1G49900" "AT1G49900" "C2H2 type zinc finger transcription factor family" "Gene" ""
AT1G49980		AT1G49980 "MATCH" "1" "AT1G49980" "AT1G49980" "DNA/RNA polymerases superfamily protein" "Gene" ""
AT1G50170		AT1G50170 "MATCH" "1" "AT1G50170" "SIRB" "sirohydrochlorin ferrochelatase B" "Gene" ""
AT1G50190		AT1G50190 "MATCH" "1" "AT1G50190" "AT1G50190" "Cysteine/Histidine-rich C1 domain family protein" "Gene" ""
AT1G50440		AT1G50440 "MATCH" "1" "AT1G50440" "AT1G50440" "RING/FYVE/PHD zinc finger superfamily protein" "Gene" ""
AT1G50600		AT1G50600 "MATCH" "1" "AT1G50600" "SCL5" "scarecrow-like 5" "Gene" ""
AT1G51270		AT1G51270 "MATCH" "1" "AT1G51270" "AT1G51270" "vesicle-associated protein 1-4" "Gene" ""
AT1G51420		AT1G51420 "MATCH" "1" "AT1G51420" "SPP1" "sucrose-phosphatase 1" "Gene" ""
AT1G51560		AT1G51560 "MATCH" "1" "AT1G51560" "AT1G51560" "Pyridoxamine 5'-phosphate oxidase family protein" "Gene" ""
AT1G51700		AT1G51700 "MATCH" "1" "AT1G51700" "DOF1" "DOF zinc finger protein 1" "Gene" ""
AT1G51913		AT1G51913 "MATCH" "1" "AT1G51913" "AT1G51913" "transmembrane protein" "Gene" ""
AT1G51920		AT1G51920 "MATCH" "1" "AT1G51920" "AT1G51920" "transmembrane protein" "Gene" ""
AT1G51950		AT1G51950 "MATCH" "1" "AT1G51950" "IAA18" "indole-3-acetic acid inducible 18" "Gene" ""
AT1G52320		AT1G52320 "MATCH" "1" "AT1G52320" "AT1G52320" "kinesin-like protein" "Gene" ""
AT1G52343		AT1G52343 "MATCH" "1" "AT1G52343" "AT1G52343" "transmembrane protein" "Gene" ""
AT1G52410		AT1G52410 "MATCH" "1" "AT1G52410" "TSA1" "TSK-associating protein 1" "Gene" ""
AT1G52590		AT1G52590 "MATCH" "1" "AT1G52590" "AT1G52590" "Putative thiol-disulfide oxidoreductase DCC" "Gene" ""
AT1G52710		AT1G52710 "MATCH" "1" "AT1G52710" "AT1G52710" "Rubredoxin-like superfamily protein" "Gene" ""
AT1G53080		AT1G53080 "MATCH" "1" "AT1G53080" "AT1G53080" "Legume lectin family protein" "Gene" ""
AT1G53110		AT1G53110 "MATCH" "1" "AT1G53110" "AT1G53110" "proton pump-interactor" "Gene" ""
AT1G53320		AT1G53320 "MATCH" "1" "AT1G53320" "TLP7" "tubby like protein 7" "Gene" ""
AT1G53570		AT1G53570 "MATCH" "1" "AT1G53570" "MAP3KA" "mitogen-activated protein kinase kinase kinase 3" "Gene" ""
AT1G53580		AT1G53580 "MATCH" "1" "AT1G53580" "GLY3" "glyoxalase II 3" "Gene" ""
AT1G53790		AT1G53790 "MATCH" "1" "AT1G53790" "AT1G53790" "F-box and associated interaction domains-containing protein" "Gene" ""
AT1G53970		AT1G53970 "MATCH" "1" "AT1G53970" "AT1G53970" "GDSL esterase/lipase-like protein" "Gene" ""
AT1G54070		AT1G54070 "MATCH" "1" "AT1G54070" "AT1G54070" "Dormancy/auxin associated family protein" "Gene" ""
AT1G54115		AT1G54115 "MATCH" "1" "AT1G54115" "CCX4" "cation calcium exchanger 4" "Gene" ""
AT1G54170		AT1G54170 "MATCH" "1" "AT1G54170" "CID3" "CTC-interacting domain 3" "Gene" ""
AT1G54370		AT1G54370 "MATCH" "1" "AT1G54370" "NHX5" "sodium hydrogen exchanger 5" "Gene" ""
AT1G54860		AT1G54860 "MATCH" "1" "AT1G54860" "AT1G54860" "Glycoprotein membrane precursor GPI-anchored" "Gene" ""
AT1G54957		AT1G54957 "MATCH" "1" "AT1G54957" "AT1G54957" "transmembrane protein" "Gene" ""
AT1G55080		AT1G55080 "MATCH" "1" "AT1G55080" "MED9" "mediator of RNA polymerase II transcription subunit-like protein" "Gene" ""
AT1G55530		AT1G55530 "MATCH" "1" "AT1G55530" "AT1G55530" "RING/U-box superfamily protein" "Gene" ""
AT1G55590		AT1G55590 "MATCH" "1" "AT1G55590" "AT1G55590" "RNI-like superfamily protein" "Gene" ""
AT1G55800		AT1G55800 "MATCH" "1" "AT1G55800" "AT1G55800" "hypothetical protein" "Gene" ""
AT1G55803		AT1G55803 "MATCH" "1" "AT1G55803" "AT1G55803" "ferredoxin-fold anticodon-binding domain protein" "Gene" ""
AT1G55860		AT1G55860 "MATCH" "1" "AT1G55860" "UPL1" "LOW protein: E3 ubiquitin ligase-like protein" "Gene" ""
AT1G56010		AT1G56010 "MATCH" "1" "AT1G56010" "NAC1" "NAC domain containing protein 1" "Gene" ""
AT1G56060		AT1G56060 "MATCH" "1" "AT1G56060" "AT1G56060" "cysteine-rich/transmembrane domain protein B" "Gene" ""
AT1G56130		AT1G56130 "MATCH" "1" "AT1G56130" "AT1G56130" "Leucine-rich repeat transmembrane protein kinase" "Gene" ""
AT1G56200		AT1G56200 "MATCH" "1" "AT1G56200" "EMB1303" "embryo defective 1303" "Gene" ""
AT1G56240		AT1G56240 "MATCH" "1" "AT1G56240" "PP2-B13" "phloem protein 2-B13" "Gene" ""
AT1G56280		AT1G56280 "MATCH" "1" "AT1G56280" "DI19" "drought-induced 19" "Gene" ""
AT1G56460		AT1G56460 "MATCH" "1" "AT1G56460" "AT1G56460" "HIT zinc finger and PAPA-1-like domain-containing protein" "Gene" ""
AT1G56470		AT1G56470 "MATCH" "1" "AT1G56470" "AT1G56470" "pseudogene of Disease resistance protein (TIR-NBS-LRR class) family" "Pseudogene" ""
AT1G56660		AT1G56660 "MATCH" "1" "AT1G56660" "AT1G56660" "MAEBL domain protein" "Gene" ""
AT1G57640		AT1G57640 "MATCH" "1" "AT1G57640" "AT1G57640" "transposable_element_gene" "TransposableElementGene" ""
AT1G57943		AT1G57943 "MATCH" "1" "AT1G57943" "PUP17" "purine permease 17" "Gene" ""
AT1G58100		AT1G58100 "MATCH" "1" "AT1G58100" "TCP8" "TCP family transcription factor" "Gene" ""
AT1G58190		AT1G58190 "MATCH" "1" "AT1G58190" "RLP9" "receptor like protein 9" "Gene" ""
AT1G58290		AT1G58290 "MATCH" "1" "AT1G58290" "HEMA1" "Glutamyl-tRNA reductase family protein" "Gene" ""
AT1G58320		AT1G58320 "MATCH" "1" "AT1G58320" "AT1G58320" "PLAC8 family protein" "Gene" ""
AT1G58400		AT1G58400 "MATCH" "1" "AT1G58400" "AT1G58400" "Disease resistance protein (CC-NBS-LRR class) family" "Gene" ""
AT1G58561		AT1G58561 "MATCH" "1" "AT1G58561" "AT1G58561" "transposable_element_gene" "TransposableElementGene" ""
AT1G59700		AT1G59700 "MATCH" "1" "AT1G59700" "GSTU16" "glutathione S-transferase TAU 16" "Gene" ""
AT1G59710		AT1G59710 "MATCH" "1" "AT1G59710" "AT1G59710" "actin cross-linking protein (DUF569)" "Gene" ""
AT1G59865		AT1G59865 "MATCH" "1" "AT1G59865" "AT1G59865" "transmembrane protein" "Gene" ""
AT1G60200		AT1G60200 "MATCH" "1" "AT1G60200" "AT1G60200" "splicing factor PWI domain-containing protein / RNA recognition motif (RRM)-containing protein" "Gene" ""
AT1G60430		AT1G60430 "MATCH" "1" "AT1G60430" "ARPC3" "actin-related protein C3" "Gene" ""
AT1G60490		AT1G60490 "MATCH" "1" "AT1G60490" "VPS34" "vacuolar protein sorting 34" "Gene" ""
AT1G60720		AT1G60720 "MATCH" "1" "AT1G60720" "AT1G60720" "RNA-directed DNA polymerase (reverse transcriptase)-related family protein" "Gene" ""
AT1G60900		AT1G60900 "MATCH" "1" "AT1G60900" "AT1G60900" "U2 snRNP auxilliary factor	large subunit	splicing factor" "Gene" ""
AT1G61030		AT1G61030 "MATCH" "1" "AT1G61030" "AT1G61030" "WAPL (Wings apart-like protein regulation of heterochromatin) protein" "Gene" ""
AT1G61230		AT1G61230 "MATCH" "1" "AT1G61230" "AT1G61230" "Mannose-binding lectin superfamily protein" "Gene" ""
AT1G61250		AT1G61250 "MATCH" "1" "AT1G61250" "SC3" "secretory carrier 3" "Gene" ""
AT1G61260		AT1G61260 "MATCH" "1" "AT1G61260" "AT1G61260" "cotton fiber (DUF761)" "Gene" ""
AT1G61340		AT1G61340 "MATCH" "1" "AT1G61340" "FBS1" "F-box family protein" "Gene" ""
AT1G61470		AT1G61470 "MATCH" "1" "AT1G61470" "AT1G61470" "Polynucleotidyl transferase	ribonuclease H-like superfamily protein" "Gene" ""
AT1G61690		AT1G61690 "MATCH" "1" "AT1G61690" "AT1G61690" "phosphoinositide binding protein" "Gene" ""
AT1G63020		AT1G63020 "MATCH" "1" "AT1G63020" "NRPD1A" "nuclear RNA polymerase D1A" "Gene" ""
AT1G63360		AT1G63360 "MATCH" "1" "AT1G63360" "AT1G63360" "Disease resistance protein (CC-NBS-LRR class) family" "Gene" ""
AT1G63570		AT1G63570 "MATCH" "1" "AT1G63570" "AT1G63570" "Receptor-like protein kinase-related family protein" "Gene" ""
AT1G63740		AT1G63740 "MATCH" "1" "AT1G63740" "AT1G63740" "Disease resistance protein (TIR-NBS-LRR class) family" "Gene" ""
AT1G63770		AT1G63770 "MATCH" "1" "AT1G63770" "AT1G63770" "Peptidase M1 family protein" "Gene" ""
AT1G64040		AT1G64040 "MATCH" "1" "AT1G64040" "TOPP3" "type one serine/threonine protein phosphatase 3" "Gene" ""
AT1G64060		AT1G64060 "MATCH" "1" "AT1G64060" "RBOH F" "respiratory burst oxidase protein F" "Gene" ""
AT1G64070		AT1G64070 "MATCH" "1" "AT1G64070" "RLM1" "Disease resistance protein (TIR-NBS-LRR class) family" "Gene" ""
AT1G64230		AT1G64230 "MATCH" "1" "AT1G64230" "UBC28" "ubiquitin-conjugating enzyme 28" "Gene" ""
AT1G64270		AT1G64270 "MATCH" "1" "AT1G64270" "AT1G64270" "transposable_element_gene" "TransposableElementGene" ""
AT1G64280		AT1G64280 "MATCH" "1" "AT1G64280" "NPR1" "regulatory protein (NPR1)" "Gene" ""
AT1G64400		AT1G64400 "MATCH" "1" "AT1G64400" "LACS3" "AMP-dependent synthetase and ligase family protein" "Gene" ""
AT1G64560		AT1G64560 "MATCH" "1" "AT1G64560" "AT1G64560" "pseudogene of Ribosomal RNA adenine dimethylase family protein" "Pseudogene" ""
AT1G64561		AT1G64561 "MATCH" "1" "AT1G64561" "AT1G64561" "hypothetical protein" "Gene" ""
AT1G64570		AT1G64570 "MATCH" "1" "AT1G64570" "DUO3" "Homeodomain-like superfamily protein" "Gene" ""
AT1G64572		AT1G64572 "MATCH" "1" "AT1G64572" "AT1G64572" "" "Gene" ""
AT1G64720		AT1G64720 "MATCH" "1" "AT1G64720" "CP5" "Polyketide cyclase/dehydrase and lipid transport superfamily protein" "Gene" ""
AT1G65510		AT1G65510 "MATCH" "1" "AT1G65510" "AT1G65510" "transmembrane protein" "Gene" ""
AT1G65580		AT1G65580 "MATCH" "1" "AT1G65580" "FRA3" "Endonuclease/exonuclease/phosphatase family protein" "Gene" ""
AT1G65660		AT1G65660 "MATCH" "1" "AT1G65660" "SMP1" "Pre-mRNA splicing Prp18-interacting factor" "Gene" ""
AT1G65690		AT1G65690 "MATCH" "1" "AT1G65690" "AT1G65690" "Late embryogenesis abundant (LEA) hydroxyproline-rich glycoprotein family" "Gene" ""
AT1G65790		AT1G65790 "MATCH" "1" "AT1G65790" "RK1" "receptor kinase 1" "Gene" ""
AT1G65800		AT1G65800 "MATCH" "1" "AT1G65800" "RK2" "receptor kinase 2" "Gene" ""
AT1G65845		AT1G65845 "MATCH" "1" "AT1G65845" "AT1G65845" "transmembrane protein" "Gene" ""
AT1G65850		AT1G65850 "MATCH" "1" "AT1G65850" "AT1G65850" "Disease resistance protein (TIR-NBS-LRR class) family" "Gene" ""
AT1G65970		AT1G65970 "MATCH" "1" "AT1G65970" "TPX2" "thioredoxin-dependent peroxidase 2" "Gene" ""
AT1G66170		AT1G66170 "MATCH" "1" "AT1G66170" "MMD1" "RING/FYVE/PHD zinc finger superfamily protein" "Gene" ""
AT1G66560		AT1G66560 "MATCH" "1" "AT1G66560" "WRKY64" "WRKY DNA-binding protein 64" "Gene" ""
AT1G66570		AT1G66570 "MATCH" "1" "AT1G66570" "SUC7" "sucrose-proton symporter 7" "Gene" ""
AT1G66610		AT1G66610 "MATCH" "1" "AT1G66610" "AT1G66610" "TRAF-like superfamily protein" "Gene" ""
AT1G66830		AT1G66830 "MATCH" "1" "AT1G66830" "AT1G66830" "Leucine-rich repeat protein kinase family protein" "Gene" ""
AT1G66870		AT1G66870 "MATCH" "1" "AT1G66870" "AT1G66870" "Carbohydrate-binding X8 domain superfamily protein" "Gene" ""
AT1G66880		AT1G66880 "MATCH" "1" "AT1G66880" "AT1G66880" "Protein kinase superfamily protein" "Gene" ""
AT1G66970		AT1G66970 "MATCH" "1" "AT1G66970" "SVL2" "SHV3-like 2" "Gene" ""
AT1G67050		AT1G67050 "MATCH" "1" "AT1G67050" "AT1G67050" "membrane-associated kinase regulator" "Gene" ""
AT1G67060		AT1G67060 "MATCH" "1" "AT1G67060" "AT1G67060" "peptidase M50B-like protein" "Gene" ""
AT1G67150		AT1G67150 "MATCH" "1" "AT1G67150" "AT1G67150" "transmembrane protein	putative (DUF247)" "Gene" ""
AT1G67230		AT1G67230 "MATCH" "1" "AT1G67230" "LINC1" "little nuclei1" "Gene" ""
AT1G67280		AT1G67280 "MATCH" "1" "AT1G67280" "AT1G67280" "Glyoxalase/Bleomycin resistance protein/Dioxygenase superfamily protein" "Gene" ""
AT1G67800		AT1G67800 "MATCH" "1" "AT1G67800" "AT1G67800" "Copine (Calcium-dependent phospholipid-binding protein) family" "Gene" ""
AT1G67920		AT1G67920 "MATCH" "1" "AT1G67920" "AT1G67920" "hypothetical protein" "Gene" ""
AT1G67970		AT1G67970 "MATCH" "1" "AT1G67970" "HSFA8" "heat shock transcription factor A8" "Gene" ""
AT1G67990		AT1G67990 "MATCH" "1" "AT1G67990" "TSM1" "S-adenosyl-L-methionine-dependent methyltransferases superfamily protein" "Gene" ""
AT1G68000		AT1G68000 "MATCH" "1" "AT1G68000" "PIS1" "phosphatidylinositol synthase 1" "Gene" ""
AT1G68290		AT1G68290 "MATCH" "1" "AT1G68290" "ENDO2" "endonuclease 2" "Gene" ""
AT1G68390		AT1G68390 "MATCH" "1" "AT1G68390" "AT1G68390" "Core-2/I-branching beta-1	6-N-acetylglucosaminyltransferase family protein" "Gene" ""
AT1G68410		AT1G68410 "MATCH" "1" "AT1G68410" "AT1G68410" "Protein phosphatase 2C family protein" "Gene" ""
AT1G68690		AT1G68690 "MATCH" "1" "AT1G68690" "PERK9" "Protein kinase superfamily protein" "Gene" ""
AT1G68765		AT1G68765 "MATCH" "1" "AT1G68765" "IDA" "Putative membrane lipoprotein" "Gene" ""
AT1G68945		AT1G68945 "MATCH" "1" "AT1G68945" "AT1G68945" "hypothetical protein" "Gene" ""
AT1G69252		AT1G69252 "MATCH" "1" "AT1G69252" "AT1G69252" "" "Gene" ""
AT1G69450		AT1G69450 "MATCH" "1" "AT1G69450" "AT1G69450" "Early-responsive to dehydration stress protein (ERD4)" "Gene" ""
AT1G69520		AT1G69520 "MATCH" "1" "AT1G69520" "AT1G69520" "S-adenosyl-L-methionine-dependent methyltransferases superfamily protein" "Gene" ""
AT1G69523		AT1G69523 "MATCH" "1" "AT1G69523" "AT1G69523" "S-adenosyl-L-methionine-dependent methyltransferases superfamily protein" "Gene" ""
AT1G69550		AT1G69550 "MATCH" "1" "AT1G69550" "AT1G69550" "disease resistance protein (TIR-NBS-LRR class)" "Gene" ""
AT1G69610		AT1G69610 "MATCH" "1" "AT1G69610" "AT1G69610" "zinc finger FYVE domain protein	putative (DUF1666)" "Gene" ""
AT1G69730		AT1G69730 "MATCH" "1" "AT1G69730" "AT1G69730" "Wall-associated kinase family protein" "Gene" ""
AT1G69810		AT1G69810 "MATCH" "1" "AT1G69810" "WRKY36" "WRKY DNA-binding protein 36" "Gene" ""
AT1G69900		AT1G69900 "MATCH" "1" "AT1G69900" "AT1G69900" "Actin cross-linking protein" "Gene" ""
AT1G69960		AT1G69960 "MATCH" "1" "AT1G69960" "PP2A" "serine/threonine protein phosphatase 2A" "Gene" ""
AT1G70060		AT1G70060 "MATCH" "1" "AT1G70060" "SNL4" "SIN3-like 4" "Gene" ""
AT1G70100		AT1G70100 "MATCH" "1" "AT1G70100" "AT1G70100" "neurofilament heavy protein" "Gene" ""
AT1G70170		AT1G70170 "MATCH" "1" "AT1G70170" "MMP" "matrix metalloproteinase" "Gene" ""
AT1G70420		AT1G70420 "MATCH" "1" "AT1G70420" "AT1G70420" "DNA ligase-like protein	putative (DUF1645)" "Gene" ""
AT1G70520		AT1G70520 "MATCH" "1" "AT1G70520" "CRK2" "cysteine-rich RLK (RECEPTOR-like protein kinase) 2" "Gene" ""
AT1G70530		AT1G70530 "MATCH" "1" "AT1G70530" "CRK3" "cysteine-rich RLK (RECEPTOR-like protein kinase) 3" "Gene" ""
AT1G70590		AT1G70590 "MATCH" "1" "AT1G70590" "AT1G70590" "F-box family protein" "Gene" ""
AT1G70740		AT1G70740 "MATCH" "1" "AT1G70740" "AT1G70740" "Protein kinase superfamily protein" "Gene" ""
AT1G70810		AT1G70810 "MATCH" "1" "AT1G70810" "AT1G70810" "Calcium-dependent lipid-binding (CaLB domain) family protein" "Gene" ""
AT1G70920		AT1G70920 "MATCH" "1" "AT1G70920" "HB18" "homeobox-leucine zipper protein 18" "Gene" ""
AT1G71010		AT1G71010 "MATCH" "1" "AT1G71010" "FAB1C" "FORMS APLOID AND BINUCLEATE CELLS 1C" "Gene" ""
AT1G71110		AT1G71110 "MATCH" "1" "AT1G71110" "AT1G71110" "transmembrane protein" "Gene" ""
AT1G71240		AT1G71240 "MATCH" "1" "AT1G71240" "AT1G71240" "chromosome-partitioning protein	putative (DUF639)" "Gene" ""
AT1G71250		AT1G71250 "MATCH" "1" "AT1G71250" "AT1G71250" "GDSL-like Lipase/Acylhydrolase superfamily protein" "Gene" ""
AT1G71330		AT1G71330 "MATCH" "1" "AT1G71330" "NAP5" "non-intrinsic ABC protein 5" "Gene" ""
AT1G71390		AT1G71390 "MATCH" "1" "AT1G71390" "RLP11" "receptor like protein 11" "Gene" ""
AT1G71400		AT1G71400 "MATCH" "1" "AT1G71400" "RLP12" "receptor like protein 12" "Gene" ""
AT1G71697		AT1G71697 "MATCH" "1" "AT1G71697" "CK1" "choline kinase 1" "Gene" ""
AT1G72150		AT1G72150 "MATCH" "1" "AT1G72150" "PATL1" "PATELLIN 1" "Gene" ""
AT1G72280		AT1G72280 "MATCH" "1" "AT1G72280" "ERO1" "endoplasmic reticulum oxidoreductins 1" "Gene" ""
AT1G72390		AT1G72390 "MATCH" "1" "AT1G72390" "AT1G72390" "nuclear receptor coactivator" "Gene" ""
AT1G72540		AT1G72540 "MATCH" "1" "AT1G72540" "AT1G72540" "Protein kinase superfamily protein" "Gene" ""
AT1G72900		AT1G72900 "MATCH" "1" "AT1G72900" "AT1G72900" "Toll-Interleukin-Resistance (TIR) domain-containing protein" "Gene" ""
AT1G72920		AT1G72920 "MATCH" "1" "AT1G72920" "AT1G72920" "Toll-Interleukin-Resistance (TIR) domain family protein" "Gene" ""
AT1G72930		AT1G72930 "MATCH" "1" "AT1G72930" "TIR" "toll/interleukin-1 receptor-like protein" "Gene" ""
AT1G72940		AT1G72940 "MATCH" "1" "AT1G72940" "AT1G72940" "Toll-Interleukin-Resistance (TIR) domain-containing protein" "Gene" ""
AT1G73030		AT1G73030 "MATCH" "1" "AT1G73030" "VPS46.2" "SNF7 family protein" "Gene" ""
AT1G73510		AT1G73510 "MATCH" "1" "AT1G73510" "AT1G73510" "hypothetical protein" "Gene" ""
AT1G73750		AT1G73750 "MATCH" "1" "AT1G73750" "AT1G73750" "alpha/beta hydrolase family protein" "Gene" ""
AT1G73805		AT1G73805 "MATCH" "1" "AT1G73805" "SARD1" "Calmodulin binding protein-like protein" "Gene" ""
AT1G73850		AT1G73850 "MATCH" "1" "AT1G73850" "AT1G73850" "DNA ligase (DUF1666)" "Gene" ""
AT1G73885		AT1G73885 "MATCH" "1" "AT1G73885" "AT1G73885" "AT-rich interactive domain protein" "Gene" ""
AT1G74100		AT1G74100 "MATCH" "1" "AT1G74100" "SOT16" "sulfotransferase 16" "Gene" ""
AT1G74140		AT1G74140 "MATCH" "1" "AT1G74140" "AT1G74140" "Rhomboid-related intramembrane serine protease family protein" "Gene" ""
AT1G74330		AT1G74330 "MATCH" "1" "AT1G74330" "AT1G74330" "Protein kinase superfamily protein" "Gene" ""
AT1G74360		AT1G74360 "MATCH" "1" "AT1G74360" "AT1G74360" "Leucine-rich repeat protein kinase family protein" "Gene" ""
AT1G74590		AT1G74590 "MATCH" "1" "AT1G74590" "GSTU10" "glutathione S-transferase TAU 10" "Gene" ""
AT1G74750		AT1G74750 "MATCH" "1" "AT1G74750" "AT1G74750" "Pentatricopeptide repeat (PPR) superfamily protein" "Gene" ""
AT1G74860		AT1G74860 "MATCH" "1" "AT1G74860" "AT1G74860" "hypothetical protein" "Gene" ""
AT1G74930		AT1G74930 "MATCH" "1" "AT1G74930" "ORA47" "Integrase-type DNA-binding superfamily protein" "Gene" ""
AT1G74990		AT1G74990 "MATCH" "1" "AT1G74990" "AT1G74990" "RING/U-box superfamily protein" "Gene" ""
AT1G75020		AT1G75020 "MATCH" "1" "AT1G75020" "LPAT4" "lysophosphatidyl acyltransferase 4" "Gene" ""
AT1G75295		AT1G75295 "MATCH" "1" "AT1G75295" "AT1G75295" "Natural antisense transcript overlaps with AT1G75290 and AT1G75300" "Gene" ""
AT1G75410		AT1G75410 "MATCH" "1" "AT1G75410" "BLH3" "BEL1-like homeodomain 3" "Gene" ""
AT1G75600		AT1G75600 "MATCH" "1" "AT1G75600" "AT1G75600" "Histone superfamily protein" "Gene" ""
AT1G75810		AT1G75810 "MATCH" "1" "AT1G75810" "AT1G75810" "transmembrane protein" "Gene" ""
AT1G75850		AT1G75850 "MATCH" "1" "AT1G75850" "VPS35B" "VPS35 homolog B" "Gene" ""
AT1G76040		AT1G76040 "MATCH" "1" "AT1G76040" "CPK29" "calcium-dependent protein kinase 29" "Gene" ""
AT1G76150		AT1G76150 "MATCH" "1" "AT1G76150" "ECH2" "enoyl-CoA hydratase 2" "Gene" ""
AT1G76180		AT1G76180 "MATCH" "1" "AT1G76180" "ERD14" "Dehydrin family protein" "Gene" ""
AT1G76250		AT1G76250 "MATCH" "1" "AT1G76250" "AT1G76250" "transmembrane protein" "Gene" ""
AT1G76360		AT1G76360 "MATCH" "1" "AT1G76360" "AT1G76360" "Protein kinase superfamily protein" "Gene" ""
AT1G76390		AT1G76390 "MATCH" "1" "AT1G76390" "PUB43" "ARM repeat superfamily protein" "Gene" ""
AT1G76650		AT1G76650 "MATCH" "1" "AT1G76650" "CML38" "calmodulin-like 38" "Gene" ""
AT1G76850		AT1G76850 "MATCH" "1" "AT1G76850" "SEC5A" "exocyst complex component sec5" "Gene" ""
AT1G76920		AT1G76920 "MATCH" "1" "AT1G76920" "AT1G76920" "F-box family protein" "Gene" ""
AT1G76965		AT1G76965 "MATCH" "1" "AT1G76965" "AT1G76965" "hypothetical protein" "Gene" ""
AT1G76980		AT1G76980 "MATCH" "1" "AT1G76980" "AT1G76980" "patatin-like phospholipase domain protein" "Gene" ""
AT1G77120		AT1G77120 "MATCH" "1" "AT1G77120" "ADH1" "alcohol dehydrogenase 1" "Gene" ""
AT1G77145		AT1G77145 "MATCH" "1" "AT1G77145" "AT1G77145" "transmembrane protein	putative (DUF506)" "Gene" ""
AT1G77500		AT1G77500 "MATCH" "1" "AT1G77500" "AT1G77500" "DUF630 family protein	putative (DUF630 and DUF632)" "Gene" ""
AT1G77800		AT1G77800 "MATCH" "1" "AT1G77800" "AT1G77800" "PHD finger family protein" "Gene" ""
AT1G77810		AT1G77810 "MATCH" "1" "AT1G77810" "AT1G77810" "Galactosyltransferase family protein" "Gene" ""
AT1G77930		AT1G77930 "MATCH" "1" "AT1G77930" "AT1G77930" "Chaperone DnaJ-domain superfamily protein" "Gene" ""
AT1G78420		AT1G78420 "MATCH" "1" "AT1G78420" "AT1G78420" "RING/U-box superfamily protein" "Gene" ""
AT1G78670		AT1G78670 "MATCH" "1" "AT1G78670" "GGH3" "gamma-glutamyl hydrolase 3" "Gene" ""
AT1G78840		AT1G78840 "MATCH" "1" "AT1G78840" "AT1G78840" "F-box/RNI-like/FBD-like domains-containing protein" "Gene" ""
AT1G78870		AT1G78870 "MATCH" "1" "AT1G78870" "UBC35" "ubiquitin-conjugating enzyme 35" "Gene" ""
AT1G78922		AT1G78922 "MATCH" "1" "AT1G78922" "AT1G78922" "transmembrane protein" "Gene" ""
AT1G78955		AT1G78955 "MATCH" "1" "AT1G78955" "CAMS1" "camelliol C synthase 1" "Gene" ""
AT1G79000		AT1G79000 "MATCH" "1" "AT1G79000" "HAC1" "histone acetyltransferase of the CBP family 1" "Gene" ""
AT1G79380		AT1G79380 "MATCH" "1" "AT1G79380" "RGLG4" "Ca(2)-dependent phospholipid-binding protein (Copine) family" "Gene" ""
AT1G79520		AT1G79520 "MATCH" "1" "AT1G79520" "AT1G79520" "Cation efflux family protein" "Gene" ""
AT1G79670		AT1G79670 "MATCH" "1" "AT1G79670" "RFO1" "Wall-associated kinase family protein" "Gene" ""
AT1G80210		AT1G80210 "MATCH" "1" "AT1G80210" "BRCC36A" "Mov34/MPN/PAD-1 family protein" "Gene" ""
AT1G80460		AT1G80460 "MATCH" "1" "AT1G80460" "NHO1" "Actin-like ATPase superfamily protein" "Gene" ""
AT1G80470		AT1G80470 "MATCH" "1" "AT1G80470" "AT1G80470" "F-box/RNI-like/FBD-like domains-containing protein" "Gene" ""
AT1G80510		AT1G80510 "MATCH" "1" "AT1G80510" "AT1G80510" "Transmembrane amino acid transporter family protein" "Gene" ""
AT1G80580		AT1G80580 "MATCH" "1" "AT1G80580" "AT1G80580" "Integrase-type DNA-binding superfamily protein" "Gene" ""
AT1G80770		AT1G80770 "MATCH" "1" "AT1G80770" "PDE318" "P-loop containing nucleoside triphosphate hydrolases superfamily protein" "Gene" ""
AT1G80780		AT1G80780 "MATCH" "1" "AT1G80780" "AT1G80780" "Polynucleotidyl transferase	ribonuclease H-like superfamily protein" "Gene" ""
AT2G01020		AT2G01020 "MATCH" "1" "AT2G01020" "AT2G01020" "" "Gene" ""
AT2G01175		AT2G01175 "MATCH" "1" "AT2G01175" "AT2G01175" "transmembrane protein" "Gene" ""
AT2G01180		AT2G01180 "MATCH" "1" "AT2G01180" "PAP1" "phosphatidic acid phosphatase 1" "Gene" ""
AT2G01300		AT2G01300 "MATCH" "1" "AT2G01300" "AT2G01300" "mediator of RNA polymerase II transcription subunit" "Gene" ""
AT2G01330		AT2G01330 "MATCH" "1" "AT2G01330" "AT2G01330" "nucleotide binding protein" "Gene" ""
AT2G01379		AT2G01379 "MATCH" "1" "AT2G01379" "AT2G01379" "transmembrane protein" "Gene" ""
AT2G01600		AT2G01600 "MATCH" "1" "AT2G01600" "AT2G01600" "ENTH/ANTH/VHS superfamily protein" "Gene" ""
AT2G01650		AT2G01650 "MATCH" "1" "AT2G01650" "PUX2" "plant UBX domain-containing protein 2" "Gene" ""
AT2G01930		AT2G01930 "MATCH" "1" "AT2G01930" "BPC1" "basic pentacysteine1" "Gene" ""
AT2G02120		AT2G02120 "MATCH" "1" "AT2G02120" "PDF2.1" "Scorpion toxin-like knottin superfamily protein" "Gene" ""
AT2G02220		AT2G02220 "MATCH" "1" "AT2G02220" "PSKR1" "phytosulfokin receptor 1" "Gene" ""
AT2G02240		AT2G02240 "MATCH" "1" "AT2G02240" "MEE66" "F-box family protein" "Gene" ""
AT2G02350		AT2G02350 "MATCH" "1" "AT2G02350" "SKIP3" "SKP1 interacting partner 3" "Gene" ""
AT2G02360		AT2G02360 "MATCH" "1" "AT2G02360" "PP2-B10" "phloem protein 2-B10" "Gene" ""
AT2G02390		AT2G02390 "MATCH" "1" "AT2G02390" "GSTZ1" "glutathione S-transferase zeta 1" "Gene" ""
AT2G02570		AT2G02570 "MATCH" "1" "AT2G02570" "AT2G02570" "nucleic acid binding/RNA binding protein" "Gene" ""
AT2G02760		AT2G02760 "MATCH" "1" "AT2G02760" "UBC2" "ubiquiting-conjugating enzyme 2" "Gene" ""
AT2G02800		AT2G02800 "MATCH" "1" "AT2G02800" "APK2B" "protein kinase 2B" "Gene" ""
AT2G02860		AT2G02860 "MATCH" "1" "AT2G02860" "SUT2" "sucrose transporter 2" "Gene" ""
AT2G03360		AT2G03360 "MATCH" "1" "AT2G03360" "AT2G03360" "Glycosyltransferase family 61 protein" "Gene" ""
AT2G03750		AT2G03750 "MATCH" "1" "AT2G03750" "AT2G03750" "P-loop containing nucleoside triphosphate hydrolases superfamily protein" "Gene" ""
AT2G04100		AT2G04100 "MATCH" "1" "AT2G04100" "AT2G04100" "MATE efflux family protein" "Gene" ""
AT2G04490		AT2G04490 "MATCH" "1" "AT2G04490" "AT2G04490" "transposable_element_gene" "TransposableElementGene" ""
AT2G04515		AT2G04515 "MATCH" "1" "AT2G04515" "AT2G04515" "transmembrane protein" "Gene" ""
AT2G04865		AT2G04865 "MATCH" "1" "AT2G04865" "AT2G04865" "Aminotransferase-like	plant mobile domain family protein" "Gene" ""
AT2G04880		AT2G04880 "MATCH" "1" "AT2G04880" "ZAP1" "zinc-dependent activator protein-1" "Gene" ""
AT2G05350		AT2G05350 "MATCH" "1" "AT2G05350" "AT2G05350" "hypothetical protein" "Gene" ""
AT2G05580		AT2G05580 "MATCH" "1" "AT2G05580" "AT2G05580" "Glycine-rich protein family" "Gene" ""
AT2G05630		AT2G05630 "MATCH" "1" "AT2G05630" "ATG8D" "Ubiquitin-like superfamily protein" "Gene" ""
AT2G06385		AT2G06385 "MATCH" "1" "AT2G06385" "" "" "Gene" ""
AT2G07180		AT2G07180 "MATCH" "1" "AT2G07180" "AT2G07180" "Protein kinase superfamily protein" "Gene" ""
AT2G07698		AT2G07698 "MATCH" "1" "AT2G07698" "AT2G07698" "ATPase	F1 complex	alpha subunit protein" "Gene" ""
AT2G08965		AT2G08965 "MATCH" "1" "AT2G08965" "" "Natural antisense transcript overlaps with AT2G38470" "Gene" ""
AT2G09165		AT2G09165 "MATCH" "1" "AT2G09165" "" "" "Gene" ""
AT2G09190		AT2G09190 "MATCH" "1" "AT2G09190" "" "Natural antisense transcript overlaps with AT2G40765" "Gene" ""
AT2G10430		AT2G10430 "MATCH" "1" "AT2G10430" "AT2G10430" "pseudogene of hypothetical protein" "Pseudogene" ""
AT2G11280		AT2G11280 "MATCH" "1" "AT2G11280" "AT2G11280" "pseudogene of P-loop nucleoside triphosphate hydrolases superfamily protein with CH (Calponin Homology) domain-containing protein" "Pseudogene" ""
AT2G11300		AT2G11300 "MATCH" "1" "AT2G11300" "AT2G11300" "transposable_element_gene" "TransposableElementGene" ""
AT2G11520		AT2G11520 "MATCH" "1" "AT2G11520" "CRCK3" "calmodulin-binding receptor-like cytoplasmic kinase 3" "Gene" ""
AT2G12060		AT2G12060 "MATCH" "1" "AT2G12060" "AT2G12060" "transposable_element_gene" "TransposableElementGene" ""
AT2G13370		AT2G13370 "MATCH" "1" "AT2G13370" "CHR5" "chromatin remodeling 5" "Gene" ""
AT2G13970		AT2G13970 "MATCH" "1" "AT2G13970" "AT2G13970" "transposable_element_gene" "TransposableElementGene" ""
AT2G14080		AT2G14080 "MATCH" "1" "AT2G14080" "AT2G14080" "Disease resistance protein (TIR-NBS-LRR class) family" "Gene" ""
AT2G14255		AT2G14255 "MATCH" "1" "AT2G14255" "AT2G14255" "Ankyrin repeat family protein with DHHC zinc finger domain-containing protein" "Gene" ""
AT2G14750		AT2G14750 "MATCH" "1" "AT2G14750" "APK" "APS kinase" "Gene" ""
AT2G14910		AT2G14910 "MATCH" "1" "AT2G14910" "AT2G14910" "MAR-binding filament-like protein" "Gene" ""
AT2G15040		AT2G15040 "MATCH" "1" "AT2G15040" "RLP18" "pseudogene of receptor like protein 53" "Pseudogene" ""
AT2G15042		AT2G15042 "MATCH" "1" "AT2G15042" "AT2G15042" "Leucine-rich repeat (LRR) family protein" "Gene" ""
AT2G15080		AT2G15080 "MATCH" "1" "AT2G15080" "RLP19" "receptor like protein 19" "Gene" ""
AT2G15230		AT2G15230 "MATCH" "1" "AT2G15230" "LIP1" "lipase 1" "Gene" ""
AT2G15390		AT2G15390 "MATCH" "1" "AT2G15390" "FUT4" "fucosyltransferase 4" "Gene" ""
AT2G15480		AT2G15480 "MATCH" "1" "AT2G15480" "UGT73B5" "UDP-glucosyl transferase 73B5" "Gene" ""
AT2G15830		AT2G15830 "MATCH" "1" "AT2G15830" "AT2G15830" "hypothetical protein" "Gene" ""
AT2G15900		AT2G15900 "MATCH" "1" "AT2G15900" "AT2G15900" "phox domain-containing protein" "Gene" ""
AT2G16190		AT2G16190 "MATCH" "1" "AT2G16190" "AT2G16190" "hypothetical protein" "Gene" ""
AT2G16700		AT2G16700 "MATCH" "1" "AT2G16700" "ADF5" "actin depolymerizing factor 5" "Gene" ""
AT2G16870		AT2G16870 "MATCH" "1" "AT2G16870" "AT2G16870" "Disease resistance protein (TIR-NBS-LRR class) family" "Gene" ""
AT2G17050		AT2G17050 "MATCH" "1" "AT2G17050" "AT2G17050" "disease resistance protein (TIR-NBS-LRR class)" "Gene" ""
AT2G17110		AT2G17110 "MATCH" "1" "AT2G17110" "AT2G17110" "DNA-directed RNA polymerase subunit beta	putative (DUF630 and DUF632)" "Gene" ""
AT2G17120		AT2G17120 "MATCH" "1" "AT2G17120" "LYM2" "lysm domain GPI-anchored protein 2 precursor" "Gene" ""
AT2G17220		AT2G17220 "MATCH" "1" "AT2G17220" "Kin3" "Protein kinase superfamily protein" "Gene" ""
AT2G17260		AT2G17260 "MATCH" "1" "AT2G17260" "GLR2" "glutamate receptor 2" "Gene" ""
AT2G17350		AT2G17350 "MATCH" "1" "AT2G17350" "AT2G17350" "beta-mannosyltransferase-like protein" "Gene" ""
AT2G17440		AT2G17440 "MATCH" "1" "AT2G17440" "PIRL5" "plant intracellular ras group-related LRR 5" "Gene" ""
AT2G17740		AT2G17740 "MATCH" "1" "AT2G17740" "AT2G17740" "Cysteine/Histidine-rich C1 domain family protein" "Gene" ""
AT2G18240		AT2G18240 "MATCH" "1" "AT2G18240" "AT2G18240" "Rer1 family protein" "Gene" ""
AT2G18280		AT2G18280 "MATCH" "1" "AT2G18280" "TLP2" "tubby like protein 2" "Gene" ""
AT2G18350		AT2G18350 "MATCH" "1" "AT2G18350" "HB24" "homeobox protein 24" "Gene" ""
AT2G18660		AT2G18660 "MATCH" "1" "AT2G18660" "PNP-A" "plant natriuretic peptide A" "Gene" ""
AT2G18950		AT2G18950 "MATCH" "1" "AT2G18950" "HPT1" "homogentisate phytyltransferase 1" "Gene" ""
AT2G19130		AT2G19130 "MATCH" "1" "AT2G19130" "AT2G19130" "S-locus lectin protein kinase family protein" "Gene" ""
AT2G19180		AT2G19180 "MATCH" "1" "AT2G19180" "AT2G19180" "hypothetical protein" "Gene" ""
AT2G19190		AT2G19190 "MATCH" "1" "AT2G19190" "FRK1" "FLG22-induced receptor-like kinase 1" "Gene" ""
AT2G19240		AT2G19240 "MATCH" "1" "AT2G19240" "AT2G19240" "Ypt/Rab-GAP domain of gyp1p superfamily protein" "Gene" ""
AT2G19330		AT2G19330 "MATCH" "1" "AT2G19330" "PIRL6" "plant intracellular ras group-related LRR 6" "Gene" ""
AT2G19650		AT2G19650 "MATCH" "1" "AT2G19650" "AT2G19650" "Cysteine/Histidine-rich C1 domain family protein" "Gene" ""
AT2G19950		AT2G19950 "MATCH" "1" "AT2G19950" "GC1" "golgin Putative 1" "Gene" ""
AT2G20150		AT2G20150 "MATCH" "1" "AT2G20150" "AT2G20150" "hypothetical protein" "Gene" ""
AT2G20320		AT2G20320 "MATCH" "1" "AT2G20320" "AT2G20320" "DENN (AEX-3) domain-containing protein" "Gene" ""
AT2G20550		AT2G20550 "MATCH" "1" "AT2G20550" "AT2G20550" "HSP40/DnaJ peptide-binding protein" "Gene" ""
AT2G20562		AT2G20562 "MATCH" "1" "AT2G20562" "AT2G20562" "taximin" "Gene" ""
AT2G20610		AT2G20610 "MATCH" "1" "AT2G20610" "SUR1" "Tyrosine transaminase family protein" "Gene" ""
AT2G20725		AT2G20725 "MATCH" "1" "AT2G20725" "AT2G20725" "CAAX amino terminal protease family protein" "Gene" ""
AT2G21120		AT2G21120 "MATCH" "1" "AT2G21120" "AT2G21120" "magnesium transporter	putative (DUF803)" "Gene" ""
AT2G21188		AT2G21188 "MATCH" "1" "AT2G21188" "AT2G21188" "" "Gene" ""
AT2G21190		AT2G21190 "MATCH" "1" "AT2G21190" "AT2G21190" "ER lumen protein retaining receptor family protein" "Gene" ""
AT2G21780		AT2G21780 "MATCH" "1" "AT2G21780" "AT2G21780" "hypothetical protein" "Gene" ""
AT2G21820		AT2G21820 "MATCH" "1" "AT2G21820" "AT2G21820" "seed maturation protein" "Gene" ""
AT2G21960		AT2G21960 "MATCH" "1" "AT2G21960" "AT2G21960" "transmembrane protein" "Gene" ""
AT2G22090		AT2G22090 "MATCH" "1" "AT2G22090" "UBA1A" "RNA-binding (RRM/RBD/RNP motifs) family protein" "Gene" ""
AT2G22330		AT2G22330 "MATCH" "1" "AT2G22330" "CYP79B3" "cytochrome P450	family 79	subfamily B	polypeptide 3" "Gene" ""
AT2G22630		AT2G22630 "MATCH" "1" "AT2G22630" "AGL17" "AGAMOUS-like 17" "Gene" ""
AT2G22690		AT2G22690 "MATCH" "1" "AT2G22690" "AT2G22690" "zinc ion binding protein" "Gene" ""
AT2G22800		AT2G22800 "MATCH" "1" "AT2G22800" "HAT9" "Homeobox-leucine zipper protein family" "Gene" ""
AT2G22890		AT2G22890 "MATCH" "1" "AT2G22890" "AT2G22890" "Kua-ubiquitin conjugating enzyme hybrid localization domain-containing protein" "Gene" ""
AT2G23060		AT2G23060 "MATCH" "1" "AT2G23060" "AT2G23060" "Acyl-CoA N-acyltransferases (NAT) superfamily protein" "Gene" ""
AT2G23090		AT2G23090 "MATCH" "1" "AT2G23090" "AT2G23090" "Uncharacterized protein family SERF" "Gene" ""
AT2G23140		AT2G23140 "MATCH" "1" "AT2G23140" "PUB4" "RING/U-box superfamily protein with ARM repeat domain-containing protein" "Gene" ""
AT2G23260		AT2G23260 "MATCH" "1" "AT2G23260" "UGT84B1" "UDP-glucosyl transferase 84B1" "Gene" ""
AT2G23321		AT2G23321 "MATCH" "1" "AT2G23321" "AT2G23321" "hypothetical protein" "Gene" ""
AT2G23430		AT2G23430 "MATCH" "1" "AT2G23430" "ICK1" "Cyclin-dependent kinase inhibitor family protein" "Gene" ""
AT2G23680		AT2G23680 "MATCH" "1" "AT2G23680" "AT2G23680" "Cold acclimation protein WCOR413 family" "Gene" ""
AT2G23810		AT2G23810 "MATCH" "1" "AT2G23810" "TET8" "tetraspanin8" "Gene" ""
AT2G24200		AT2G24200 "MATCH" "1" "AT2G24200" "LAP1" "Cytosol aminopeptidase family protein" "Gene" ""
AT2G24430		AT2G24430 "MATCH" "1" "AT2G24430" "NAC038" "NAC domain containing protein 38" "Gene" ""
AT2G24535		AT2G24535 "MATCH" "1" "AT2G24535" "AT2G24535" "hypothetical protein" "Gene" ""
AT2G24860		AT2G24860 "MATCH" "1" "AT2G24860" "AT2G24860" "DnaJ/Hsp40 cysteine-rich domain superfamily protein" "Gene" ""
AT2G25440		AT2G25440 "MATCH" "1" "AT2G25440" "RLP20" "receptor like protein 20" "Gene" ""
AT2G25600		AT2G25600 "MATCH" "1" "AT2G25600" "SPIK" "Shaker pollen inward K channel" "Gene" ""
AT2G25930		AT2G25930 "MATCH" "1" "AT2G25930" "ELF3" "hydroxyproline-rich glycoprotein family protein" "Gene" ""
AT2G26190		AT2G26190 "MATCH" "1" "AT2G26190" "AT2G26190" "calmodulin-binding family protein" "Gene" ""
AT2G26210		AT2G26210 "MATCH" "1" "AT2G26210" "AT2G26210" "Ankyrin repeat family protein" "Gene" ""
AT2G26240		AT2G26240 "MATCH" "1" "AT2G26240" "AT2G26240" "Transmembrane proteins 14C" "Gene" ""
AT2G26340		AT2G26340 "MATCH" "1" "AT2G26340" "AT2G26340" "hypothetical protein" "Gene" ""
AT2G26355		AT2G26355 "MATCH" "1" "AT2G26355" "AT2G26355" "Natural antisense transcript overlaps with AT2G26360" "Gene" ""
AT2G26400		AT2G26400 "MATCH" "1" "AT2G26400" "ARD3" "acireductone dioxygenase 3" "Gene" ""
AT2G26670		AT2G26670 "MATCH" "1" "AT2G26670" "TED4" "Plant heme oxygenase (decyclizing) family protein" "Gene" ""
AT2G26710		AT2G26710 "MATCH" "1" "AT2G26710" "BAS1" "Cytochrome P450 superfamily protein" "Gene" ""
AT2G26800		AT2G26800 "MATCH" "1" "AT2G26800" "AT2G26800" "Aldolase superfamily protein" "Gene" ""
AT2G26975		AT2G26975 "MATCH" "1" "AT2G26975" "COPT6" "Ctr copper transporter family" "Gene" ""
AT2G27260		AT2G27260 "MATCH" "1" "AT2G27260" "AT2G27260" "Late embryogenesis abundant (LEA) hydroxyproline-rich glycoprotein family" "Gene" ""
AT2G27290		AT2G27290 "MATCH" "1" "AT2G27290" "AT2G27290" "FAM210B-like protein	putative (DUF1279)" "Gene" ""
AT2G27389		AT2G27389 "MATCH" "1" "AT2G27389" "AT2G27389" "hypothetical protein" "Gene" ""
AT2G27490		AT2G27490 "MATCH" "1" "AT2G27490" "ATCOAE" "dephospho-CoA kinase family" "Gene" ""
AT2G27830		AT2G27830 "MATCH" "1" "AT2G27830" "AT2G27830" "hypothetical protein" "Gene" ""
AT2G28210		AT2G28210 "MATCH" "1" "AT2G28210" "ACA2" "alpha carbonic anhydrase 2" "Gene" ""
AT2G28270		AT2G28270 "MATCH" "1" "AT2G28270" "AT2G28270" "Cysteine/Histidine-rich C1 domain family protein" "Gene" ""
AT2G28290		AT2G28290 "MATCH" "1" "AT2G28290" "SYD" "P-loop containing nucleoside triphosphate hydrolases superfamily protein" "Gene" ""
AT2G28400		AT2G28400 "MATCH" "1" "AT2G28400" "AT2G28400" "senescence regulator (Protein of unknown function	DUF584)" "Gene" ""
AT2G28720		AT2G28720 "MATCH" "1" "AT2G28720" "AT2G28720" "Histone superfamily protein" "Gene" ""
AT2G28755		AT2G28755 "MATCH" "1" "AT2G28755" "AT2G28755" "UDP-D-glucuronate carboxy-lyase-like protein" "Gene" ""
AT2G28800		AT2G28800 "MATCH" "1" "AT2G28800" "ALB3" "63 kDa inner membrane family protein" "Gene" ""
AT2G28830		AT2G28830 "MATCH" "1" "AT2G28830" "PUB12" "armadillo/beta-catenin repeat protein" "Gene" ""
AT2G28910		AT2G28910 "MATCH" "1" "AT2G28910" "CXIP4" "CAX interacting protein 4" "Gene" ""
AT2G29090		AT2G29090 "MATCH" "1" "AT2G29090" "CYP707A2" "cytochrome P450	family 707	subfamily A	polypeptide 2" "Gene" ""
AT2G29400		AT2G29400 "MATCH" "1" "AT2G29400" "TOPP1" "type one protein phosphatase 1" "Gene" ""
AT2G29410		AT2G29410 "MATCH" "1" "AT2G29410" "MTPB1" "metal tolerance protein B1" "Gene" ""
AT2G29480		AT2G29480 "MATCH" "1" "AT2G29480" "GSTU2" "glutathione S-transferase tau 2" "Gene" ""
AT2G30395		AT2G30395 "MATCH" "1" "AT2G30395" "OFP17" "ovate family protein 17" "Gene" ""
AT2G30440		AT2G30440 "MATCH" "1" "AT2G30440" "TPP" "thylakoid processing peptide" "Gene" ""
AT2G30620		AT2G30620 "MATCH" "1" "AT2G30620" "AT2G30620" "winged-helix DNA-binding transcription factor family protein" "Gene" ""
AT2G30750		AT2G30750 "MATCH" "1" "AT2G30750" "CYP71A12" "cytochrome P450 family 71 polypeptide" "Gene" ""
AT2G30840		AT2G30840 "MATCH" "1" "AT2G30840" "AT2G30840" "2-oxoglutarate (2OG) and Fe(II)-dependent oxygenase superfamily protein" "Gene" ""
AT2G30942		AT2G30942 "MATCH" "1" "AT2G30942" "AT2G30942" "transmembrane protein	putative (DUF3317)" "Gene" ""
AT2G30990		AT2G30990 "MATCH" "1" "AT2G30990" "AT2G30990" "arginine N-methyltransferase	putative (DUF688)" "Gene" ""
AT2G31090		AT2G31090 "MATCH" "1" "AT2G31090" "AT2G31090" "transmembrane protein" "Gene" ""
AT2G31160		AT2G31160 "MATCH" "1" "AT2G31160" "LSH3" "LIGHT-DEPENDENT SHORT HYPOCOTYLS-like protein (DUF640)" "Gene" ""
AT2G31260		AT2G31260 "MATCH" "1" "AT2G31260" "APG9" "autophagy 9 (APG9)" "Gene" ""
AT2G31800		AT2G31800 "MATCH" "1" "AT2G31800" "AT2G31800" "Integrin-linked protein kinase family" "Gene" ""
AT2G31940		AT2G31940 "MATCH" "1" "AT2G31940" "AT2G31940" "oxidoreductase/transition metal ion-binding protein" "Gene" ""
AT2G31990		AT2G31990 "MATCH" "1" "AT2G31990" "AT2G31990" "Exostosin family protein" "Gene" ""
AT2G32030		AT2G32030 "MATCH" "1" "AT2G32030" "AT2G32030" "Acyl-CoA N-acyltransferases (NAT) superfamily protein" "Gene" ""
AT2G32090		AT2G32090 "MATCH" "1" "AT2G32090" "AT2G32090" "Lactoylglutathione lyase / glyoxalase I family protein" "Gene" ""
AT2G32140		AT2G32140 "MATCH" "1" "AT2G32140" "AT2G32140" "transmembrane receptor" "Gene" ""
AT2G32160		AT2G32160 "MATCH" "1" "AT2G32160" "AT2G32160" "S-adenosyl-L-methionine-dependent methyltransferases superfamily protein" "Gene" ""
AT2G32340		AT2G32340 "MATCH" "1" "AT2G32340" "AT2G32340" "TraB family protein" "Gene" ""
AT2G32460		AT2G32460 "MATCH" "1" "AT2G32460" "MYB101" "myb domain protein 101" "Gene" ""
AT2G32670		AT2G32670 "MATCH" "1" "AT2G32670" "VAMP725" "vesicle-associated membrane protein 725" "Gene" ""
AT2G33120		AT2G33120 "MATCH" "1" "AT2G33120" "SAR1" "synaptobrevin-related protein 1" "Gene" ""
AT2G33130		AT2G33130 "MATCH" "1" "AT2G33130" "RALFL18" "ralf-like 18" "Gene" ""
AT2G33390		AT2G33390 "MATCH" "1" "AT2G33390" "AT2G33390" "hypothetical protein" "Gene" ""
AT2G33480		AT2G33480 "MATCH" "1" "AT2G33480" "NAC041" "NAC domain containing protein 41" "Gene" ""
AT2G33490		AT2G33490 "MATCH" "1" "AT2G33490" "AT2G33490" "hydroxyproline-rich glycoprotein family protein" "Gene" ""
AT2G33540		AT2G33540 "MATCH" "1" "AT2G33540" "CPL3" "C-terminal domain phosphatase-like 3" "Gene" ""
AT2G33700		AT2G33700 "MATCH" "1" "AT2G33700" "PP2CG1" "Protein phosphatase 2C family protein" "Gene" ""
AT2G33710		AT2G33710 "MATCH" "1" "AT2G33710" "AT2G33710" "Integrase-type DNA-binding superfamily protein" "Gene" ""
AT2G33830		AT2G33830 "MATCH" "1" "AT2G33830" "AT2G33830" "Dormancy/auxin associated family protein" "Gene" ""
AT2G35050		AT2G35050 "MATCH" "1" "AT2G35050" "AT2G35050" "kinase superfamily with octicosapeptide/Phox/Bem1p domain-containing protein" "Gene" ""
AT2G35420		AT2G35420 "MATCH" "1" "AT2G35420" "AT2G35420" "RING/U-box superfamily protein" "Gene" ""
AT2G35540		AT2G35540 "MATCH" "1" "AT2G35540" "AT2G35540" "DNAJ heat shock N-terminal domain-containing protein" "Gene" ""
AT2G35910		AT2G35910 "MATCH" "1" "AT2G35910" "AT2G35910" "RING/U-box superfamily protein" "Gene" ""
AT2G35930		AT2G35930 "MATCH" "1" "AT2G35930" "PUB23" "plant U-box 23" "Gene" ""
AT2G36020		AT2G36020 "MATCH" "1" "AT2G36020" "HVA22J" "HVA22-like protein J" "Gene" ""
AT2G36170		AT2G36170 "MATCH" "1" "AT2G36170" "AT2G36170" "60S ribosomal protein L40-1" "Gene" ""
AT2G36325		AT2G36325 "MATCH" "1" "AT2G36325" "AT2G36325" "GDSL-like Lipase/Acylhydrolase superfamily protein" "Gene" ""
AT2G36410		AT2G36410 "MATCH" "1" "AT2G36410" "AT2G36410" "transcriptional activator (DUF662)" "Gene" ""
AT2G36470		AT2G36470 "MATCH" "1" "AT2G36470" "AT2G36470" "DUF868 family protein	putative (DUF868)" "Gene" ""
AT2G36540		AT2G36540 "MATCH" "1" "AT2G36540" "AT2G36540" "Haloacid dehalogenase-like hydrolase (HAD) superfamily protein" "Gene" ""
AT2G36680		AT2G36680 "MATCH" "1" "AT2G36680" "AT2G36680" "Modifier of rudimentary (Mod(r)) protein" "Gene" ""
AT2G37210		AT2G37210 "MATCH" "1" "AT2G37210" "LOG3" "lysine decarboxylase family protein" "Gene" ""
AT2G37430		AT2G37430 "MATCH" "1" "AT2G37430" "ZAT11" "C2H2 and C2HC zinc fingers superfamily protein" "Gene" ""
AT2G37710		AT2G37710 "MATCH" "1" "AT2G37710" "RLK" "receptor lectin kinase" "Gene" ""
AT2G37740		AT2G37740 "MATCH" "1" "AT2G37740" "ZFP10" "zinc-finger protein 10" "Gene" ""
AT2G37830		AT2G37830 "MATCH" "1" "AT2G37830" "AT2G37830" "pseudogene of glycine-rich protein" "Pseudogene" ""
AT2G37940		AT2G37940 "MATCH" "1" "AT2G37940" "AtIPCS2" "Inositol phosphorylceramide synthase 2" "Gene" ""
AT2G38255		AT2G38255 "MATCH" "1" "AT2G38255" "AT2G38255" "hypothetical protein (DUF239)" "Gene" ""
AT2G38370		AT2G38370 "MATCH" "1" "AT2G38370" "AT2G38370" "weak chloroplast movement under blue light protein (DUF827)" "Gene" ""
AT2G38470		AT2G38470 "MATCH" "1" "AT2G38470" "WRKY33" "WRKY DNA-binding protein 33" "Gene" ""
AT2G38610		AT2G38610 "MATCH" "1" "AT2G38610" "AT2G38610" "RNA-binding KH domain-containing protein" "Gene" ""
AT2G38640		AT2G38640 "MATCH" "1" "AT2G38640" "AT2G38640" "LURP-one-like protein (DUF567)" "Gene" ""
AT2G38830		AT2G38830 "MATCH" "1" "AT2G38830" "AT2G38830" "Ubiquitin-conjugating enzyme/RWD-like protein" "Gene" ""
AT2G39410		AT2G39410 "MATCH" "1" "AT2G39410" "AT2G39410" "alpha/beta-Hydrolases superfamily protein" "Gene" ""
AT2G39480		AT2G39480 "MATCH" "1" "AT2G39480" "ABCB6" "P-glycoprotein 6" "Gene" ""
AT2G39518		AT2G39518 "MATCH" "1" "AT2G39518" "AT2G39518" "Uncharacterized protein family (UPF0497)" "Gene" ""
AT2G39650		AT2G39650 "MATCH" "1" "AT2G39650" "AT2G39650" "cruciferin (DUF506)" "Gene" ""
AT2G39660		AT2G39660 "MATCH" "1" "AT2G39660" "BIK1" "botrytis-induced kinase1" "Gene" ""
AT2G39725		AT2G39725 "MATCH" "1" "AT2G39725" "AT2G39725" "LYR family of Fe/S cluster biogenesis protein" "Gene" ""
AT2G39950		AT2G39950 "MATCH" "1" "AT2G39950" "AT2G39950" "flocculation protein" "Gene" ""
AT2G40095		AT2G40095 "MATCH" "1" "AT2G40095" "AT2G40095" "Alpha/beta hydrolase related protein" "Gene" ""
AT2G40100		AT2G40100 "MATCH" "1" "AT2G40100" "LHCB4.3" "light harvesting complex photosystem II" "Gene" ""
AT2G40110		AT2G40110 "MATCH" "1" "AT2G40110" "AT2G40110" "Yippee family putative zinc-binding protein" "Gene" ""
AT2G40116		AT2G40116 "MATCH" "1" "AT2G40116" "AT2G40116" "Phosphoinositide-specific phospholipase C family protein" "Gene" ""
AT2G40140		AT2G40140 "MATCH" "1" "AT2G40140" "CZF1" "zinc finger (CCCH-type) family protein" "Gene" ""
AT2G40270		AT2G40270 "MATCH" "1" "AT2G40270" "AT2G40270" "Protein kinase family protein" "Gene" ""
AT2G40340		AT2G40340 "MATCH" "1" "AT2G40340" "DREB2C" "Integrase-type DNA-binding superfamily protein" "Gene" ""
AT2G40810		AT2G40810 "MATCH" "1" "AT2G40810" "ATG18C" "yeast autophagy-like protein" "Gene" ""
AT2G40850		AT2G40850 "MATCH" "1" "AT2G40850" "PI4K GAMMA 1" "phosphoinositide 4-kinase gamma 1" "Gene" ""
AT2G40930		AT2G40930 "MATCH" "1" "AT2G40930" "UBP5" "ubiquitin-specific protease 5" "Gene" ""
AT2G41010		AT2G41010 "MATCH" "1" "AT2G41010" "CAMBP25" "calmodulin (CAM)-binding protein of 25 kDa" "Gene" ""
AT2G41060		AT2G41060 "MATCH" "1" "AT2G41060" "AT2G41060" "RNA-binding (RRM/RBD/RNP motifs) family protein" "Gene" ""
AT2G41440		AT2G41440 "MATCH" "1" "AT2G41440" "AT2G41440" "agamous-like MADS-box protein" "Gene" ""
AT2G41505		AT2G41505 "MATCH" "1" "AT2G41505" "AT2G41505" "hypothetical protein" "Gene" ""
AT2G41640		AT2G41640 "MATCH" "1" "AT2G41640" "AT2G41640" "Glycosyltransferase family 61 protein" "Gene" ""
AT2G41790		AT2G41790 "MATCH" "1" "AT2G41790" "AT2G41790" "Insulinase (Peptidase family M16) family protein" "Gene" ""
AT2G41835		AT2G41835 "MATCH" "1" "AT2G41835" "AT2G41835" "zinc finger (C2H2 type	AN1-like) family protein" "Gene" ""
AT2G41880		AT2G41880 "MATCH" "1" "AT2G41880" "GK-1" "guanylate kinase 1" "Gene" ""
AT2G42270		AT2G42270 "MATCH" "1" "AT2G42270" "AT2G42270" "U5 small nuclear ribonucleoprotein helicase" "Gene" ""
AT2G42400		AT2G42400 "MATCH" "1" "AT2G42400" "VOZ2" "vascular plant one zinc finger protein 2" "Gene" ""
AT2G42560		AT2G42560 "MATCH" "1" "AT2G42560" "AT2G42560" "late embryogenesis abundant domain-containing protein / LEA domain-containing protein" "Gene" ""
AT2G42790		AT2G42790 "MATCH" "1" "AT2G42790" "CSY3" "citrate synthase 3" "Gene" ""
AT2G42950		AT2G42950 "MATCH" "1" "AT2G42950" "AT2G42950" "Magnesium transporter CorA-like family protein" "Gene" ""
AT2G42980		AT2G42980 "MATCH" "1" "AT2G42980" "AT2G42980" "Eukaryotic aspartyl protease family protein" "Gene" ""
AT2G42990		AT2G42990 "MATCH" "1" "AT2G42990" "AT2G42990" "GDSL-like Lipase/Acylhydrolase superfamily protein" "Gene" ""
AT2G43760		AT2G43760 "MATCH" "1" "AT2G43760" "AT2G43760" "molybdopterin biosynthesis MoaE family protein" "Gene" ""
AT2G43930		AT2G43930 "MATCH" "1" "AT2G43930" "AT2G43930" "Protein kinase superfamily protein" "Gene" ""
AT2G44010		AT2G44010 "MATCH" "1" "AT2G44010" "AT2G44010" "hypothetical protein" "Gene" ""
AT2G44410		AT2G44410 "MATCH" "1" "AT2G44410" "AT2G44410" "RING/U-box superfamily protein" "Gene" ""
AT2G44460		AT2G44460 "MATCH" "1" "AT2G44460" "BGLU28" "beta glucosidase 28" "Gene" ""
AT2G44490		AT2G44490 "MATCH" "1" "AT2G44490" "PEN2" "Glycosyl hydrolase superfamily protein" "Gene" ""
AT2G44790		AT2G44790 "MATCH" "1" "AT2G44790" "UCC2" "uclacyanin 2" "Gene" ""
AT2G44870		AT2G44870 "MATCH" "1" "AT2G44870" "AT2G44870" "replicase polyprotein 1ab protein" "Gene" ""
AT2G45320		AT2G45320 "MATCH" "1" "AT2G45320" "AT2G45320" "polyphosphatidylinositol phosphatase" "Gene" ""
AT2G45600		AT2G45600 "MATCH" "1" "AT2G45600" "AT2G45600" "alpha/beta-Hydrolases superfamily protein" "Gene" ""
AT2G45760		AT2G45760 "MATCH" "1" "AT2G45760" "BAP2" "BON association protein 2" "Gene" ""
AT2G45910		AT2G45910 "MATCH" "1" "AT2G45910" "AT2G45910" "U-box domain-containing protein kinase family protein" "Gene" ""
AT2G46030		AT2G46030 "MATCH" "1" "AT2G46030" "UBC6" "ubiquitin-conjugating enzyme 6" "Gene" ""
AT2G46330		AT2G46330 "MATCH" "1" "AT2G46330" "AGP16" "arabinogalactan protein 16" "Gene" ""
AT2G46400		AT2G46400 "MATCH" "1" "AT2G46400" "WRKY46" "WRKY DNA-binding protein 46" "Gene" ""
AT2G46430		AT2G46430 "MATCH" "1" "AT2G46430" "CNGC3" "cyclic nucleotide gated channel 3" "Gene" ""
AT2G46530		AT2G46530 "MATCH" "1" "AT2G46530" "ARF11" "auxin response factor 11" "Gene" ""
AT2G46550		AT2G46550 "MATCH" "1" "AT2G46550" "AT2G46550" "transmembrane protein" "Gene" ""
AT2G46620		AT2G46620 "MATCH" "1" "AT2G46620" "AT2G46620" "P-loop containing nucleoside triphosphate hydrolases superfamily protein" "Gene" ""
AT2G46790		AT2G46790 "MATCH" "1" "AT2G46790" "PRR9" "pseudo-response regulator 9" "Gene" ""
AT2G46940		AT2G46940 "MATCH" "1" "AT2G46940" "AT2G46940" "fold protein" "Gene" ""
AT2G47130		AT2G47130 "MATCH" "1" "AT2G47130" "SDR3" "NAD(P)-binding Rossmann-fold superfamily protein" "Gene" ""
AT2G47180		AT2G47180 "MATCH" "1" "AT2G47180" "GolS1" "galactinol synthase 1" "Gene" ""
AT3G01175		AT3G01175 "MATCH" "1" "AT3G01175" "AT3G01175" "transmembrane protein" "Gene" ""
AT3G01290		AT3G01290 "MATCH" "1" "AT3G01290" "HIR2" "SPFH/Band 7/PHB domain-containing membrane-associated protein family" "Gene" ""
AT3G01320		AT3G01320 "MATCH" "1" "AT3G01320" "SNL1" "SIN3-like 1" "Gene" ""
AT3G01650		AT3G01650 "MATCH" "1" "AT3G01650" "RGLG1" "RING domain ligase1" "Gene" ""
AT3G01830		AT3G01830 "MATCH" "1" "AT3G01830" "AT3G01830" "Calcium-binding EF-hand family protein" "Gene" ""
AT3G01920		AT3G01920 "MATCH" "1" "AT3G01920" "AT3G01920" "DHBP synthase RibB-like alpha/beta domain-containing protein" "Gene" ""
AT3G02260		AT3G02260 "MATCH" "1" "AT3G02260" "BIG" "auxin transport protein (BIG)" "Gene" ""
AT3G02695		AT3G02695 "MATCH" "1" "AT3G02695" "" "" "Gene" ""
AT3G02700		AT3G02700 "MATCH" "1" "AT3G02700" "AT3G02700" "NC domain-containing protein-like protein" "Gene" ""
AT3G02750		AT3G02750 "MATCH" "1" "AT3G02750" "AT3G02750" "Protein phosphatase 2C family protein" "Gene" ""
AT3G02770		AT3G02770 "MATCH" "1" "AT3G02770" "AT3G02770" "Ribonuclease E inhibitor RraA/Dimethylmenaquinone methyltransferase" "Gene" ""
AT3G02945		AT3G02945 "MATCH" "1" "AT3G02945" "" "" "Gene" ""
AT3G03310		AT3G03310 "MATCH" "1" "AT3G03310" "LCAT3" "lecithin:cholesterol acyltransferase 3" "Gene" ""
AT3G03330		AT3G03330 "MATCH" "1" "AT3G03330" "AT3G03330" "NAD(P)-binding Rossmann-fold superfamily protein" "Gene" ""
AT3G03470		AT3G03470 "MATCH" "1" "AT3G03470" "CYP89A9" "cytochrome P450	family 87	subfamily A	polypeptide 9" "Gene" ""
AT3G03610		AT3G03610 "MATCH" "1" "AT3G03610" "AT3G03610" "ELMO/CED-12 family protein" "Gene" ""
AT3G03890		AT3G03890 "MATCH" "1" "AT3G03890" "AT3G03890" "FMN binding protein" "Gene" ""
AT3G04060		AT3G04060 "MATCH" "1" "AT3G04060" "NAC046" "NAC domain containing protein 46" "Gene" ""
AT3G04240		AT3G04240 "MATCH" "1" "AT3G04240" "SEC" "Tetratricopeptide repeat (TPR)-like superfamily protein" "Gene" ""
AT3G04630		AT3G04630 "MATCH" "1" "AT3G04630" "WDL1" "WVD2-like 1" "Gene" ""
AT3G04640		AT3G04640 "MATCH" "1" "AT3G04640" "AT3G04640" "glycine-rich protein" "Gene" ""
AT3G04700		AT3G04700 "MATCH" "1" "AT3G04700" "AT3G04700" "carboxylate clamp-TPR protein (DUF1685)" "Gene" ""
AT3G04715		AT3G04715 "MATCH" "1" "AT3G04715" "AT3G04715" "pseudogene of Protein kinase superfamily protein" "Pseudogene" ""
AT3G04930		AT3G04930 "MATCH" "1" "AT3G04930" "AT3G04930" "DNA-binding storekeeper protein-related transcriptional regulator" "Gene" ""
AT3G05005		AT3G05005 "MATCH" "1" "AT3G05005" "" "" "Gene" ""
AT3G05090		AT3G05090 "MATCH" "1" "AT3G05090" "LRS1" "Transducin/WD40 repeat-like superfamily protein" "Gene" ""
AT3G05250		AT3G05250 "MATCH" "1" "AT3G05250" "AT3G05250" "RING/U-box superfamily protein" "Gene" ""
AT3G05360		AT3G05360 "MATCH" "1" "AT3G05360" "RLP30" "receptor like protein 30" "Gene" ""
AT3G05830		AT3G05830 "MATCH" "1" "AT3G05830" "AT3G05830" "spindle pole body component-like protein" "Gene" ""
AT3G05990		AT3G05990 "MATCH" "1" "AT3G05990" "AT3G05990" "Leucine-rich repeat (LRR) family protein" "Gene" ""
AT3G06080		AT3G06080 "MATCH" "1" "AT3G06080" "TBL10" "trichome birefringence-like protein (DUF828)" "Gene" ""
AT3G06170		AT3G06170 "MATCH" "1" "AT3G06170" "AT3G06170" "Serinc-domain containing serine and sphingolipid biosynthesis protein" "Gene" ""
AT3G06190		AT3G06190 "MATCH" "1" "AT3G06190" "BPM2" "BTB-POZ and MATH domain 2" "Gene" ""
AT3G06480		AT3G06480 "MATCH" "1" "AT3G06480" "AT3G06480" "DEAD box RNA helicase family protein" "Gene" ""
AT3G06483		AT3G06483 "MATCH" "1" "AT3G06483" "PDK" "pyruvate dehydrogenase kinase" "Gene" ""
AT3G07040		AT3G07040 "MATCH" "1" "AT3G07040" "RPM1" "NB-ARC domain-containing disease resistance protein" "Gene" ""
AT3G07195		AT3G07195 "MATCH" "1" "AT3G07195" "AT3G07195" "RPM1-interacting protein 4 (RIN4) family protein" "Gene" ""
AT3G07530		AT3G07530 "MATCH" "1" "AT3G07530" "AT3G07530" "integrator complex subunit" "Gene" ""
AT3G07650		AT3G07650 "MATCH" "1" "AT3G07650" "COL9" "CONSTANS-like 9" "Gene" ""
AT3G07760		AT3G07760 "MATCH" "1" "AT3G07760" "AT3G07760" "Sterile alpha motif (SAM) domain-containing protein" "Gene" ""
AT3G07870		AT3G07870 "MATCH" "1" "AT3G07870" "AT3G07870" "F-box and associated interaction domains-containing protein" "Gene" ""
AT3G07930		AT3G07930 "MATCH" "1" "AT3G07930" "AT3G07930" "DNA glycosylase superfamily protein" "Gene" ""
AT3G08640		AT3G08640 "MATCH" "1" "AT3G08640" "AT3G08640" "alphavirus core family protein (DUF3411)" "Gene" ""
AT3G08690		AT3G08690 "MATCH" "1" "AT3G08690" "UBC11" "ubiquitin-conjugating enzyme 11" "Gene" ""
AT3G08710		AT3G08710 "MATCH" "1" "AT3G08710" "TH9" "thioredoxin H-type 9" "Gene" ""
AT3G09000		AT3G09000 "MATCH" "1" "AT3G09000" "AT3G09000" "proline-rich family protein" "Gene" ""
AT3G09010		AT3G09010 "MATCH" "1" "AT3G09010" "AT3G09010" "Protein kinase superfamily protein" "Gene" ""
AT3G09020		AT3G09020 "MATCH" "1" "AT3G09020" "AT3G09020" "alpha 1	4-glycosyltransferase family protein" "Gene" ""
AT3G09220		AT3G09220 "MATCH" "1" "AT3G09220" "LAC7" "laccase 7" "Gene" ""
AT3G09370		AT3G09370 "MATCH" "1" "AT3G09370" "MYB3R-3" "myb domain protein 3r-3" "Gene" ""
AT3G09520		AT3G09520 "MATCH" "1" "AT3G09520" "EXO70H4" "exocyst subunit exo70 family protein H4" "Gene" ""
AT3G09840		AT3G09840 "MATCH" "1" "AT3G09840" "CDC48" "cell division cycle 48" "Gene" ""
AT3G09920		AT3G09920 "MATCH" "1" "AT3G09920" "PIP5K9" "phosphatidyl inositol monophosphate 5 kinase" "Gene" ""
AT3G10230		AT3G10230 "MATCH" "1" "AT3G10230" "LYC" "lycopene cyclase" "Gene" ""
AT3G10430		AT3G10430 "MATCH" "1" "AT3G10430" "AT3G10430" "F-box and associated interaction domains-containing protein" "Gene" ""
AT3G10500		AT3G10500 "MATCH" "1" "AT3G10500" "NAC053" "NAC domain containing protein 53" "Gene" ""
AT3G10640		AT3G10640 "MATCH" "1" "AT3G10640" "VPS60.1" "SNF7 family protein" "Gene" ""
AT3G10740		AT3G10740 "MATCH" "1" "AT3G10740" "ASD1" "alpha-L-arabinofuranosidase 1" "Gene" ""
AT3G10770		AT3G10770 "MATCH" "1" "AT3G10770" "AT3G10770" "Single-stranded nucleic acid binding R3H protein" "Gene" ""
AT3G10915		AT3G10915 "MATCH" "1" "AT3G10915" "AT3G10915" "Reticulon family protein" "Gene" ""
AT3G10930		AT3G10930 "MATCH" "1" "AT3G10930" "AT3G10930" "hypothetical protein" "Gene" ""
AT3G10985		AT3G10985 "MATCH" "1" "AT3G10985" "SAG20" "senescence associated gene 20" "Gene" ""
AT3G11150		AT3G11150 "MATCH" "1" "AT3G11150" "AT3G11150" "2-oxoglutarate (2OG) and Fe(II)-dependent oxygenase superfamily protein" "Gene" ""
AT3G11230		AT3G11230 "MATCH" "1" "AT3G11230" "AT3G11230" "Yippee family putative zinc-binding protein" "Gene" ""
AT3G11340		AT3G11340 "MATCH" "1" "AT3G11340" "UGT76B1" "UDP-Glycosyltransferase superfamily protein" "Gene" ""
AT3G11570		AT3G11570 "MATCH" "1" "AT3G11570" "TBL8" "TRICHOME BIREFRINGENCE-LIKE 8" "Gene" ""
AT3G11810		AT3G11810 "MATCH" "1" "AT3G11810" "AT3G11810" "transmembrane protein" "Gene" ""
AT3G11820		AT3G11820 "MATCH" "1" "AT3G11820" "SYP121" "syntaxin of plants 121" "Gene" ""
AT3G11840		AT3G11840 "MATCH" "1" "AT3G11840" "PUB24" "E3 ubiquitin-protein ligase PUB24-like protein" "Gene" ""
AT3G12100		AT3G12100 "MATCH" "1" "AT3G12100" "AT3G12100" "Cation efflux family protein" "Gene" ""
AT3G12200		AT3G12200 "MATCH" "1" "AT3G12200" "Nek7" "NIMA-related kinase 7" "Gene" ""
AT3G12250		AT3G12250 "MATCH" "1" "AT3G12250" "TGA6" "TGACG motif-binding factor 6" "Gene" ""
AT3G12320		AT3G12320 "MATCH" "1" "AT3G12320" "AT3G12320" "hypothetical protein" "Gene" ""
AT3G12570		AT3G12570 "MATCH" "1" "AT3G12570" "FYD" "FYD" "Gene" ""
AT3G12630		AT3G12630 "MATCH" "1" "AT3G12630" "SAP5" "A20/AN1-like zinc finger family protein" "Gene" ""
AT3G12730		AT3G12730 "MATCH" "1" "AT3G12730" "AT3G12730" "Homeodomain-like superfamily protein" "Gene" ""
AT3G13330		AT3G13330 "MATCH" "1" "AT3G13330" "PA200" "proteasome activating protein 200" "Gene" ""
AT3G13380		AT3G13380 "MATCH" "1" "AT3G13380" "BRL3" "BRI1-like 3" "Gene" ""
AT3G13435		AT3G13435 "MATCH" "1" "AT3G13435" "AT3G13435" "transmembrane protein" "Gene" ""
AT3G13500		AT3G13500 "MATCH" "1" "AT3G13500" "AT3G13500" "hypothetical protein" "Gene" ""
AT3G13550		AT3G13550 "MATCH" "1" "AT3G13550" "FUS9" "Ubiquitin-conjugating enzyme family protein" "Gene" ""
AT3G13790		AT3G13790 "MATCH" "1" "AT3G13790" "ATBFRUCT1" "Glycosyl hydrolases family 32 protein" "Gene" ""
AT3G13900		AT3G13900 "MATCH" "1" "AT3G13900" "AT3G13900" "ATPase E1-E2 type family protein / haloacid dehalogenase-like hydrolase family protein" "Gene" ""
AT3G13950		AT3G13950 "MATCH" "1" "AT3G13950" "AT3G13950" "ankyrin" "Gene" ""
AT3G13965		AT3G13965 "MATCH" "1" "AT3G13965" "AT3G13965" "pseudogene of proline-rich family protein" "Pseudogene" ""
AT3G14070		AT3G14070 "MATCH" "1" "AT3G14070" "CAX9" "cation exchanger 9" "Gene" ""
AT3G14270		AT3G14270 "MATCH" "1" "AT3G14270" "FAB1B" "phosphatidylinositol-4-phosphate 5-kinase family protein" "Gene" ""
AT3G14460		AT3G14460 "MATCH" "1" "AT3G14460" "AT3G14460" "LRR and NB-ARC domains-containing disease resistance protein" "Gene" ""
AT3G14470		AT3G14470 "MATCH" "1" "AT3G14470" "AT3G14470" "NB-ARC domain-containing disease resistance protein" "Gene" ""
AT3G14590		AT3G14590 "MATCH" "1" "AT3G14590" "NTMC2T6.2" "Calcium-dependent lipid-binding (CaLB domain) family protein" "Gene" ""
AT3G14630		AT3G14630 "MATCH" "1" "AT3G14630" "CYP72A9" "cytochrome P450	family 72	subfamily A	polypeptide 9" "Gene" ""
AT3G14690		AT3G14690 "MATCH" "1" "AT3G14690" "CYP72A15" "cytochrome P450	family 72	subfamily A	polypeptide 15" "Gene" ""
AT3G14840		AT3G14840 "MATCH" "1" "AT3G14840" "AT3G14840" "Leucine-rich repeat transmembrane protein kinase" "Gene" ""
AT3G15070		AT3G15070 "MATCH" "1" "AT3G15070" "AT3G15070" "RING/U-box superfamily protein" "Gene" ""
AT3G15270		AT3G15270 "MATCH" "1" "AT3G15270" "SPL5" "squamosa promoter binding protein-like 5" "Gene" ""
AT3G15355		AT3G15355 "MATCH" "1" "AT3G15355" "UBC25" "ubiquitin-conjugating enzyme 25" "Gene" ""
AT3G15400		AT3G15400 "MATCH" "1" "AT3G15400" "ATA20" "anther 20" "Gene" ""
AT3G15518		AT3G15518 "MATCH" "1" "AT3G15518" "AT3G15518" "hypothetical protein" "Gene" ""
AT3G15534		AT3G15534 "MATCH" "1" "AT3G15534" "AT3G15534" "hypothetical protein" "Gene" ""
AT3G15536		AT3G15536 "MATCH" "1" "AT3G15536" "AT3G15536" "" "Gene" ""
AT3G15580		AT3G15580 "MATCH" "1" "AT3G15580" "APG8H" "Ubiquitin-like superfamily protein" "Gene" ""
AT3G15760		AT3G15760 "MATCH" "1" "AT3G15760" "AT3G15760" "cytochrome P450 family protein" "Gene" ""
AT3G15770		AT3G15770 "MATCH" "1" "AT3G15770" "AT3G15770" "hypothetical protein" "Gene" ""
AT3G15780		AT3G15780 "MATCH" "1" "AT3G15780" "AT3G15780" "transmembrane protein" "Gene" ""
AT3G15900		AT3G15900 "MATCH" "1" "AT3G15900" "AT3G15900" "homoserine O-acetyltransferase" "Gene" ""
AT3G16510		AT3G16510 "MATCH" "1" "AT3G16510" "AT3G16510" "Calcium-dependent lipid-binding (CaLB domain) family protein" "Gene" ""
AT3G16720		AT3G16720 "MATCH" "1" "AT3G16720" "ATL2" "TOXICOS EN LEVADURA 2" "Gene" ""
AT3G16785		AT3G16785 "MATCH" "1" "AT3G16785" "PLDP1" "phospholipase D P1" "Gene" ""
AT3G16900		AT3G16900 "MATCH" "1" "AT3G16900" "AT3G16900" "LURP-one-like protein (DUF567)" "Gene" ""
AT3G16940		AT3G16940 "MATCH" "1" "AT3G16940" "AT3G16940" "calmodulin-binding transcription activator" "Gene" ""
AT3G17410		AT3G17410 "MATCH" "1" "AT3G17410" "AT3G17410" "Protein kinase superfamily protein" "Gene" ""
AT3G17690		AT3G17690 "MATCH" "1" "AT3G17690" "CNGC19" "cyclic nucleotide gated channel 19" "Gene" ""
AT3G17980		AT3G17980 "MATCH" "1" "AT3G17980" "C2" "Calcium-dependent lipid-binding (CaLB domain) family protein" "Gene" ""
AT3G18230		AT3G18230 "MATCH" "1" "AT3G18230" "AT3G18230" "Octicosapeptide/Phox/Bem1p family protein" "Gene" ""
AT3G18250		AT3G18250 "MATCH" "1" "AT3G18250" "AT3G18250" "Putative membrane lipoprotein" "Gene" ""
AT3G18290		AT3G18290 "MATCH" "1" "AT3G18290" "BTS" "zinc finger protein-like protein" "Gene" ""
AT3G18300		AT3G18300 "MATCH" "1" "AT3G18300" "AT3G18300" "hypothetical protein" "Gene" ""
AT3G18330		AT3G18330 "MATCH" "1" "AT3G18330" "AT3G18330" "F-box family protein" "Gene" ""
AT3G18370		AT3G18370 "MATCH" "1" "AT3G18370" "ATSYTF" "C2 domain-containing protein" "Gene" ""
AT3G18690		AT3G18690 "MATCH" "1" "AT3G18690" "MKS1" "MAP kinase substrate 1" "Gene" ""
AT3G18980		AT3G18980 "MATCH" "1" "AT3G18980" "ETP1" "EIN2 targeting protein1" "Gene" ""
AT3G19010		AT3G19010 "MATCH" "1" "AT3G19010" "AT3G19010" "2-oxoglutarate (2OG) and Fe(II)-dependent oxygenase superfamily protein" "Gene" ""
AT3G19150		AT3G19150 "MATCH" "1" "AT3G19150" "KRP6" "KIP-related protein 6" "Gene" ""
AT3G19260		AT3G19260 "MATCH" "1" "AT3G19260" "LOH2" "LAG1 homologue 2" "Gene" ""
AT3G19610		AT3G19610 "MATCH" "1" "AT3G19610" "AT3G19610" "hypothetical protein (DUF936)" "Gene" ""
AT3G19620		AT3G19620 "MATCH" "1" "AT3G19620" "AT3G19620" "Glycosyl hydrolase family protein" "Gene" ""
AT3G19663		AT3G19663 "MATCH" "1" "AT3G19663" "AT3G19663" "hypothetical protein" "Gene" ""
AT3G19860		AT3G19860 "MATCH" "1" "AT3G19860" "bHLH121" "basic helix-loop-helix (bHLH) DNA-binding superfamily protein" "Gene" ""
AT3G19895		AT3G19895 "MATCH" "1" "AT3G19895" "AT3G19895" "RING/U-box superfamily protein" "Gene" ""
AT3G19910		AT3G19910 "MATCH" "1" "AT3G19910" "AT3G19910" "RING/U-box superfamily protein" "Gene" ""
AT3G19920		AT3G19920 "MATCH" "1" "AT3G19920" "AT3G19920" "BTB/POZ domain protein" "Gene" ""
AT3G19960		AT3G19960 "MATCH" "1" "AT3G19960" "ATM1" "myosin 1" "Gene" ""
AT3G20170		AT3G20170 "MATCH" "1" "AT3G20170" "AT3G20170" "ARM repeat superfamily protein" "Gene" ""
AT3G20410		AT3G20410 "MATCH" "1" "AT3G20410" "CPK9" "calmodulin-domain protein kinase 9" "Gene" ""
AT3G20500		AT3G20500 "MATCH" "1" "AT3G20500" "PAP18" "purple acid phosphatase 18" "Gene" ""
AT3G20860		AT3G20860 "MATCH" "1" "AT3G20860" "NEK5" "Serine/Threonine kinase catalytic domain protein" "Gene" ""
AT3G21150		AT3G21150 "MATCH" "1" "AT3G21150" "BBX32" "B-box 32" "Gene" ""
AT3G21290		AT3G21290 "MATCH" "1" "AT3G21290" "AT3G21290" "dentin sialophosphoprotein-like protein" "Gene" ""
AT3G21295		AT3G21295 "MATCH" "1" "AT3G21295" "AT3G21295" "Tudor/PWWP/MBT superfamily protein" "Gene" ""
AT3G21610		AT3G21610 "MATCH" "1" "AT3G21610" "AT3G21610" "Acid phosphatase/vanadium-dependent haloperoxidase-related protein" "Gene" ""
AT3G21630		AT3G21630 "MATCH" "1" "AT3G21630" "CERK1" "chitin elicitor receptor kinase 1" "Gene" ""
AT3G21650		AT3G21650 "MATCH" "1" "AT3G21650" "AT3G21650" "Protein phosphatase 2A regulatory B subunit family protein" "Gene" ""
AT3G21700		AT3G21700 "MATCH" "1" "AT3G21700" "SGP2" "Ras-related small GTP-binding family protein" "Gene" ""
AT3G21810		AT3G21810 "MATCH" "1" "AT3G21810" "AT3G21810" "Zinc finger C-x8-C-x5-C-x3-H type family protein" "Gene" ""
AT3G22170		AT3G22170 "MATCH" "1" "AT3G22170" "FHY3" "far-red elongated hypocotyls 3" "Gene" ""
AT3G22240		AT3G22240 "MATCH" "1" "AT3G22240" "AT3G22240" "cysteine-rich/transmembrane domain PCC1-like protein" "Gene" ""
AT3G22430		AT3G22430 "MATCH" "1" "AT3G22430" "AT3G22430" "RNA recognition motif XS domain protein" "Gene" ""
AT3G23110		AT3G23110 "MATCH" "1" "AT3G23110" "RLP37" "receptor like protein 37" "Gene" ""
AT3G23170		AT3G23170 "MATCH" "1" "AT3G23170" "AT3G23170" "hypothetical protein" "Gene" ""
AT3G23245		AT3G23245 "MATCH" "1" "AT3G23245" "AT3G23245" "hypothetical protein" "Gene" ""
AT3G23280		AT3G23280 "MATCH" "1" "AT3G23280" "XBAT35" "hypothetical protein" "Gene" ""
AT3G23440		AT3G23440 "MATCH" "1" "AT3G23440" "EDA6" "embryo sac development arrest 6" "Gene" ""
AT3G23540		AT3G23540 "MATCH" "1" "AT3G23540" "AT3G23540" "alpha/beta-Hydrolases superfamily protein" "Gene" ""
AT3G24400		AT3G24400 "MATCH" "1" "AT3G24400" "PERK2" "pseudogene of proline extensin-like receptor kinase 1" "Pseudogene" ""
AT3G24510		AT3G24510 "MATCH" "1" "AT3G24510" "AT3G24510" "Defensin-like (DEFL) family protein" "Gene" ""
AT3G24540		AT3G24540 "MATCH" "1" "AT3G24540" "PERK3" "Protein kinase superfamily protein" "Gene" ""
AT3G24550		AT3G24550 "MATCH" "1" "AT3G24550" "PERK1" "proline extensin-like receptor kinase 1" "Gene" ""
AT3G24880		AT3G24880 "MATCH" "1" "AT3G24880" "AT3G24880" "Helicase/SANT-associated	DNA binding protein" "Gene" ""
AT3G24900		AT3G24900 "MATCH" "1" "AT3G24900" "RLP39" "receptor like protein 39" "Gene" ""
AT3G25010		AT3G25010 "MATCH" "1" "AT3G25010" "RLP41" "receptor like protein 41" "Gene" ""
AT3G25250		AT3G25250 "MATCH" "1" "AT3G25250" "AGC2-1" "AGC (cAMP-dependent	cGMP-dependent and protein kinase C) kinase family protein" "Gene" ""
AT3G25495		AT3G25495 "MATCH" "1" "AT3G25495" "AT3G25495" "pseudogene of gamma-irradiation and mitomycin c induced 1" "Pseudogene" ""
AT3G25510		AT3G25510 "MATCH" "1" "AT3G25510" "AT3G25510" "disease resistance protein (TIR-NBS-LRR class) family protein" "Gene" ""
AT3G25600		AT3G25600 "MATCH" "1" "AT3G25600" "AT3G25600" "Calcium-binding EF-hand family protein" "Gene" ""
AT3G25882		AT3G25882 "MATCH" "1" "AT3G25882" "NIMIN-2" "NIM1-interacting 2" "Gene" ""
AT3G25950		AT3G25950 "MATCH" "1" "AT3G25950" "AT3G25950" "TRAM	LAG1 and CLN8 (TLC) lipid-sensing domain containing protein" "Gene" ""
AT3G26000		AT3G26000 "MATCH" "1" "AT3G26000" "AT3G26000" "Ribonuclease inhibitor" "Gene" ""
AT3G26030		AT3G26030 "MATCH" "1" "AT3G26030" "ATB' DELTA" "serine/threonine protein phosphatase 2A 55 kDa regulatory subunit B prime delta" "Gene" ""
AT3G26210		AT3G26210 "MATCH" "1" "AT3G26210" "CYP71B23" "cytochrome P450	family 71	subfamily B	polypeptide 23" "Gene" ""
AT3G26470		AT3G26470 "MATCH" "1" "AT3G26470" "AT3G26470" "Powdery mildew resistance protein	RPW8 domain-containing protein" "Gene" ""
AT3G26500		AT3G26500 "MATCH" "1" "AT3G26500" "PIRL2" "plant intracellular ras group-related LRR 2" "Gene" ""
AT3G26600		AT3G26600 "MATCH" "1" "AT3G26600" "ARO4" "armadillo repeat only 4" "Gene" ""
AT3G26670		AT3G26670 "MATCH" "1" "AT3G26670" "AT3G26670" "magnesium transporter	putative (DUF803)" "Gene" ""
AT3G26740		AT3G26740 "MATCH" "1" "AT3G26740" "CCL" "CCR-like protein" "Gene" ""
AT3G26910		AT3G26910 "MATCH" "1" "AT3G26910" "AT3G26910" "hydroxyproline-rich glycoprotein family protein" "Gene" ""
AT3G26940		AT3G26940 "MATCH" "1" "AT3G26940" "CDG1" "Protein kinase superfamily protein" "Gene" ""
AT3G26980		AT3G26980 "MATCH" "1" "AT3G26980" "MUB4" "membrane-anchored ubiquitin-fold protein 4 precursor" "Gene" ""
AT3G26990		AT3G26990 "MATCH" "1" "AT3G26990" "AT3G26990" "ENTH/VHS family protein" "Gene" ""
AT3G27010		AT3G27010 "MATCH" "1" "AT3G27010" "TCP20" "TEOSINTE BRANCHED 1	cycloidea	PCF (TCP)-domain family protein 20" "Gene" ""
AT3G27110		AT3G27110 "MATCH" "1" "AT3G27110" "AT3G27110" "Peptidase family M48 family protein" "Gene" ""
AT3G27330		AT3G27330 "MATCH" "1" "AT3G27330" "AT3G27330" "zinc finger (C3HC4-type RING finger) family protein" "Gene" ""
AT3G27390		AT3G27390 "MATCH" "1" "AT3G27390" "AT3G27390" "transmembrane protein" "Gene" ""
AT3G27415		AT3G27415 "MATCH" "1" "AT3G27415" "AT3G27415" "hypothetical protein" "Gene" ""
AT3G27610		AT3G27610 "MATCH" "1" "AT3G27610" "AT3G27610" "Nucleotidylyl transferase superfamily protein" "Gene" ""
AT3G28180		AT3G28180 "MATCH" "1" "AT3G28180" "CSLC04" "Cellulose-synthase-like C4" "Gene" ""
AT3G28340		AT3G28340 "MATCH" "1" "AT3G28340" "GATL10" "galacturonosyltransferase-like 10" "Gene" ""
AT3G28450		AT3G28450 "MATCH" "1" "AT3G28450" "AT3G28450" "Leucine-rich repeat protein kinase family protein" "Gene" ""
AT3G28540		AT3G28540 "MATCH" "1" "AT3G28540" "AT3G28540" "P-loop containing nucleoside triphosphate hydrolases superfamily protein" "Gene" ""
AT3G29160		AT3G29160 "MATCH" "1" "AT3G29160" "KIN11" "SNF1 kinase homolog 11" "Gene" ""
AT3G29170		AT3G29170 "MATCH" "1" "AT3G29170" "AT3G29170" "transmembrane protein (DUF872)" "Gene" ""
AT3G29400		AT3G29400 "MATCH" "1" "AT3G29400" "EXO70E1" "exocyst subunit exo70 family protein E1" "Gene" ""
AT3G29970		AT3G29970 "MATCH" "1" "AT3G29970" "AT3G29970" "B12D protein" "Gene" ""
AT3G30393		AT3G30393 "MATCH" "1" "AT3G30393" "AT3G30393" "transposable_element_gene" "TransposableElementGene" ""
AT3G32940		AT3G32940 "MATCH" "1" "AT3G32940" "AT3G32940" "RNA-binding KH domain-containing protein" "Gene" ""
AT3G41762		AT3G41762 "MATCH" "1" "AT3G41762" "AT3G41762" "hypothetical protein" "Gene" ""
AT3G42790		AT3G42790 "MATCH" "1" "AT3G42790" "AL3" "alfin-like 3" "Gene" ""
AT3G43200		AT3G43200 "MATCH" "1" "AT3G43200" "AT3G43200" "pseudogene of target of trans acting-siR480/255 protein" "Pseudogene" ""
AT3G44205		AT3G44205 "MATCH" "1" "AT3G44205" "AT3G44205" "transposable_element_gene" "TransposableElementGene" ""
AT3G44350		AT3G44350 "MATCH" "1" "AT3G44350" "NAC061" "NAC domain containing protein 61" "Gene" ""
AT3G44630		AT3G44630 "MATCH" "1" "AT3G44630" "AT3G44630" "Disease resistance protein (TIR-NBS-LRR class) family" "Gene" ""
AT3G44695		AT3G44695 "MATCH" "1" "AT3G44695" "AT3G44695" "transmembrane protein" "Gene" ""
AT3G44717		AT3G44717 "MATCH" "1" "AT3G44717" "AT3G44717" "pseudogene of RNA-binding (RRM/RBD/RNP motifs) family protein" "Pseudogene" ""
AT3G44720		AT3G44720 "MATCH" "1" "AT3G44720" "ADT4" "arogenate dehydratase 4" "Gene" ""
AT3G45620		AT3G45620 "MATCH" "1" "AT3G45620" "AT3G45620" "Transducin/WD40 repeat-like superfamily protein" "Gene" ""
AT3G45640		AT3G45640 "MATCH" "1" "AT3G45640" "MPK3" "mitogen-activated protein kinase 3" "Gene" ""
AT3G46090		AT3G46090 "MATCH" "1" "AT3G46090" "ZAT7" "C2H2 and C2HC zinc fingers superfamily protein" "Gene" ""
AT3G46230		AT3G46230 "MATCH" "1" "AT3G46230" "HSP17.4" "heat shock protein 17.4" "Gene" ""
AT3G46450		AT3G46450 "MATCH" "1" "AT3G46450" "AT3G46450" "SEC14 cytosolic factor family protein / phosphoglyceride transfer family protein" "Gene" ""
AT3G46510		AT3G46510 "MATCH" "1" "AT3G46510" "PUB13" "plant U-box 13" "Gene" ""
AT3G46910		AT3G46910 "MATCH" "1" "AT3G46910" "AT3G46910" "Cullin family protein" "Gene" ""
AT3G46911		AT3G46911 "MATCH" "1" "AT3G46911" "AT3G46911" "pseudogene of cullin4" "Pseudogene" ""
AT3G47550		AT3G47550 "MATCH" "1" "AT3G47550" "AT3G47550" "RING/FYVE/PHD zinc finger superfamily protein" "Gene" ""
AT3G47680		AT3G47680 "MATCH" "1" "AT3G47680" "AT3G47680" "DNA binding protein" "Gene" ""
AT3G47850		AT3G47850 "MATCH" "1" "AT3G47850" "AT3G47850" "tRNA (Ile)-lysidine synthase" "Gene" ""
AT3G47875		AT3G47875 "MATCH" "1" "AT3G47875" "AT3G47875" "transposable_element_gene" "TransposableElementGene" ""
AT3G47990		AT3G47990 "MATCH" "1" "AT3G47990" "SIS3" "SUGAR-INSENSITIVE 3" "Gene" ""
AT3G48070		AT3G48070 "MATCH" "1" "AT3G48070" "AT3G48070" "RING/U-box superfamily protein" "Gene" ""
AT3G48080		AT3G48080 "MATCH" "1" "AT3G48080" "AT3G48080" "alpha/beta-Hydrolases superfamily protein" "Gene" ""
AT3G48320		AT3G48320 "MATCH" "1" "AT3G48320" "CYP71A21" "cytochrome P450	family 71	subfamily A	polypeptide 21" "Gene" ""
AT3G48630		AT3G48630 "MATCH" "1" "AT3G48630" "AT3G48630" "hypothetical protein" "Gene" ""
AT3G48650		AT3G48650 "MATCH" "1" "AT3G48650" "AT3G48650" "pseudogene of pectinesterase%2C putative (DUF677)" "Pseudogene" ""
AT3G48690		AT3G48690 "MATCH" "1" "AT3G48690" "CXE12" "alpha/beta-Hydrolases superfamily protein" "Gene" ""
AT3G48760		AT3G48760 "MATCH" "1" "AT3G48760" "AT3G48760" "DHHC-type zinc finger family protein" "Gene" ""
AT3G48780		AT3G48780 "MATCH" "1" "AT3G48780" "SPT1" "serine palmitoyltransferase 1" "Gene" ""
AT3G48790		AT3G48790 "MATCH" "1" "AT3G48790" "AT3G48790" "Pyridoxal phosphate (PLP)-dependent transferases superfamily protein" "Gene" ""
AT3G48840		AT3G48840 "MATCH" "1" "AT3G48840" "AT3G48840" "RNA-binding (RRM/RBD/RNP motifs) family protein" "Gene" ""
AT3G48880		AT3G48880 "MATCH" "1" "AT3G48880" "AT3G48880" "RNI-like superfamily protein" "Gene" ""
AT3G48890		AT3G48890 "MATCH" "1" "AT3G48890" "MAPR3" "membrane-associated progesterone binding protein 3" "Gene" ""
AT3G49140		AT3G49140 "MATCH" "1" "AT3G49140" "AT3G49140" "Pentatricopeptide repeat (PPR) superfamily protein" "Gene" ""
AT3G49480		AT3G49480 "MATCH" "1" "AT3G49480" "AT3G49480" "F-box/FBD/LRR protein" "Gene" ""
AT3G49530		AT3G49530 "MATCH" "1" "AT3G49530" "NAC062" "NAC domain containing protein 62" "Gene" ""
AT3G49800		AT3G49800 "MATCH" "1" "AT3G49800" "AT3G49800" "BSD domain-containing protein" "Gene" ""
AT3G50160		AT3G50160 "MATCH" "1" "AT3G50160" "AT3G50160" "transmembrane protein	putative (DUF247)" "Gene" ""
AT3G50260		AT3G50260 "MATCH" "1" "AT3G50260" "CEJ1" "cooperatively regulated by ethylene and jasmonate 1" "Gene" ""
AT3G50370		AT3G50370 "MATCH" "1" "AT3G50370" "AT3G50370" "hypothetical protein" "Gene" ""
AT3G50460		AT3G50460 "MATCH" "1" "AT3G50460" "HR2" "homolog of RPW8 2" "Gene" ""
AT3G50830		AT3G50830 "MATCH" "1" "AT3G50830" "COR413-PM2" "cold-regulated 413-plasma membrane 2" "Gene" ""
AT3G50900		AT3G50900 "MATCH" "1" "AT3G50900" "AT3G50900" "hypothetical protein" "Gene" ""
AT3G50950		AT3G50950 "MATCH" "1" "AT3G50950" "ZAR1" "HOPZ-ACTIVATED RESISTANCE 1" "Gene" ""
AT3G51040		AT3G51040 "MATCH" "1" "AT3G51040" "RTH" "RTE1-homolog" "Gene" ""
AT3G51120		AT3G51120 "MATCH" "1" "AT3G51120" "AT3G51120" "zinc finger CCCH domain-containing protein 44" "Gene" ""
AT3G51130		AT3G51130 "MATCH" "1" "AT3G51130" "AT3G51130" "transmembrane protein" "Gene" ""
AT3G51180		AT3G51180 "MATCH" "1" "AT3G51180" "AT3G51180" "Zinc finger C-x8-C-x5-C-x3-H type family protein" "Gene" ""
AT3G51370		AT3G51370 "MATCH" "1" "AT3G51370" "AT3G51370" "Protein phosphatase 2C family protein" "Gene" ""
AT3G51500		AT3G51500 "MATCH" "1" "AT3G51500" "AT3G51500" "hypothetical protein" "Gene" ""
AT3G51540		AT3G51540 "MATCH" "1" "AT3G51540" "AT3G51540" "mucin-5AC-like protein" "Gene" ""
AT3G51620		AT3G51620 "MATCH" "1" "AT3G51620" "AT3G51620" "PAP/OAS1 substrate-binding domain superfamily" "Gene" ""
AT3G51660		AT3G51660 "MATCH" "1" "AT3G51660" "AT3G51660" "Tautomerase/MIF superfamily protein" "Gene" ""
AT3G51810		AT3G51810 "MATCH" "1" "AT3G51810" "EM1" "Stress induced protein" "Gene" ""
AT3G51860		AT3G51860 "MATCH" "1" "AT3G51860" "CAX3" "cation exchanger 3" "Gene" ""
AT3G51880		AT3G51880 "MATCH" "1" "AT3G51880" "HMGB1" "high mobility group B1" "Gene" ""
AT3G52120		AT3G52120 "MATCH" "1" "AT3G52120" "AT3G52120" "SWAP (Suppressor-of-White-APricot)/surp domain-containing protein / D111/G-patch domain-containing protein" "Gene" ""
AT3G52400		AT3G52400 "MATCH" "1" "AT3G52400" "SYP122" "syntaxin of plants 122" "Gene" ""
AT3G52430		AT3G52430 "MATCH" "1" "AT3G52430" "PAD4" "alpha/beta-Hydrolases superfamily protein" "Gene" ""
AT3G52535		AT3G52535 "MATCH" "1" "AT3G52535" "AT3G52535" "Natural antisense transcript overlaps with AT3G52540" "Gene" ""
AT3G52710		AT3G52710 "MATCH" "1" "AT3G52710" "AT3G52710" "hypothetical protein" "Gene" ""
AT3G52748		AT3G52748 "MATCH" "1" "AT3G52748" "AT3G52748" "" "Gene" ""
AT3G52800		AT3G52800 "MATCH" "1" "AT3G52800" "AT3G52800" "A20/AN1-like zinc finger family protein" "Gene" ""
AT3G53120		AT3G53120 "MATCH" "1" "AT3G53120" "VPS37-1" "Modifier of rudimentary (Mod(r)) protein" "Gene" ""
AT3G53310		AT3G53310 "MATCH" "1" "AT3G53310" "AT3G53310" "AP2/B3-like transcriptional factor family protein" "Gene" ""
AT3G53620		AT3G53620 "MATCH" "1" "AT3G53620" "PPa4" "pyrophosphorylase 4" "Gene" ""
AT3G54120		AT3G54120 "MATCH" "1" "AT3G54120" "AT3G54120" "Reticulon family protein" "Gene" ""
AT3G54140		AT3G54140 "MATCH" "1" "AT3G54140" "PTR1" "peptide transporter 1" "Gene" ""
AT3G54740		AT3G54740 "MATCH" "1" "AT3G54740" "AT3G54740" "zein-binding protein (Protein of unknown function	DUF593)" "Gene" ""
AT3G54950		AT3G54950 "MATCH" "1" "AT3G54950" "pPLAIIIbeta" "patatin-like protein 6" "Gene" ""
AT3G55450		AT3G55450 "MATCH" "1" "AT3G55450" "PBL1" "PBS1-like 1" "Gene" ""
AT3G55780		AT3G55780 "MATCH" "1" "AT3G55780" "AT3G55780" "Glycosyl hydrolase superfamily protein" "Gene" ""
AT3G55950		AT3G55950 "MATCH" "1" "AT3G55950" "CCR3" "CRINKLY4 related 3" "Gene" ""
AT3G55960		AT3G55960 "MATCH" "1" "AT3G55960" "AT3G55960" "Haloacid dehalogenase-like hydrolase (HAD) superfamily protein" "Gene" ""
AT3G55980		AT3G55980 "MATCH" "1" "AT3G55980" "SZF1" "salt-inducible zinc finger 1" "Gene" ""
AT3G56310		AT3G56310 "MATCH" "1" "AT3G56310" "AT3G56310" "Melibiase family protein" "Gene" ""
AT3G56360		AT3G56360 "MATCH" "1" "AT3G56360" "AT3G56360" "hypothetical protein" "Gene" ""
AT3G56470		AT3G56470 "MATCH" "1" "AT3G56470" "AT3G56470" "F-box family protein" "Gene" ""
AT3G57090		AT3G57090 "MATCH" "1" "AT3G57090" "BIGYIN" "Tetratricopeptide repeat (TPR)-like superfamily protein" "Gene" ""
AT3G57120		AT3G57120 "MATCH" "1" "AT3G57120" "AT3G57120" "Protein kinase superfamily protein" "Gene" ""
AT3G57280		AT3G57280 "MATCH" "1" "AT3G57280" "AT3G57280" "Transmembrane proteins 14C" "Gene" ""
AT3G57410		AT3G57410 "MATCH" "1" "AT3G57410" "VLN3" "villin 3" "Gene" ""
AT3G57450		AT3G57450 "MATCH" "1" "AT3G57450" "AT3G57450" "hypothetical protein" "Gene" ""
AT3G57480		AT3G57480 "MATCH" "1" "AT3G57480" "AT3G57480" "zinc finger (C2H2 type	AN1-like) family protein" "Gene" ""
AT3G57530		AT3G57530 "MATCH" "1" "AT3G57530" "CPK32" "calcium-dependent protein kinase 32" "Gene" ""
AT3G57570		AT3G57570 "MATCH" "1" "AT3G57570" "AT3G57570" "ARM repeat superfamily protein" "Gene" ""
AT3G57670		AT3G57670 "MATCH" "1" "AT3G57670" "NTT" "C2H2-type zinc finger family protein" "Gene" ""
AT3G57720		AT3G57720 "MATCH" "1" "AT3G57720" "AT3G57720" "Protein kinase superfamily protein" "Gene" ""
AT3G57750		AT3G57750 "MATCH" "1" "AT3G57750" "AT3G57750" "Protein kinase superfamily protein" "Gene" ""
AT3G57765		AT3G57765 "MATCH" "1" "AT3G57765" "U2.3" "" "Gene" ""
AT3G58150		AT3G58150 "MATCH" "1" "AT3G58150" "AT3G58150" "Optic atrophy 3 protein (OPA3)" "Gene" ""
AT3G58670		AT3G58670 "MATCH" "1" "AT3G58670" "AT3G58670" "2-aminoethanethiol dioxygenase	putative (DUF1637)" "Gene" ""
AT3G59060		AT3G59060 "MATCH" "1" "AT3G59060" "PIL6" "phytochrome interacting factor 3-like 6" "Gene" ""
AT3G59080		AT3G59080 "MATCH" "1" "AT3G59080" "AT3G59080" "Eukaryotic aspartyl protease family protein" "Gene" ""
AT3G59100		AT3G59100 "MATCH" "1" "AT3G59100" "GSL11" "glucan synthase-like 11" "Gene" ""
AT3G59290		AT3G59290 "MATCH" "1" "AT3G59290" "AT3G59290" "ENTH/VHS family protein" "Gene" ""
AT3G59660		AT3G59660 "MATCH" "1" "AT3G59660" "AT3G59660" "C2 domain-containing protein / GRAM domain-containing protein" "Gene" ""
AT3G59690		AT3G59690 "MATCH" "1" "AT3G59690" "IQD13" "IQ-domain 13" "Gene" ""
AT3G59700		AT3G59700 "MATCH" "1" "AT3G59700" "HLECRK" "lectin-receptor kinase" "Gene" ""
AT3G60030		AT3G60030 "MATCH" "1" "AT3G60030" "SPL12" "squamosa promoter-binding protein-like 12" "Gene" ""
AT3G60190		AT3G60190 "MATCH" "1" "AT3G60190" "DL1E" "DYNAMIN-like 1E" "Gene" ""
AT3G60200		AT3G60200 "MATCH" "1" "AT3G60200" "AT3G60200" "hypothetical protein" "Gene" ""
AT3G60415		AT3G60415 "MATCH" "1" "AT3G60415" "AT3G60415" "phosphoglycerate mutase family protein" "Gene" ""
AT3G60450		AT3G60450 "MATCH" "1" "AT3G60450" "AT3G60450" "Phosphoglycerate mutase family protein" "Gene" ""
AT3G60540		AT3G60540 "MATCH" "1" "AT3G60540" "AT3G60540" "Preprotein translocase Sec	Sec61-beta subunit protein" "Gene" ""
AT3G60640		AT3G60640 "MATCH" "1" "AT3G60640" "ATG8G" "Ubiquitin-like superfamily protein" "Gene" ""
AT3G60850		AT3G60850 "MATCH" "1" "AT3G60850" "AT3G60850" "hypothetical protein" "Gene" ""
AT3G60920		AT3G60920 "MATCH" "1" "AT3G60920" "AT3G60920" "beige/BEACH domain protein" "Gene" ""
AT3G60966		AT3G60966 "MATCH" "1" "AT3G60966" "AT3G60966" "RING/U-box superfamily protein" "Gene" ""
AT3G61185		AT3G61185 "MATCH" "1" "AT3G61185" "AT3G61185" "" "Pseudogene" ""
AT3G61510		AT3G61510 "MATCH" "1" "AT3G61510" "ACS1" "ACC synthase 1" "Gene" ""
AT3G61710		AT3G61710 "MATCH" "1" "AT3G61710" "ATG6" "AUTOPHAGY 6" "Gene" ""
AT3G61790		AT3G61790 "MATCH" "1" "AT3G61790" "AT3G61790" "Protein with RING/U-box and TRAF-like domain" "Gene" ""
AT3G61800		AT3G61800 "MATCH" "1" "AT3G61800" "AT3G61800" "ENTH/VHS protein" "Gene" ""
AT3G61860		AT3G61860 "MATCH" "1" "AT3G61860" "RS31" "RNA-binding (RRM/RBD/RNP motifs) family protein" "Gene" ""
AT3G61980		AT3G61980 "MATCH" "1" "AT3G61980" "AT3G61980" "serine protease inhibitor	Kazal-type family protein" "Gene" ""
AT3G62240		AT3G62240 "MATCH" "1" "AT3G62240" "AT3G62240" "RING/U-box superfamily protein" "Gene" ""
AT3G62590		AT3G62590 "MATCH" "1" "AT3G62590" "AT3G62590" "alpha/beta-Hydrolases superfamily protein" "Gene" ""
AT3G62690		AT3G62690 "MATCH" "1" "AT3G62690" "ATL5" "AtL5" "Gene" ""
AT3G63310		AT3G63310 "MATCH" "1" "AT3G63310" "BIL4" "Bax inhibitor-1 family protein" "Gene" ""
AT3G63350		AT3G63350 "MATCH" "1" "AT3G63350" "AT-HSFA7B" "winged-helix DNA-binding transcription factor family protein" "Gene" ""
AT3G63380		AT3G63380 "MATCH" "1" "AT3G63380" "AT3G63380" "ATPase E1-E2 type family protein / haloacid dehalogenase-like hydrolase family protein" "Gene" ""
AT3G63420		AT3G63420 "MATCH" "1" "AT3G63420" "GG1" "Ggamma-subunit 1" "Gene" ""
AT3G63445		AT3G63445 "MATCH" "1" "AT3G63445" "AT3G63445" "Natural antisense transcript overlaps with AT3G63440" "Gene" ""
AT3G66654		AT3G66654 "MATCH" "1" "AT3G66654" "AT3G66654" "Cyclophilin-like peptidyl-prolyl cis-trans isomerase family protein" "Gene" ""
AT4G00060		AT4G00060 "MATCH" "1" "AT4G00060" "MEE44" "Nucleotidyltransferase family protein" "Gene" ""
AT4G00330		AT4G00330 "MATCH" "1" "AT4G00330" "CRCK2" "calmodulin-binding receptor-like cytoplasmic kinase 2" "Gene" ""
AT4G00355		AT4G00355 "MATCH" "1" "AT4G00355" "ATI2" "mesoderm induction early response protein" "Gene" ""
AT4G00450		AT4G00450 "MATCH" "1" "AT4G00450" "CCT" "RNA polymerase II transcription mediator" "Gene" ""
AT4G00550		AT4G00550 "MATCH" "1" "AT4G00550" "DGD2" "digalactosyl diacylglycerol deficient 2" "Gene" ""
AT4G00600		AT4G00600 "MATCH" "1" "AT4G00600" "AT4G00600" "Amino acid dehydrogenase family protein" "Gene" ""
AT4G00760		AT4G00760 "MATCH" "1" "AT4G00760" "APRR8" "pseudo-response regulator 8" "Gene" ""
AT4G01000		AT4G01000 "MATCH" "1" "AT4G01000" "AT4G01000" "Ubiquitin-like superfamily protein" "Gene" ""
AT4G01020		AT4G01020 "MATCH" "1" "AT4G01020" "AT4G01020" "helicase domain-containing protein / IBR domain-containing protein / zinc finger protein-like protein" "Gene" ""
AT4G01090		AT4G01090 "MATCH" "1" "AT4G01090" "AT4G01090" "hypothetical protein (DUF3133)" "Gene" ""
AT4G01130		AT4G01130 "MATCH" "1" "AT4G01130" "AT4G01130" "GDSL-like Lipase/Acylhydrolase superfamily protein" "Gene" ""
AT4G01180		AT4G01180 "MATCH" "1" "AT4G01180" "AT4G01180" "XH/XS domain-containing protein" "Gene" ""
AT4G01600		AT4G01600 "MATCH" "1" "AT4G01600" "AT4G01600" "GRAM domain family protein" "Gene" ""
AT4G01840		AT4G01840 "MATCH" "1" "AT4G01840" "KCO5" "Ca2 activated outward rectifying K channel 5" "Gene" ""
AT4G01910		AT4G01910 "MATCH" "1" "AT4G01910" "AT4G01910" "Cysteine/Histidine-rich C1 domain family protein" "Gene" ""
AT4G01960		AT4G01960 "MATCH" "1" "AT4G01960" "AT4G01960" "transmembrane protein" "Gene" ""
AT4G02380		AT4G02380 "MATCH" "1" "AT4G02380" "SAG21" "senescence-associated gene 21" "Gene" ""
AT4G02410		AT4G02410 "MATCH" "1" "AT4G02410" "AT4G02410" "Concanavalin A-like lectin protein kinase family protein" "Gene" ""
AT4G02550		AT4G02550 "MATCH" "1" "AT4G02550" "AT4G02550" "Myb/SANT-like DNA-binding domain protein" "Gene" ""
AT4G02860		AT4G02860 "MATCH" "1" "AT4G02860" "AT4G02860" "Phenazine biosynthesis PhzC/PhzF protein" "Gene" ""
AT4G02880		AT4G02880 "MATCH" "1" "AT4G02880" "AT4G02880" "ELKS/Rab6-interacting/CAST family protein" "Gene" ""
AT4G03030		AT4G03030 "MATCH" "1" "AT4G03030" "AT4G03030" "Galactose oxidase/kelch repeat superfamily protein" "Gene" ""
AT4G03038		AT4G03038 "MATCH" "1" "AT4G03038" "AT4G03038" "" "Gene" ""
AT4G03080		AT4G03080 "MATCH" "1" "AT4G03080" "BSL1" "BRI1 suppressor 1 (BSU1)-like 1" "Gene" ""
AT4G03110		AT4G03110 "MATCH" "1" "AT4G03110" "RBP-DR1" "RNA-binding protein-defense related 1" "Gene" ""
AT4G03230		AT4G03230 "MATCH" "1" "AT4G03230" "AT4G03230" "G-type lectin S-receptor-like Serine/Threonine-kinase" "Gene" ""
AT4G03400		AT4G03400 "MATCH" "1" "AT4G03400" "DFL2" "Auxin-responsive GH3 family protein" "Gene" ""
AT4G03420		AT4G03420 "MATCH" "1" "AT4G03420" "AT4G03420" "hypothetical protein (DUF789)" "Gene" ""
AT4G03460		AT4G03460 "MATCH" "1" "AT4G03460" "AT4G03460" "Ankyrin repeat family protein" "Gene" ""
AT4G04410		AT4G04410 "MATCH" "1" "AT4G04410" "AT4G04410" "transposable_element_gene" "TransposableElementGene" ""
AT4G04700		AT4G04700 "MATCH" "1" "AT4G04700" "CPK27" "calcium-dependent protein kinase 27" "Gene" ""
AT4G04800		AT4G04800 "MATCH" "1" "AT4G04800" "MSRB3" "methionine sulfoxide reductase B3" "Gene" ""
AT4G04860		AT4G04860 "MATCH" "1" "AT4G04860" "DER2.2" "DERLIN-2.2" "Gene" ""
AT4G04920		AT4G04920 "MATCH" "1" "AT4G04920" "SFR6" "sensitive to freezing 6" "Gene" ""
AT4G04960		AT4G04960 "MATCH" "1" "AT4G04960" "AT4G04960" "Concanavalin A-like lectin protein kinase family protein" "Gene" ""
AT4G04990		AT4G04990 "MATCH" "1" "AT4G04990" "AT4G04990" "serine/arginine repetitive matrix-like protein (DUF761)" "Gene" ""
AT4G05380		AT4G05380 "MATCH" "1" "AT4G05380" "AT4G05380" "P-loop nucleoside triphosphate hydrolase superfamily protein" "Gene" ""
AT4G06835		AT4G06835 "MATCH" "1" "AT4G06835" "" "" "Gene" ""
AT4G07400		AT4G07400 "MATCH" "1" "AT4G07400" "VFB3" "VIER F-box protein 3" "Gene" ""
AT4G07735		AT4G07735 "MATCH" "1" "AT4G07735" "" "Natural antisense transcript overlaps with AT4G26970" "Gene" ""
AT4G08110		AT4G08110 "MATCH" "1" "AT4G08110" "AT4G08110" "transposable_element_gene" "TransposableElementGene" ""
AT4G08180		AT4G08180 "MATCH" "1" "AT4G08180" "ORP1C" "OSBP(oxysterol binding protein)-related protein 1C" "Gene" ""
AT4G08470		AT4G08470 "MATCH" "1" "AT4G08470" "MEKK3" "MAPK/ERK kinase kinase 3" "Gene" ""
AT4G08480		AT4G08480 "MATCH" "1" "AT4G08480" "MAPKKK9" "mitogen-activated protein kinase kinase kinase 9" "Gene" ""
AT4G08505		AT4G08505 "MATCH" "1" "AT4G08505" "" "" "Gene" ""
AT4G08850		AT4G08850 "MATCH" "1" "AT4G08850" "AT4G08850" "Leucine-rich repeat receptor-like protein kinase family protein" "Gene" ""
AT4G09584		AT4G09584 "MATCH" "1" "AT4G09584" "AT4G09584" "pseudogene of nucleic acid binding / zinc ion binding protein" "Pseudogene" ""
AT4G09680		AT4G09680 "MATCH" "1" "AT4G09680" "CTC1" "conserved telomere maintenance component 1" "Gene" ""
AT4G09850		AT4G09850 "MATCH" "1" "AT4G09850" "AT4G09850" "hypothetical protein" "Gene" ""
AT4G09875		AT4G09875 "MATCH" "1" "AT4G09875" "AT4G09875" "transposable_element_gene" "TransposableElementGene" ""
AT4G10080		AT4G10080 "MATCH" "1" "AT4G10080" "AT4G10080" "transmembrane protein" "Gene" ""
AT4G10170		AT4G10170 "MATCH" "1" "AT4G10170" "AT4G10170" "SNARE-like superfamily protein" "Gene" ""
AT4G10510		AT4G10510 "MATCH" "1" "AT4G10510" "AT4G10510" "Subtilase family protein" "Gene" ""
AT4G10730		AT4G10730 "MATCH" "1" "AT4G10730" "AT4G10730" "Protein kinase superfamily protein" "Gene" ""
AT4G10790		AT4G10790 "MATCH" "1" "AT4G10790" "AT4G10790" "UBX domain-containing protein" "Gene" ""
AT4G10970		AT4G10970 "MATCH" "1" "AT4G10970" "AT4G10970" "ribosome maturation factor" "Gene" ""
AT4G11110		AT4G11110 "MATCH" "1" "AT4G11110" "SPA2" "SPA1-related 2" "Gene" ""
AT4G11170		AT4G11170 "MATCH" "1" "AT4G11170" "AT4G11170" "Disease resistance protein (TIR-NBS-LRR class) family" "Gene" ""
AT4G11300		AT4G11300 "MATCH" "1" "AT4G11300" "AT4G11300" "ROH1	putative (DUF793)" "Gene" ""
AT4G11360		AT4G11360 "MATCH" "1" "AT4G11360" "RHA1B" "RING-H2 finger A1B" "Gene" ""
AT4G11370		AT4G11370 "MATCH" "1" "AT4G11370" "RHA1A" "RING-H2 finger A1A" "Gene" ""
AT4G11655		AT4G11655 "MATCH" "1" "AT4G11655" "AT4G11655" "Uncharacterized protein family (UPF0497)" "Gene" ""
AT4G11800		AT4G11800 "MATCH" "1" "AT4G11800" "AT4G11800" "Calcineurin-like metallo-phosphoesterase superfamily protein" "Gene" ""
AT4G11840		AT4G11840 "MATCH" "1" "AT4G11840" "PLDGAMMA3" "phospholipase D gamma 3" "Gene" ""
AT4G11845		AT4G11845 "MATCH" "1" "AT4G11845" "AT4G11845" "Interleukin-1 receptor-associated kinase 4 protein" "Gene" ""
AT4G11860		AT4G11860 "MATCH" "1" "AT4G11860" "AT4G11860" "FAM63A-like protein (DUF544)" "Gene" ""
AT4G12000		AT4G12000 "MATCH" "1" "AT4G12000" "AT4G12000" "SNARE associated Golgi protein family" "Gene" ""
AT4G12250		AT4G12250 "MATCH" "1" "AT4G12250" "GAE5" "UDP-D-glucuronate 4-epimerase 5" "Gene" ""
AT4G12382		AT4G12382 "MATCH" "1" "AT4G12382" "AT4G12382" "F-box family protein" "Gene" ""
AT4G12570		AT4G12570 "MATCH" "1" "AT4G12570" "UPL5" "ubiquitin protein ligase 5" "Gene" ""
AT4G12670		AT4G12670 "MATCH" "1" "AT4G12670" "AT4G12670" "Homeodomain-like superfamily protein" "Gene" ""
AT4G12720		AT4G12720 "MATCH" "1" "AT4G12720" "NUDT7" "MutT/nudix family protein" "Gene" ""
AT4G13195		AT4G13195 "MATCH" "1" "AT4G13195" "CLE44" "CLAVATA3/ESR-RELATED 44" "Gene" ""
AT4G13400		AT4G13400 "MATCH" "1" "AT4G13400" "AT4G13400" "2-oxoglutarate (2OG) and Fe(II)-dependent oxygenase superfamily protein" "Gene" ""
AT4G13460		AT4G13460 "MATCH" "1" "AT4G13460" "SUVH9" "SU(VAR)3-9 homolog 9" "Gene" ""
AT4G14365		AT4G14365 "MATCH" "1" "AT4G14365" "XBAT34" "hypothetical protein" "Gene" ""
AT4G14370		AT4G14370 "MATCH" "1" "AT4G14370" "AT4G14370" "Disease resistance protein (TIR-NBS-LRR class) family" "Gene" ""
AT4G14430		AT4G14430 "MATCH" "1" "AT4G14430" "IBR10" "indole-3-butyric acid response 10" "Gene" ""
AT4G14465		AT4G14465 "MATCH" "1" "AT4G14465" "AHL20" "AT-hook motif nuclear-localized protein 20" "Gene" ""
AT4G14610		AT4G14610 "MATCH" "1" "AT4G14610" "AT4G14610" "pseudogene of Disease resistance protein (CC-NBS-LRR class) family" "Pseudogene" ""
AT4G14680		AT4G14680 "MATCH" "1" "AT4G14680" "APS3" "Pseudouridine synthase/archaeosine transglycosylase-like family protein" "Gene" ""
AT4G15180		AT4G15180 "MATCH" "1" "AT4G15180" "SDG2" "SET domain protein 2" "Gene" ""
AT4G15360		AT4G15360 "MATCH" "1" "AT4G15360" "CYP705A3" "cytochrome P450	family 705	subfamily A	polypeptide 3" "Gene" ""
AT4G15417		AT4G15417 "MATCH" "1" "AT4G15417" "RTL1" "RNAse II-like 1" "Gene" ""
AT4G15475		AT4G15475 "MATCH" "1" "AT4G15475" "AT4G15475" "F-box/RNI-like superfamily protein" "Gene" ""
AT4G15620		AT4G15620 "MATCH" "1" "AT4G15620" "AT4G15620" "Uncharacterized protein family (UPF0497)" "Gene" ""
AT4G15740		AT4G15740 "MATCH" "1" "AT4G15740" "AT4G15740" "Calcium-dependent lipid-binding (CaLB domain) family protein" "Gene" ""
AT4G16150		AT4G16150 "MATCH" "1" "AT4G16150" "AT4G16150" "calmodulin-binding transcription activator 5" "Gene" ""
AT4G16330		AT4G16330 "MATCH" "1" "AT4G16330" "AT4G16330" "2-oxoglutarate (2OG) and Fe(II)-dependent oxygenase superfamily protein" "Gene" ""
AT4G16520		AT4G16520 "MATCH" "1" "AT4G16520" "ATG8F" "Ubiquitin-like superfamily protein" "Gene" ""
AT4G16780		AT4G16780 "MATCH" "1" "AT4G16780" "HB-2" "homeobox protein 2" "Gene" ""
AT4G16790		AT4G16790 "MATCH" "1" "AT4G16790" "AT4G16790" "hydroxyproline-rich glycoprotein family protein" "Gene" ""
AT4G16890		AT4G16890 "MATCH" "1" "AT4G16890" "SNC1" "TIR-NBS-LRR class disease resistance protein" "Gene" ""
AT4G17070		AT4G17070 "MATCH" "1" "AT4G17070" "AT4G17070" "peptidyl-prolyl cis-trans isomerase" "Gene" ""
AT4G17490		AT4G17490 "MATCH" "1" "AT4G17490" "ERF6" "ethylene responsive element binding factor 6" "Gene" ""
AT4G17750		AT4G17750 "MATCH" "1" "AT4G17750" "HSF1" "heat shock factor 1" "Gene" ""
AT4G17900		AT4G17900 "MATCH" "1" "AT4G17900" "AT4G17900" "PLATZ transcription factor family protein" "Gene" ""
AT4G18010		AT4G18010 "MATCH" "1" "AT4G18010" "IP5PII" "myo-inositol polyphosphate 5-phosphatase 2" "Gene" ""
AT4G18195		AT4G18195 "MATCH" "1" "AT4G18195" "PUP8" "purine permease 8" "Gene" ""
AT4G18197		AT4G18197 "MATCH" "1" "AT4G18197" "PUP7" "purine permease 7" "Gene" ""
AT4G18205		AT4G18205 "MATCH" "1" "AT4G18205" "AT4G18205" "Nucleotide-sugar transporter family protein" "Gene" ""
AT4G18253		AT4G18253 "MATCH" "1" "AT4G18253" "AT4G18253" "receptor Serine/Threonine kinase-like protein" "Gene" ""
AT4G18430		AT4G18430 "MATCH" "1" "AT4G18430" "RABA1e" "RAB GTPase homolog A1E" "Gene" ""
AT4G18550		AT4G18550 "MATCH" "1" "AT4G18550" "DSEL" "alpha/beta-Hydrolases superfamily protein" "Gene" ""
AT4G18880		AT4G18880 "MATCH" "1" "AT4G18880" "HSF A4A" "heat shock transcription factor A4A" "Gene" ""
AT4G18890		AT4G18890 "MATCH" "1" "AT4G18890" "BEH3" "BES1/BZR1 homolog 3" "Gene" ""
AT4G18910		AT4G18910 "MATCH" "1" "AT4G18910" "NIP1;2" "NOD26-like intrinsic protein 1;2" "Gene" ""
AT4G19040		AT4G19040 "MATCH" "1" "AT4G19040" "EDR2" "ENHANCED DISEASE RESISTANCE 2" "Gene" ""
AT4G19140		AT4G19140 "MATCH" "1" "AT4G19140" "AT4G19140" "exopolysaccharide production negative regulator" "Gene" ""
AT4G19660		AT4G19660 "MATCH" "1" "AT4G19660" "NPR4" "NPR1-like protein 4" "Gene" ""
AT4G19720		AT4G19720 "MATCH" "1" "AT4G19720" "AT4G19720" "Glycosyl hydrolase family protein with chitinase insertion domain-containing protein" "Gene" ""
AT4G19860		AT4G19860 "MATCH" "1" "AT4G19860" "AT4G19860" "alpha/beta-Hydrolases superfamily protein" "Gene" ""
AT4G19925		AT4G19925 "MATCH" "1" "AT4G19925" "AT4G19925" "Toll-Interleukin-Resistance (TIR) domain family protein" "Gene" ""
AT4G19970		AT4G19970 "MATCH" "1" "AT4G19970" "AT4G19970" "nucleotide-diphospho-sugar transferase family protein" "Gene" ""
AT4G20000		AT4G20000 "MATCH" "1" "AT4G20000" "AT4G20000" "VQ motif-containing protein" "Gene" ""
AT4G20110		AT4G20110 "MATCH" "1" "AT4G20110" "VSR7" "VACUOLAR SORTING RECEPTOR 7" "Gene" ""
AT4G20260		AT4G20260 "MATCH" "1" "AT4G20260" "PCAP1" "plasma-membrane associated cation-binding protein 1" "Gene" ""
AT4G20320		AT4G20320 "MATCH" "1" "AT4G20320" "AT4G20320" "CTP synthase family protein" "Gene" ""
AT4G20380		AT4G20380 "MATCH" "1" "AT4G20380" "LSD1" "LSD1 zinc finger family protein" "Gene" ""
AT4G20780		AT4G20780 "MATCH" "1" "AT4G20780" "CML42" "calmodulin like 42" "Gene" ""
AT4G20830		AT4G20830 "MATCH" "1" "AT4G20830" "AT4G20830" "FAD-binding Berberine family protein" "Gene" ""
AT4G20860		AT4G20860 "MATCH" "1" "AT4G20860" "AT4G20860" "FAD-binding Berberine family protein" "Gene" ""
AT4G21323		AT4G21323 "MATCH" "1" "AT4G21323" "AT4G21323" "Subtilase family protein" "Gene" ""
AT4G21390		AT4G21390 "MATCH" "1" "AT4G21390" "B120" "S-locus lectin protein kinase family protein" "Gene" ""
AT4G21445		AT4G21445 "MATCH" "1" "AT4G21445" "AT4G21445" "receptor-interacting protein" "Gene" ""
AT4G21670		AT4G21670 "MATCH" "1" "AT4G21670" "CPL1" "C-terminal domain phosphatase-like 1" "Gene" ""
AT4G21810		AT4G21810 "MATCH" "1" "AT4G21810" "DER2.1" "DERLIN-2.1" "Gene" ""
AT4G21903		AT4G21903 "MATCH" "1" "AT4G21903" "AT4G21903" "MATE efflux family protein" "Gene" ""
AT4G21930		AT4G21930 "MATCH" "1" "AT4G21930" "AT4G21930" "senescence regulator (Protein of unknown function	DUF584)" "Gene" ""
AT4G22105		AT4G22105 "MATCH" "1" "AT4G22105" "SCRL26" "SCR-like 26" "Gene" ""
AT4G22305		AT4G22305 "MATCH" "1" "AT4G22305" "AT4G22305" "alpha/beta-Hydrolases superfamily protein" "Gene" ""
AT4G22680		AT4G22680 "MATCH" "1" "AT4G22680" "MYB85" "myb domain protein 85" "Gene" ""
AT4G22700		AT4G22700 "MATCH" "1" "AT4G22700" "LBD32" "LOB domain-containing protein 32" "Gene" ""
AT4G22780		AT4G22780 "MATCH" "1" "AT4G22780" "ACR7" "ACT domain repeat 7" "Gene" ""
AT4G23140		AT4G23140 "MATCH" "1" "AT4G23140" "CRK6" "cysteine-rich RLK (RECEPTOR-like protein kinase) 6" "Gene" ""
AT4G23160		AT4G23160 "MATCH" "1" "AT4G23160" "CRK8" "cysteine-rich RECEPTOR-like kinase" "Gene" ""
AT4G23210		AT4G23210 "MATCH" "1" "AT4G23210" "CRK13" "cysteine-rich RLK (RECEPTOR-like protein kinase) 13" "Gene" ""
AT4G23230		AT4G23230 "MATCH" "1" "AT4G23230" "CRK15" "cysteine-rich RECEPTOR-like kinase" "Gene" ""
AT4G23310		AT4G23310 "MATCH" "1" "AT4G23310" "CRK23" "cysteine-rich RLK (RECEPTOR-like protein kinase) 23" "Gene" ""
AT4G23550		AT4G23550 "MATCH" "1" "AT4G23550" "WRKY29" "WRKY family transcription factor" "Gene" ""
AT4G23700		AT4G23700 "MATCH" "1" "AT4G23700" "CHX17" "cation/H exchanger 17" "Gene" ""
AT4G23850		AT4G23850 "MATCH" "1" "AT4G23850" "LACS4" "AMP-dependent synthetase and ligase family protein" "Gene" ""
AT4G24560		AT4G24560 "MATCH" "1" "AT4G24560" "UBP16" "ubiquitin-specific protease 16" "Gene" ""
AT4G24570		AT4G24570 "MATCH" "1" "AT4G24570" "DIC2" "dicarboxylate carrier 2" "Gene" ""
AT4G24600		AT4G24600 "MATCH" "1" "AT4G24600" "AT4G24600" "hypothetical protein" "Gene" ""
AT4G24630		AT4G24630 "MATCH" "1" "AT4G24630" "AT4G24630" "DHHC-type zinc finger family protein" "Gene" ""
AT4G24660		AT4G24660 "MATCH" "1" "AT4G24660" "HB22" "homeobox protein 22" "Gene" ""
AT4G24680		AT4G24680 "MATCH" "1" "AT4G24680" "MOS1" "modifier of snc1" "Gene" ""
AT4G24690		AT4G24690 "MATCH" "1" "AT4G24690" "NBR1" "ubiquitin-associated (UBA)/TS-N domain-containing protein / octicosapeptide/Phox/Bemp1 (PB1) domain-containing protein" "Gene" ""
AT4G24990		AT4G24990 "MATCH" "1" "AT4G24990" "ATGP4" "Ubiquitin family protein" "Gene" ""
AT4G25030		AT4G25030 "MATCH" "1" "AT4G25030" "AT4G25030" "Serine/Threonine-kinase" "Gene" ""
AT4G25390		AT4G25390 "MATCH" "1" "AT4G25390" "AT4G25390" "Protein kinase superfamily protein" "Gene" ""
AT4G25650		AT4G25650 "MATCH" "1" "AT4G25650" "ACD1-LIKE" "ACD1-like protein" "Gene" ""
AT4G25719		AT4G25719 "MATCH" "1" "AT4G25719" "AT4G25719" "Natural antisense transcript overlaps with AT4G25720" "Gene" ""
AT4G25900		AT4G25900 "MATCH" "1" "AT4G25900" "AT4G25900" "Galactose mutarotase-like superfamily protein" "Gene" ""
AT4G26060		AT4G26060 "MATCH" "1" "AT4G26060" "AT4G26060" "Ribosomal protein L18ae family" "Gene" ""
AT4G26070		AT4G26070 "MATCH" "1" "AT4G26070" "MEK1" "MAP kinase/ ERK kinase 1" "Gene" ""
AT4G26080		AT4G26080 "MATCH" "1" "AT4G26080" "ABI1" "Protein phosphatase 2C family protein" "Gene" ""
AT4G26120		AT4G26120 "MATCH" "1" "AT4G26120" "AT4G26120" "Ankyrin repeat family protein / BTB/POZ domain-containing protein" "Gene" ""
AT4G26200		AT4G26200 "MATCH" "1" "AT4G26200" "ACS7" "1-amino-cyclopropane-1-carboxylate synthase 7" "Gene" ""
AT4G26240		AT4G26240 "MATCH" "1" "AT4G26240" "AT4G26240" "histone-lysine N-methyltransferase" "Gene" ""
AT4G26288		AT4G26288 "MATCH" "1" "AT4G26288" "AT4G26288" "hypothetical protein" "Gene" ""
AT4G26380		AT4G26380 "MATCH" "1" "AT4G26380" "AT4G26380" "Cysteine/Histidine-rich C1 domain family protein" "Gene" ""
AT4G26470		AT4G26470 "MATCH" "1" "AT4G26470" "AT4G26470" "Calcium-binding EF-hand family protein" "Gene" ""
AT4G27000		AT4G27000 "MATCH" "1" "AT4G27000" "ATRBP45C" "RNA-binding (RRM/RBD/RNP motifs) family protein" "Gene" ""
AT4G27020		AT4G27020 "MATCH" "1" "AT4G27020" "AT4G27020" "inositol-1	4	5-trisphosphate 5-phosphatase" "Gene" ""
AT4G27280		AT4G27280 "MATCH" "1" "AT4G27280" "AT4G27280" "Calcium-binding EF-hand family protein" "Gene" ""
AT4G27300		AT4G27300 "MATCH" "1" "AT4G27300" "AT4G27300" "S-locus lectin protein kinase family protein" "Gene" ""
AT4G27310		AT4G27310 "MATCH" "1" "AT4G27310" "BBX28" "B-box type zinc finger family protein" "Gene" ""
AT4G27320		AT4G27320 "MATCH" "1" "AT4G27320" "PHOS34" "Adenine nucleotide alpha hydrolases-like superfamily protein" "Gene" ""
AT4G27470		AT4G27470 "MATCH" "1" "AT4G27470" "RMA3" "RING membrane-anchor 3" "Gene" ""
AT4G27600		AT4G27600 "MATCH" "1" "AT4G27600" "NARA5" "pfkB-like carbohydrate kinase family protein" "Gene" ""
AT4G27740		AT4G27740 "MATCH" "1" "AT4G27740" "AT4G27740" "Yippee family putative zinc-binding protein" "Gene" ""
AT4G27745		AT4G27745 "MATCH" "1" "AT4G27745" "AT4G27745" "Yippee family putative zinc-binding protein" "Gene" ""
AT4G27800		AT4G27800 "MATCH" "1" "AT4G27800" "TAP38" "thylakoid-associated phosphatase 38" "Gene" ""
AT4G27810		AT4G27810 "MATCH" "1" "AT4G27810" "AT4G27810" "hypothetical protein" "Gene" ""
AT4G28030		AT4G28030 "MATCH" "1" "AT4G28030" "AT4G28030" "Acyl-CoA N-acyltransferases (NAT) superfamily protein" "Gene" ""
AT4G28140		AT4G28140 "MATCH" "1" "AT4G28140" "AT4G28140" "Integrase-type DNA-binding superfamily protein" "Gene" ""
AT4G28170		AT4G28170 "MATCH" "1" "AT4G28170" "AT4G28170" "transmembrane protein" "Gene" ""
AT4G28340		AT4G28340 "MATCH" "1" "AT4G28340" "AT4G28340" "pyrroline-5-carboxylate reductase" "Gene" ""
AT4G28460		AT4G28460 "MATCH" "1" "AT4G28460" "AT4G28460" "transmembrane protein" "Gene" ""
AT4G28570		AT4G28570 "MATCH" "1" "AT4G28570" "AT4G28570" "Long-chain fatty alcohol dehydrogenase family protein" "Gene" ""
AT4G28600		AT4G28600 "MATCH" "1" "AT4G28600" "NPGR2" "no pollen germination related 2" "Gene" ""
AT4G28703		AT4G28703 "MATCH" "1" "AT4G28703" "AT4G28703" "RmlC-like cupins superfamily protein" "Gene" ""
AT4G28860		AT4G28860 "MATCH" "1" "AT4G28860" "ckl4" "casein kinase I-like 4" "Gene" ""
AT4G29100		AT4G29100 "MATCH" "1" "AT4G29100" "AT4G29100" "basic helix-loop-helix (bHLH) DNA-binding superfamily protein" "Gene" ""
AT4G29230		AT4G29230 "MATCH" "1" "AT4G29230" "NAC075" "NAC domain containing protein 75" "Gene" ""
AT4G29440		AT4G29440 "MATCH" "1" "AT4G29440" "AT4G29440" "Regulator of Vps4 activity in the MVB pathway protein" "Gene" ""
AT4G29790		AT4G29790 "MATCH" "1" "AT4G29790" "AT4G29790" "serine/arginine repetitive matrix protein" "Gene" ""
AT4G29810		AT4G29810 "MATCH" "1" "AT4G29810" "MKK2" "MAP kinase kinase 2" "Gene" ""
AT4G29820		AT4G29820 "MATCH" "1" "AT4G29820" "CFIM-25" "homolog of CFIM-25" "Gene" ""
AT4G29860		AT4G29860 "MATCH" "1" "AT4G29860" "EMB2757" "Transducin/WD40 repeat-like superfamily protein" "Gene" ""
AT4G29900		AT4G29900 "MATCH" "1" "AT4G29900" "ACA10" "autoinhibited Ca(2 )-ATPase 10" "Gene" ""
AT4G30210		AT4G30210 "MATCH" "1" "AT4G30210" "ATR2" "P450 reductase 2" "Gene" ""
AT4G30370		AT4G30370 "MATCH" "1" "AT4G30370" "AT4G30370" "RING/U-box superfamily protein" "Gene" ""
AT4G30630		AT4G30630 "MATCH" "1" "AT4G30630" "AT4G30630" "hypothetical protein" "Gene" ""
AT4G30750		AT4G30750 "MATCH" "1" "AT4G30750" "AT4G30750" "hypothetical protein" "Gene" ""
AT4G31351		AT4G31351 "MATCH" "1" "AT4G31351" "AT4G31351" "hypothetical protein" "Gene" ""
AT4G31355		AT4G31355 "MATCH" "1" "AT4G31355" "AT4G31355" "hypothetical protein" "Gene" ""
AT4G31405		AT4G31405 "MATCH" "1" "AT4G31405" "AT4G31405" "hypothetical protein" "Gene" ""
AT4G31408		AT4G31408 "MATCH" "1" "AT4G31408" "AT4G31408" "" "Gene" ""
AT4G31500		AT4G31500 "MATCH" "1" "AT4G31500" "CYP83B1" "cytochrome P450	family 83	subfamily B	polypeptide 1" "Gene" ""
AT4G31670		AT4G31670 "MATCH" "1" "AT4G31670" "UBP18" "ubiquitin-specific protease 18" "Gene" ""
AT4G31710		AT4G31710 "MATCH" "1" "AT4G31710" "GLR2.4" "glutamate receptor 2.4" "Gene" ""
AT4G31980		AT4G31980 "MATCH" "1" "AT4G31980" "AT4G31980" "PPPDE thiol peptidase family protein" "Gene" ""
AT4G32020		AT4G32020 "MATCH" "1" "AT4G32020" "AT4G32020" "serine/arginine repetitive matrix-like protein" "Gene" ""
AT4G32040		AT4G32040 "MATCH" "1" "AT4G32040" "KNAT5" "homeobox protein knotted-1-like 5" "Gene" ""
AT4G32060		AT4G32060 "MATCH" "1" "AT4G32060" "AT4G32060" "calcium-binding EF hand family protein" "Gene" ""
AT4G32150		AT4G32150 "MATCH" "1" "AT4G32150" "VAMP711" "vesicle-associated membrane protein 711" "Gene" ""
AT4G32600		AT4G32600 "MATCH" "1" "AT4G32600" "AT4G32600" "C3H4 type zinc finger protein" "Gene" ""
AT4G32760		AT4G32760 "MATCH" "1" "AT4G32760" "AT4G32760" "ENTH/VHS/GAT family protein" "Gene" ""
AT4G32850		AT4G32850 "MATCH" "1" "AT4G32850" "nPAP" "nuclear poly(a) polymerase" "Gene" ""
AT4G33050		AT4G33050 "MATCH" "1" "AT4G33050" "EDA39" "calmodulin-binding family protein" "Gene" ""
AT4G33180		AT4G33180 "MATCH" "1" "AT4G33180" "AT4G33180" "alpha/beta-Hydrolases superfamily protein" "Gene" ""
AT4G33430		AT4G33430 "MATCH" "1" "AT4G33430" "BAK1" "BRI1-associated receptor kinase" "Gene" ""
AT4G33467		AT4G33467 "MATCH" "1" "AT4G33467" "AT4G33467" "hypothetical protein" "Gene" ""
AT4G33565		AT4G33565 "MATCH" "1" "AT4G33565" "AT4G33565" "RING/U-box superfamily protein" "Gene" ""
AT4G33630		AT4G33630 "MATCH" "1" "AT4G33630" "EX1" "UvrB/UvrC domain protein (DUF3506)" "Gene" ""
AT4G33740		AT4G33740 "MATCH" "1" "AT4G33740" "AT4G33740" "myb-like protein X" "Gene" ""
AT4G33770		AT4G33770 "MATCH" "1" "AT4G33770" "AT4G33770" "Inositol 1	3	4-trisphosphate 5/6-kinase family protein" "Gene" ""
AT4G33925		AT4G33925 "MATCH" "1" "AT4G33925" "SSN2" "zinc finger SWIM domain protein" "Gene" ""
AT4G34120		AT4G34120 "MATCH" "1" "AT4G34120" "LEJ1" "Cystathionine beta-synthase (CBS) family protein" "Gene" ""
AT4G34150		AT4G34150 "MATCH" "1" "AT4G34150" "AT4G34150" "Calcium-dependent lipid-binding (CaLB domain) family protein" "Gene" ""
AT4G34370		AT4G34370 "MATCH" "1" "AT4G34370" "ARI1" "RING/U-box superfamily protein" "Gene" ""
AT4G34390		AT4G34390 "MATCH" "1" "AT4G34390" "XLG2" "extra-large GTP-binding protein 2" "Gene" ""
AT4G34400		AT4G34400 "MATCH" "1" "AT4G34400" "AT4G34400" "AP2/B3-like transcriptional factor family protein" "Gene" ""
AT4G35110		AT4G35110 "MATCH" "1" "AT4G35110" "AT4G35110" "phospholipase-like protein (PEARLI 4) family protein" "Gene" ""
AT4G35240		AT4G35240 "MATCH" "1" "AT4G35240" "AT4G35240" "DNA-directed RNA polymerase subunit beta	putative (DUF630 and DUF632)" "Gene" ""
AT4G35310		AT4G35310 "MATCH" "1" "AT4G35310" "CPK5" "calmodulin-domain protein kinase 5" "Gene" ""
AT4G35600		AT4G35600 "MATCH" "1" "AT4G35600" "CST" "Protein kinase superfamily protein" "Gene" ""
AT4G36480		AT4G36480 "MATCH" "1" "AT4G36480" "LCB1" "long-chain base1" "Gene" ""
AT4G36490		AT4G36490 "MATCH" "1" "AT4G36490" "SFH12" "SEC14-like 12" "Gene" ""
AT4G36500		AT4G36500 "MATCH" "1" "AT4G36500" "AT4G36500" "hypothetical protein" "Gene" ""
AT4G36550		AT4G36550 "MATCH" "1" "AT4G36550" "AT4G36550" "ARM repeat superfamily protein" "Gene" ""
AT4G36980		AT4G36980 "MATCH" "1" "AT4G36980" "AT4G36980" "CLK4-associating serine/arginine-rich protein" "Gene" ""
AT4G37010		AT4G37010 "MATCH" "1" "AT4G37010" "CEN2" "centrin 2" "Gene" ""
AT4G37022		AT4G37022 "MATCH" "1" "AT4G37022" "AT4G37022" "hypothetical protein" "Gene" ""
AT4G37030		AT4G37030 "MATCH" "1" "AT4G37030" "AT4G37030" "membrane protein" "Gene" ""
AT4G37070		AT4G37070 "MATCH" "1" "AT4G37070" "PLP1" "Acyl transferase/acyl hydrolase/lysophospholipase superfamily protein" "Gene" ""
AT4G37295		AT4G37295 "MATCH" "1" "AT4G37295" "AT4G37295" "hypothetical protein" "Gene" ""
AT4G37440		AT4G37440 "MATCH" "1" "AT4G37440" "AT4G37440" "hypothetical protein" "Gene" ""
AT4G37460		AT4G37460 "MATCH" "1" "AT4G37460" "SRFR1" "Tetratricopeptide repeat (TPR)-like superfamily protein" "Gene" ""
AT4G37530		AT4G37530 "MATCH" "1" "AT4G37530" "AT4G37530" "Peroxidase superfamily protein" "Gene" ""
AT4G38360		AT4G38360 "MATCH" "1" "AT4G38360" "LAZ1" "organic solute transporter ostalpha protein (DUF300)" "Gene" ""
AT4G38545		AT4G38545 "MATCH" "1" "AT4G38545" "AT4G38545" "Natural antisense transcript overlaps with AT4G38530 and AT4G38540" "Gene" ""
AT4G38560		AT4G38560 "MATCH" "1" "AT4G38560" "AT4G38560" "phospholipase-like protein (PEARLI 4) family protein" "Gene" ""
AT4G38600		AT4G38600 "MATCH" "1" "AT4G38600" "KAK" "HECT ubiquitin protein ligase family protein KAK" "Gene" ""
AT4G38940		AT4G38940 "MATCH" "1" "AT4G38940" "AT4G38940" "Galactose oxidase/kelch repeat superfamily protein" "Gene" ""
AT4G38980		AT4G38980 "MATCH" "1" "AT4G38980" "AT4G38980" "hypothetical protein" "Gene" ""
AT4G39110		AT4G39110 "MATCH" "1" "AT4G39110" "AT4G39110" "Malectin/receptor-like protein kinase family protein" "Gene" ""
AT4G39270		AT4G39270 "MATCH" "1" "AT4G39270" "AT4G39270" "Leucine-rich repeat protein kinase family protein" "Gene" ""
AT4G39540		AT4G39540 "MATCH" "1" "AT4G39540" "SK2" "shikimate kinase 2" "Gene" ""
AT4G39560		AT4G39560 "MATCH" "1" "AT4G39560" "AT4G39560" "Galactose oxidase/kelch repeat superfamily protein" "Gene" ""
AT4G39670		AT4G39670 "MATCH" "1" "AT4G39670" "AT4G39670" "Glycolipid transfer protein (GLTP) family protein" "Gene" ""
AT4G39910		AT4G39910 "MATCH" "1" "AT4G39910" "UBP3" "ubiquitin-specific protease 3" "Gene" ""
AT4G40020		AT4G40020 "MATCH" "1" "AT4G40020" "AT4G40020" "Myosin heavy chain-related protein" "Gene" ""
AT5G01275		AT5G01275 "MATCH" "1" "AT5G01275" "" "" "Gene" ""
AT5G01300		AT5G01300 "MATCH" "1" "AT5G01300" "AT5G01300" "PEBP (phosphatidylethanolamine-binding protein) family protein" "Gene" ""
AT5G01450		AT5G01450 "MATCH" "1" "AT5G01450" "APD2" "RING/U-box superfamily protein" "Gene" ""
AT5G01550		AT5G01550 "MATCH" "1" "AT5G01550" "LECRKA4.2" "lectin receptor kinase a4.1" "Gene" ""
AT5G01560		AT5G01560 "MATCH" "1" "AT5G01560" "LECRKA4.3" "lectin receptor kinase a4.3" "Gene" ""
AT5G01750		AT5G01750 "MATCH" "1" "AT5G01750" "AT5G01750" "LURP-one-like protein (DUF567)" "Gene" ""
AT5G01935		AT5G01935 "MATCH" "1" "AT5G01935" "" "Natural antisense transcript overlaps with AT5G12380" "Gene" ""
AT5G01980		AT5G01980 "MATCH" "1" "AT5G01980" "AT5G01980" "RING/U-box superfamily protein" "Gene" ""
AT5G02090		AT5G02090 "MATCH" "1" "AT5G02090" "AT5G02090" "hypothetical protein" "Gene" ""
AT5G02160		AT5G02160 "MATCH" "1" "AT5G02160" "AT5G02160" "transmembrane protein" "Gene" ""
AT5G02320		AT5G02320 "MATCH" "1" "AT5G02320" "MYB3R-5" "myb domain protein 3r-5" "Gene" ""
AT5G02800		AT5G02800 "MATCH" "1" "AT5G02800" "CDL1" "Protein kinase superfamily protein" "Gene" ""
AT5G02840		AT5G02840 "MATCH" "1" "AT5G02840" "LCL1" "LHY/CCA1-like 1" "Gene" ""
AT5G03110		AT5G03110 "MATCH" "1" "AT5G03110" "AT5G03110" "protamine P1 family protein" "Gene" ""
AT5G03320		AT5G03320 "MATCH" "1" "AT5G03320" "AT5G03320" "Protein kinase superfamily protein" "Gene" ""
AT5G03330		AT5G03330 "MATCH" "1" "AT5G03330" "AT5G03330" "Cysteine proteinases superfamily protein" "Gene" ""
AT5G03380		AT5G03380 "MATCH" "1" "AT5G03380" "AT5G03380" "Heavy metal transport/detoxification superfamily protein" "Gene" ""
AT5G03406		AT5G03406 "MATCH" "1" "AT5G03406" "AT5G03406" "Class II aaRS and biotin synthetases superfamily protein" "Gene" ""
AT5G03415		AT5G03415 "MATCH" "1" "AT5G03415" "DPB" "Transcription factor DP" "Gene" ""
AT5G03560		AT5G03560 "MATCH" "1" "AT5G03560" "AT5G03560" "Tetratricopeptide repeat (TPR)-like superfamily protein" "Gene" ""
AT5G03615		AT5G03615 "MATCH" "1" "AT5G03615" "" "" "Gene" ""
AT5G03710		AT5G03710 "MATCH" "1" "AT5G03710" "AT5G03710" "replication factor C large subunit" "Gene" ""
AT5G04010		AT5G04010 "MATCH" "1" "AT5G04010" "AT5G04010" "F-box family protein" "Gene" ""
AT5G04020		AT5G04020 "MATCH" "1" "AT5G04020" "AT5G04020" "calmodulin binding protein" "Gene" ""
AT5G04080		AT5G04080 "MATCH" "1" "AT5G04080" "AT5G04080" "cysteine-rich TM module stress tolerance protein" "Gene" ""
AT5G04220		AT5G04220 "MATCH" "1" "AT5G04220" "SYTC" "Calcium-dependent lipid-binding (CaLB domain) family protein" "Gene" ""
AT5G04240		AT5G04240 "MATCH" "1" "AT5G04240" "ELF6" "Zinc finger (C2H2 type) family protein / transcription factor jumonji (jmj) family protein" "Gene" ""
AT5G04540		AT5G04540 "MATCH" "1" "AT5G04540" "MTM2" "Myotubularin-like phosphatases II superfamily" "Gene" ""
AT5G04720		AT5G04720 "MATCH" "1" "AT5G04720" "ADR1-L2" "ADR1-like 2" "Gene" ""
AT5G04930		AT5G04930 "MATCH" "1" "AT5G04930" "ALA1" "aminophospholipid ATPase 1" "Gene" ""
AT5G05350		AT5G05350 "MATCH" "1" "AT5G05350" "AT5G05350" "PLAC8 family protein" "Gene" ""
AT5G05430		AT5G05430 "MATCH" "1" "AT5G05430" "AT5G05430" "RNA-binding protein" "Gene" ""
AT5G05630		AT5G05630 "MATCH" "1" "AT5G05630" "RMV1" "Amino acid permease family protein" "Gene" ""
AT5G05750		AT5G05750 "MATCH" "1" "AT5G05750" "AT5G05750" "DNAJ heat shock N-terminal domain-containing protein" "Gene" ""
AT5G06320		AT5G06320 "MATCH" "1" "AT5G06320" "NHL3" "NDR1/HIN1-like 3" "Gene" ""
AT5G06480		AT5G06480 "MATCH" "1" "AT5G06480" "AT5G06480" "Immunoglobulin E-set superfamily protein" "Gene" ""
AT5G06580		AT5G06580 "MATCH" "1" "AT5G06580" "AT5G06580" "FAD-linked oxidases family protein" "Gene" ""
AT5G06585		AT5G06585 "MATCH" "1" "AT5G06585" "" "" "Gene" ""
AT5G06740		AT5G06740 "MATCH" "1" "AT5G06740" "AT5G06740" "Concanavalin A-like lectin protein kinase family protein" "Gene" ""
AT5G06980		AT5G06980 "MATCH" "1" "AT5G06980" "AT5G06980" "hypothetical protein" "Gene" ""
AT5G07360		AT5G07360 "MATCH" "1" "AT5G07360" "AT5G07360" "Amidase family protein" "Gene" ""
AT5G07370		AT5G07370 "MATCH" "1" "AT5G07370" "IPK2a" "inositol polyphosphate kinase 2 alpha" "Gene" ""
AT5G07455		AT5G07455 "MATCH" "1" "AT5G07455" "" "" "Gene" ""
AT5G07470		AT5G07470 "MATCH" "1" "AT5G07470" "PMSR3" "peptidemethionine sulfoxide reductase 3" "Gene" ""
AT5G07600		AT5G07600 "MATCH" "1" "AT5G07600" "AT5G07600" "Oleosin family protein" "Gene" ""
AT5G08139		AT5G08139 "MATCH" "1" "AT5G08139" "AT5G08139" "RING/U-box superfamily protein" "Gene" ""
AT5G08230		AT5G08230 "MATCH" "1" "AT5G08230" "AT5G08230" "tudor/PWWP/MBT domain protein" "Gene" ""
AT5G08410		AT5G08410 "MATCH" "1" "AT5G08410" "FTRA2" "ferredoxin/thioredoxin reductase subunit A (variable subunit) 2" "Gene" ""
AT5G08535		AT5G08535 "MATCH" "1" "AT5G08535" "AT5G08535" "D111/G-patch domain-containing protein" "Gene" ""
AT5G08990		AT5G08990 "MATCH" "1" "AT5G08990" "" "Natural antisense transcript overlaps with AT5G61210" "Gene" ""
AT5G09630		AT5G09630 "MATCH" "1" "AT5G09630" "AT5G09630" "LisH/CRA/RING-U-box domains-containing protein" "Gene" ""
AT5G09660		AT5G09660 "MATCH" "1" "AT5G09660" "PMDH2" "peroxisomal NAD-malate dehydrogenase 2" "Gene" ""
AT5G09680		AT5G09680 "MATCH" "1" "AT5G09680" "RLF" "reduced lateral root formation" "Gene" ""
AT5G09790		AT5G09790 "MATCH" "1" "AT5G09790" "ATXR5" "TRITHORAX-RELATED PROTEIN 5" "Gene" ""
AT5G09800		AT5G09800 "MATCH" "1" "AT5G09800" "AT5G09800" "ARM repeat superfamily protein" "Gene" ""
AT5G09876		AT5G09876 "MATCH" "1" "AT5G09876" "AT5G09876" "hypothetical protein" "Gene" ""
AT5G10030		AT5G10030 "MATCH" "1" "AT5G10030" "TGA4" "TGACG motif-binding factor 4" "Gene" ""
AT5G10210		AT5G10210 "MATCH" "1" "AT5G10210" "AT5G10210" "nitric oxide synthase-interacting protein" "Gene" ""
AT5G10370		AT5G10370 "MATCH" "1" "AT5G10370" "AT5G10370" "helicase domain-containing protein / IBR domain-containing protein / zinc finger protein-like protein" "Gene" ""
AT5G10380		AT5G10380 "MATCH" "1" "AT5G10380" "RING1" "RING/U-box superfamily protein" "Gene" ""
AT5G10490		AT5G10490 "MATCH" "1" "AT5G10490" "MSL2" "MSCS-like 2" "Gene" ""
AT5G10610		AT5G10610 "MATCH" "1" "AT5G10610" "CYP81K1" "cytochrome P450	family 81	subfamily K	polypeptide 1" "Gene" ""
AT5G10695		AT5G10695 "MATCH" "1" "AT5G10695" "AT5G10695" "methionyl-tRNA synthetase" "Gene" ""
AT5G10740		AT5G10740 "MATCH" "1" "AT5G10740" "AT5G10740" "Protein phosphatase 2C family protein" "Gene" ""
AT5G10940		AT5G10940 "MATCH" "1" "AT5G10940" "ASG2" "transducin family protein / WD-40 repeat family protein" "Gene" ""
AT5G11290		AT5G11290 "MATCH" "1" "AT5G11290" "AT5G11290" "transmembrane protein	putative (DUF247)" "Gene" ""
AT5G11600		AT5G11600 "MATCH" "1" "AT5G11600" "AT5G11600" "hypothetical protein" "Gene" ""
AT5G11700		AT5G11700 "MATCH" "1" "AT5G11700" "AT5G11700" "ephrin type-B receptor" "Gene" ""
AT5G11870		AT5G11870 "MATCH" "1" "AT5G11870" "AT5G11870" "Alkaline phytoceramidase (aPHC)" "Gene" ""
AT5G12020		AT5G12020 "MATCH" "1" "AT5G12020" "HSP17.6II" "17.6 kDa class II heat shock protein" "Gene" ""
AT5G12120		AT5G12120 "MATCH" "1" "AT5G12120" "AT5G12120" "Ubiquitin-associated/translation elongation factor EF1B protein" "Gene" ""
AT5G12230		AT5G12230 "MATCH" "1" "AT5G12230" "MED19A" "mediator of RNA polymerase II transcription subunit 19a-like protein" "Gene" ""
AT5G12390		AT5G12390 "MATCH" "1" "AT5G12390" "FIS1B" "Tetratricopeptide repeat (TPR)-like superfamily protein" "Gene" ""
AT5G13020		AT5G13020 "MATCH" "1" "AT5G13020" "EML3" "Emsy N Terminus (ENT)/ plant Tudor-like domains-containing protein" "Gene" ""
AT5G13190		AT5G13190 "MATCH" "1" "AT5G13190" "GILP" "GSH-induced LITAF domain protein" "Gene" ""
AT5G13200		AT5G13200 "MATCH" "1" "AT5G13200" "AT5G13200" "GRAM domain family protein" "Gene" ""
AT5G13205		AT5G13205 "MATCH" "1" "AT5G13205" "AT5G13205" "transposable_element_gene" "TransposableElementGene" ""
AT5G13530		AT5G13530 "MATCH" "1" "AT5G13530" "KEG" "protein kinases;ubiquitin-protein ligase" "Gene" ""
AT5G13570		AT5G13570 "MATCH" "1" "AT5G13570" "DCP2" "decapping 2" "Gene" ""
AT5G13590		AT5G13590 "MATCH" "1" "AT5G13590" "AT5G13590" "hypothetical protein" "Gene" ""
AT5G13810		AT5G13810 "MATCH" "1" "AT5G13810" "AT5G13810" "Glutaredoxin family protein" "Gene" ""
AT5G13950		AT5G13950 "MATCH" "1" "AT5G13950" "AT5G13950" "nuclear factor kappa-B-binding protein" "Gene" ""
AT5G14220		AT5G14220 "MATCH" "1" "AT5G14220" "HEMG2" "Flavin containing amine oxidoreductase family" "Gene" ""
AT5G14420		AT5G14420 "MATCH" "1" "AT5G14420" "RGLG2" "RING domain ligase2" "Gene" ""
AT5G14480		AT5G14480 "MATCH" "1" "AT5G14480" "AT5G14480" "beta-1	4-N-acetylglucosaminyltransferase family protein" "Gene" ""
AT5G14740		AT5G14740 "MATCH" "1" "AT5G14740" "CA2" "carbonic anhydrase 2" "Gene" ""
AT5G14970		AT5G14970 "MATCH" "1" "AT5G14970" "AT5G14970" "seed maturation-like protein" "Gene" ""
AT5G15020		AT5G15020 "MATCH" "1" "AT5G15020" "SNL2" "SIN3-like 2" "Gene" ""
AT5G15120		AT5G15120 "MATCH" "1" "AT5G15120" "AT5G15120" "2-aminoethanethiol dioxygenase	putative (DUF1637)" "Gene" ""
AT5G15190		AT5G15190 "MATCH" "1" "AT5G15190" "AT5G15190" "hypothetical protein" "Gene" ""
AT5G15270		AT5G15270 "MATCH" "1" "AT5G15270" "AT5G15270" "RNA-binding KH domain-containing protein" "Gene" ""
AT5G15537		AT5G15537 "MATCH" "1" "AT5G15537" "AT5G15537" "transmembrane protein" "Gene" ""
AT5G15730		AT5G15730 "MATCH" "1" "AT5G15730" "CRLK2" "Protein kinase superfamily protein" "Gene" ""
AT5G15870		AT5G15870 "MATCH" "1" "AT5G15870" "AT5G15870" "glycosyl hydrolase family 81 protein" "Gene" ""
AT5G16520		AT5G16520 "MATCH" "1" "AT5G16520" "AT5G16520" "transmembrane protein" "Gene" ""
AT5G16830		AT5G16830 "MATCH" "1" "AT5G16830" "SYP21" "syntaxin of plants 21" "Gene" ""
AT5G17290		AT5G17290 "MATCH" "1" "AT5G17290" "APG5" "autophagy protein Apg5 family" "Gene" ""
AT5G17350		AT5G17350 "MATCH" "1" "AT5G17350" "AT5G17350" "hypothetical protein" "Gene" ""
AT5G17400		AT5G17400 "MATCH" "1" "AT5G17400" "ER-ANT1" "endoplasmic reticulum-adenine nucleotide transporter 1" "Gene" ""
AT5G17690		AT5G17690 "MATCH" "1" "AT5G17690" "TFL2" "like heterochromatin protein (LHP1)" "Gene" ""
AT5G17980		AT5G17980 "MATCH" "1" "AT5G17980" "AT5G17980" "C2 calcium/lipid-binding plant phosphoribosyltransferase family protein" "Gene" ""
AT5G18120		AT5G18120 "MATCH" "1" "AT5G18120" "APRL7" "APR-like 7" "Gene" ""
AT5G18255		AT5G18255 "MATCH" "1" "AT5G18255" "AT5G18255" "Natural antisense transcript overlaps with AT5G18260" "Gene" ""
AT5G18270		AT5G18270 "MATCH" "1" "AT5G18270" "ANAC087" "NAC domain containing protein 87" "Gene" ""
AT5G18300		AT5G18300 "MATCH" "1" "AT5G18300" "NAC088" "NAC domain containing protein 88" "Gene" ""
AT5G18320		AT5G18320 "MATCH" "1" "AT5G18320" "AT5G18320" "ARM repeat superfamily protein" "Gene" ""
AT5G18360		AT5G18360 "MATCH" "1" "AT5G18360" "AT5G18360" "Disease resistance protein (TIR-NBS-LRR class) family" "Gene" ""
AT5G18370		AT5G18370 "MATCH" "1" "AT5G18370" "AT5G18370" "disease resistance protein (TIR-NBS-LRR class) family protein" "Gene" ""
AT5G18610		AT5G18610 "MATCH" "1" "AT5G18610" "AT5G18610" "Protein kinase superfamily protein" "Gene" ""
AT5G18633		AT5G18633 "MATCH" "1" "AT5G18633" "AT5G18633" "transposable_element_gene" "TransposableElementGene" ""
AT5G18640		AT5G18640 "MATCH" "1" "AT5G18640" "AT5G18640" "alpha/beta-Hydrolases superfamily protein" "Gene" ""
AT5G19050		AT5G19050 "MATCH" "1" "AT5G19050" "AT5G19050" "alpha/beta-Hydrolases superfamily protein" "Gene" ""
AT5G19070		AT5G19070 "MATCH" "1" "AT5G19070" "AT5G19070" "SNARE associated Golgi protein family" "Gene" ""
AT5G19080		AT5G19080 "MATCH" "1" "AT5G19080" "LUL3" "RING/U-box superfamily protein" "Gene" ""
AT5G19220		AT5G19220 "MATCH" "1" "AT5G19220" "APL1" "ADP glucose pyrophosphorylase large subunit 1" "Gene" ""
AT5G19230		AT5G19230 "MATCH" "1" "AT5G19230" "AT5G19230" "Glycoprotein membrane precursor GPI-anchored" "Gene" ""
AT5G19490		AT5G19490 "MATCH" "1" "AT5G19490" "AT5G19490" "Histone superfamily protein" "Gene" ""
AT5G19810		AT5G19810 "MATCH" "1" "AT5G19810" "AT5G19810" "Proline-rich extensin-like family protein" "Gene" ""
AT5G19960		AT5G19960 "MATCH" "1" "AT5G19960" "AT5G19960" "RNA-binding (RRM/RBD/RNP motifs) family protein" "Gene" ""
AT5G20030		AT5G20030 "MATCH" "1" "AT5G20030" "AT5G20030" "Plant Tudor-like RNA-binding protein" "Gene" ""
AT5G20050		AT5G20050 "MATCH" "1" "AT5G20050" "AT5G20050" "Protein kinase superfamily protein" "Gene" ""
AT5G20300		AT5G20300 "MATCH" "1" "AT5G20300" "Toc90" "Avirulence induced gene (AIG1) family protein" "Gene" ""
AT5G20350		AT5G20350 "MATCH" "1" "AT5G20350" "TIP1" "Ankyrin repeat family protein with DHHC zinc finger domain-containing protein" "Gene" ""
AT5G20520		AT5G20520 "MATCH" "1" "AT5G20520" "WAV2" "alpha/beta-Hydrolases superfamily protein" "Gene" ""
AT5G20580		AT5G20580 "MATCH" "1" "AT5G20580" "AT5G20580" "TMEM192 family protein" "Gene" ""
AT5G20990		AT5G20990 "MATCH" "1" "AT5G20990" "B73" "molybdopterin biosynthesis CNX1 protein / molybdenum cofactor biosynthesis enzyme CNX1 (CNX1)" "Gene" ""
AT5G21090		AT5G21090 "MATCH" "1" "AT5G21090" "AT5G21090" "Leucine-rich repeat (LRR) family protein" "Gene" ""
AT5G22250		AT5G22250 "MATCH" "1" "AT5G22250" "CAF1b" "Polynucleotidyl transferase	ribonuclease H-like superfamily protein" "Gene" ""
AT5G22270		AT5G22270 "MATCH" "1" "AT5G22270" "AT5G22270" "hypothetical protein" "Gene" ""
AT5G22500		AT5G22500 "MATCH" "1" "AT5G22500" "FAR1" "fatty acid reductase 1" "Gene" ""
AT5G22545		AT5G22545 "MATCH" "1" "AT5G22545" "AT5G22545" "hypothetical protein" "Gene" ""
AT5G22550		AT5G22550 "MATCH" "1" "AT5G22550" "AT5G22550" "transmembrane protein	putative (DUF247)" "Gene" ""
AT5G23090		AT5G23090 "MATCH" "1" "AT5G23090" "NF-YB13" "nuclear factor Y	subunit B13" "Gene" ""
AT5G23110		AT5G23110 "MATCH" "1" "AT5G23110" "AT5G23110" "Zinc finger	C3HC4 type (RING finger) family protein" "Gene" ""
AT5G23520		AT5G23520 "MATCH" "1" "AT5G23520" "AT5G23520" "smr (Small MutS Related) domain-containing protein" "Gene" ""
AT5G23610		AT5G23610 "MATCH" "1" "AT5G23610" "AT5G23610" "DYAD protein" "Gene" ""
AT5G24090		AT5G24090 "MATCH" "1" "AT5G24090" "CHIA" "chitinase A" "Gene" ""
AT5G24210		AT5G24210 "MATCH" "1" "AT5G24210" "AT5G24210" "alpha/beta-Hydrolases superfamily protein" "Gene" ""
AT5G24320		AT5G24320 "MATCH" "1" "AT5G24320" "AT5G24320" "Transducin/WD40 repeat-like superfamily protein" "Gene" ""
AT5G24450		AT5G24450 "MATCH" "1" "AT5G24450" "AT5G24450" "Transcription factor IIIC	subunit 5" "Gene" ""
AT5G24570		AT5G24570 "MATCH" "1" "AT5G24570" "AT5G24570" "hypothetical protein" "Gene" ""
AT5G24740		AT5G24740 "MATCH" "1" "AT5G24740" "AT5G24740" "vacuolar protein sorting-associated protein	putative (DUF1162)" "Gene" ""
AT5G24890		AT5G24890 "MATCH" "1" "AT5G24890" "AT5G24890" "stress response NST1-like protein" "Gene" ""
AT5G25050		AT5G25050 "MATCH" "1" "AT5G25050" "AT5G25050" "Major facilitator superfamily protein" "Gene" ""
AT5G25140		AT5G25140 "MATCH" "1" "AT5G25140" "CYP71B13" "cytochrome P450	family 71	subfamily B	polypeptide 13" "Gene" ""
AT5G25170		AT5G25170 "MATCH" "1" "AT5G25170" "AT5G25170" "PPPDE putative thiol peptidase family protein" "Gene" ""
AT5G25755		AT5G25755 "MATCH" "1" "AT5G25755" "AT5G25755" "hypothetical protein" "Gene" ""
AT5G25920		AT5G25920 "MATCH" "1" "AT5G25920" "AT5G25920" "hypothetical protein" "Gene" ""
AT5G25940		AT5G25940 "MATCH" "1" "AT5G25940" "AT5G25940" "early nodulin-like protein" "Gene" ""
AT5G26040		AT5G26040 "MATCH" "1" "AT5G26040" "HDA2" "histone deacetylase 2" "Gene" ""
AT5G26170		AT5G26170 "MATCH" "1" "AT5G26170" "WRKY50" "WRKY DNA-binding protein 50" "Gene" ""
AT5G26600		AT5G26600 "MATCH" "1" "AT5G26600" "AT5G26600" "Pyridoxal phosphate (PLP)-dependent transferases superfamily protein" "Gene" ""
AT5G26630		AT5G26630 "MATCH" "1" "AT5G26630" "AT5G26630" "MADS-box transcription factor family protein" "Gene" ""
AT5G26690		AT5G26690 "MATCH" "1" "AT5G26690" "AT5G26690" "Heavy metal transport/detoxification superfamily protein" "Gene" ""
AT5G26751		AT5G26751 "MATCH" "1" "AT5G26751" "SK 11" "shaggy-related kinase 11" "Gene" ""
AT5G26770		AT5G26770 "MATCH" "1" "AT5G26770" "AT5G26770" "myosin heavy chain	cardiac protein" "Gene" ""
AT5G26980		AT5G26980 "MATCH" "1" "AT5G26980" "SYP41" "syntaxin of plants 41" "Gene" ""
AT5G27280		AT5G27280 "MATCH" "1" "AT5G27280" "AT5G27280" "Zim17-type zinc finger protein" "Gene" ""
AT5G27320		AT5G27320 "MATCH" "1" "AT5G27320" "GID1C" "alpha/beta-Hydrolases superfamily protein" "Gene" ""
AT5G27350		AT5G27350 "MATCH" "1" "AT5G27350" "SFP1" "Major facilitator superfamily protein" "Gene" ""
AT5G27600		AT5G27600 "MATCH" "1" "AT5G27600" "LACS7" "long-chain acyl-CoA synthetase 7" "Gene" ""
AT5G27830		AT5G27830 "MATCH" "1" "AT5G27830" "AT5G27830" "folate receptor family protein" "Gene" ""
AT5G27840		AT5G27840 "MATCH" "1" "AT5G27840" "TOPP8" "Calcineurin-like metallo-phosphoesterase superfamily protein" "Gene" ""
AT5G28141		AT5G28141 "MATCH" "1" "AT5G28141" "AT5G28141" "transposable_element_gene" "TransposableElementGene" ""
AT5G28390		AT5G28390 "MATCH" "1" "AT5G28390" "AT5G28390" "RNA-binding (RRM/RBD/RNP motifs) family protein" "Gene" ""
AT5G28400		AT5G28400 "MATCH" "1" "AT5G28400" "AT5G28400" "embryo defective protein" "Gene" ""
AT5G28610		AT5G28610 "MATCH" "1" "AT5G28610" "AT5G28610" "LOW protein: ATP-dependent RNA helicase DRS1-like protein" "Gene" ""
AT5G32112		AT5G32112 "MATCH" "1" "AT5G32112" "AT5G32112" "transposable_element_gene" "TransposableElementGene" ""
AT5G32440		AT5G32440 "MATCH" "1" "AT5G32440" "AT5G32440" "Ubiquitin system component Cue protein" "Gene" ""
AT5G33290		AT5G33290 "MATCH" "1" "AT5G33290" "XGD1" "xylogalacturonan deficient 1" "Gene" ""
AT5G35200		AT5G35200 "MATCH" "1" "AT5G35200" "AT5G35200" "ENTH/ANTH/VHS superfamily protein" "Gene" ""
AT5G35370		AT5G35370 "MATCH" "1" "AT5G35370" "AT5G35370" "S-locus lectin protein kinase family protein" "Gene" ""
AT5G35410		AT5G35410 "MATCH" "1" "AT5G35410" "SOS2" "Protein kinase superfamily protein" "Gene" ""
AT5G35580		AT5G35580 "MATCH" "1" "AT5G35580" "AT5G35580" "Protein kinase superfamily protein" "Gene" ""
AT5G36930		AT5G36930 "MATCH" "1" "AT5G36930" "AT5G36930" "Disease resistance protein (TIR-NBS-LRR class) family" "Gene" ""
AT5G37250		AT5G37250 "MATCH" "1" "AT5G37250" "AT5G37250" "RING/U-box superfamily protein" "Gene" ""
AT5G37370		AT5G37370 "MATCH" "1" "AT5G37370" "ATSRL1" "PRP38 family protein" "Gene" ""
AT5G37430		AT5G37430 "MATCH" "1" "AT5G37430" "AT5G37430" "hypothetical protein (DUF577)" "Gene" ""
AT5G37490		AT5G37490 "MATCH" "1" "AT5G37490" "AT5G37490" "ARM repeat superfamily protein" "Gene" ""
AT5G37500		AT5G37500 "MATCH" "1" "AT5G37500" "GORK" "gated outwardly-rectifying K channel" "Gene" ""
AT5G37930		AT5G37930 "MATCH" "1" "AT5G37930" "AT5G37930" "Protein with RING/U-box and TRAF-like domain" "Gene" ""
AT5G38212		AT5G38212 "MATCH" "1" "AT5G38212" "AT5G38212" "Natural antisense transcript overlaps with AT5G38210" "Gene" ""
AT5G38344		AT5G38344 "MATCH" "1" "AT5G38344" "AT5G38344" "Toll-Interleukin-Resistance (TIR) domain family protein" "Gene" ""
AT5G38350		AT5G38350 "MATCH" "1" "AT5G38350" "AT5G38350" "Disease resistance protein (NBS-LRR class) family" "Gene" ""
AT5G38750		AT5G38750 "MATCH" "1" "AT5G38750" "AT5G38750" "asparaginyl-tRNA synthetase family" "Gene" ""
AT5G38865		AT5G38865 "MATCH" "1" "AT5G38865" "AT5G38865" "hypothetical protein" "Gene" ""
AT5G38895		AT5G38895 "MATCH" "1" "AT5G38895" "AT5G38895" "RING/U-box superfamily protein" "Gene" ""
AT5G38990		AT5G38990 "MATCH" "1" "AT5G38990" "AT5G38990" "Malectin/receptor-like protein kinase family protein" "Gene" ""
AT5G39020		AT5G39020 "MATCH" "1" "AT5G39020" "AT5G39020" "Malectin/receptor-like protein kinase family protein" "Gene" ""
AT5G39030		AT5G39030 "MATCH" "1" "AT5G39030" "AT5G39030" "Protein kinase superfamily protein" "Gene" ""
AT5G39040		AT5G39040 "MATCH" "1" "AT5G39040" "ABCB27" "transporter associated with antigen processing protein 2" "Gene" ""
AT5G39090		AT5G39090 "MATCH" "1" "AT5G39090" "AT5G39090" "HXXXD-type acyl-transferase family protein" "Gene" ""
AT5G39360		AT5G39360 "MATCH" "1" "AT5G39360" "EDL2" "EID1-like 2" "Gene" ""
AT5G39450		AT5G39450 "MATCH" "1" "AT5G39450" "AT5G39450" "F-box family protein" "Gene" ""
AT5G39590		AT5G39590 "MATCH" "1" "AT5G39590" "AT5G39590" "TLD-domain containing nucleolar protein" "Gene" ""
AT5G40180		AT5G40180 "MATCH" "1" "AT5G40180" "AT5G40180" "Pmr5/Cas1p GDSL/SGNH-like acyl-esterase family protein" "Gene" ""
AT5G40240		AT5G40240 "MATCH" "1" "AT5G40240" "UMAMIT40" "nodulin MtN21 /EamA-like transporter family protein" "Gene" ""
AT5G40540		AT5G40540 "MATCH" "1" "AT5G40540" "AT5G40540" "Protein kinase superfamily protein" "Gene" ""
AT5G40690		AT5G40690 "MATCH" "1" "AT5G40690" "AT5G40690" "histone-lysine N-methyltransferase trithorax-like protein" "Gene" ""
AT5G41000		AT5G41000 "MATCH" "1" "AT5G41000" "YSL4" "YELLOW STRIPE like 4" "Gene" ""
AT5G41100		AT5G41100 "MATCH" "1" "AT5G41100" "AT5G41100" "hydroxyproline-rich glycoprotein family protein" "Gene" ""
AT5G41170		AT5G41170 "MATCH" "1" "AT5G41170" "AT5G41170" "Pentatricopeptide repeat (PPR-like) superfamily protein" "Gene" ""
AT5G41240		AT5G41240 "MATCH" "1" "AT5G41240" "GSTT2" "glutathione S-transferase THETA 2" "Gene" ""
AT5G41260		AT5G41260 "MATCH" "1" "AT5G41260" "BSK8" "kinase with tetratricopeptide repeat domain-containing protein" "Gene" ""
AT5G41750		AT5G41750 "MATCH" "1" "AT5G41750" "AT5G41750" "Disease resistance protein (TIR-NBS-LRR class) family" "Gene" ""
AT5G41990		AT5G41990 "MATCH" "1" "AT5G41990" "WNK8" "with no lysine (K) kinase 8" "Gene" ""
AT5G42050		AT5G42050 "MATCH" "1" "AT5G42050" "AT5G42050" "DCD (Development and Cell Death) domain protein" "Gene" ""
AT5G42140		AT5G42140 "MATCH" "1" "AT5G42140" "AT5G42140" "Regulator of chromosome condensation (RCC1) family with FYVE zinc finger domain-containing protein" "Gene" ""
AT5G42440		AT5G42440 "MATCH" "1" "AT5G42440" "AT5G42440" "Protein kinase superfamily protein" "Gene" ""
AT5G42520		AT5G42520 "MATCH" "1" "AT5G42520" "BPC6" "basic pentacysteine 6" "Gene" ""
AT5G42560		AT5G42560 "MATCH" "1" "AT5G42560" "AT5G42560" "Abscisic acid-responsive (TB2/DP1	HVA22) family protein" "Gene" ""
AT5G42870		AT5G42870 "MATCH" "1" "AT5G42870" "PAH2" "phosphatidic acid phosphohydrolase 2" "Gene" ""
AT5G42965		AT5G42965 "MATCH" "1" "AT5G42965" "AT5G42965" "Polynucleotidyl transferase	ribonuclease H-like superfamily protein" "Gene" ""
AT5G43068		AT5G43068 "MATCH" "1" "AT5G43068" "AT5G43068" "transmembrane protein" "Gene" ""
AT5G43320		AT5G43320 "MATCH" "1" "AT5G43320" "ckl8" "casein kinase I-like 8" "Gene" ""
AT5G43410		AT5G43410 "MATCH" "1" "AT5G43410" "AT5G43410" "Integrase-type DNA-binding superfamily protein" "Gene" ""
AT5G43470		AT5G43470 "MATCH" "1" "AT5G43470" "RPP8" "Disease resistance protein (CC-NBS-LRR class) family" "Gene" ""
AT5G43620		AT5G43620 "MATCH" "1" "AT5G43620" "AT5G43620" "Pre-mRNA cleavage complex II" "Gene" ""
AT5G43755		AT5G43755 "MATCH" "1" "AT5G43755" "AT5G43755" "non-LTR retrolelement reverse transcriptase-like protein" "Gene" ""
AT5G43850		AT5G43850 "MATCH" "1" "AT5G43850" "ARD4" "RmlC-like cupins superfamily protein" "Gene" ""
AT5G43860		AT5G43860 "MATCH" "1" "AT5G43860" "CLH2" "chlorophyllase 2" "Gene" ""
AT5G43980		AT5G43980 "MATCH" "1" "AT5G43980" "PDLP1" "plasmodesmata-located protein 1" "Gene" ""
AT5G44070		AT5G44070 "MATCH" "1" "AT5G44070" "CAD1" "phytochelatin synthase 1 (PCS1)" "Gene" ""
AT5G44180		AT5G44180 "MATCH" "1" "AT5G44180" "RLT2" "Homeodomain-like transcriptional regulator" "Gene" ""
AT5G44240		AT5G44240 "MATCH" "1" "AT5G44240" "ALA2" "aminophospholipid ATPase 2" "Gene" ""
AT5G44250		AT5G44250 "MATCH" "1" "AT5G44250" "AT5G44250" "peptidase	S9A/B/C family	catalytic domain protein (Protein of unknown function DUF829	transmembrane 53)" "Gene" ""
AT5G44400		AT5G44400 "MATCH" "1" "AT5G44400" "AT5G44400" "FAD-binding Berberine family protein" "Gene" ""
AT5G44460		AT5G44460 "MATCH" "1" "AT5G44460" "CML43" "calmodulin like 43" "Gene" ""
AT5G44510		AT5G44510 "MATCH" "1" "AT5G44510" "TAO1" "target of AVRB operation1" "Gene" ""
AT5G44565		AT5G44565 "MATCH" "1" "AT5G44565" "AT5G44565" "transmembrane protein" "Gene" ""
AT5G44572		AT5G44572 "MATCH" "1" "AT5G44572" "AT5G44572" "transmembrane protein" "Gene" ""
AT5G44580		AT5G44580 "MATCH" "1" "AT5G44580" "AT5G44580" "transmembrane protein" "Gene" ""
AT5G44582		AT5G44582 "MATCH" "1" "AT5G44582" "AT5G44582" "hypothetical protein" "Gene" ""
AT5G44585		AT5G44585 "MATCH" "1" "AT5G44585" "AT5G44585" "hypothetical protein" "Gene" ""
AT5G44590		AT5G44590 "MATCH" "1" "AT5G44590" "AT5G44590" "S-adenosyl-L-methionine-dependent methyltransferases superfamily protein" "Gene" ""
AT5G44720		AT5G44720 "MATCH" "1" "AT5G44720" "AT5G44720" "Molybdenum cofactor sulfurase family protein" "Gene" ""
AT5G44750		AT5G44750 "MATCH" "1" "AT5G44750" "REV1" "DNA-directed DNA polymerase" "Gene" ""
AT5G44800		AT5G44800 "MATCH" "1" "AT5G44800" "CHR4" "chromatin remodeling 4" "Gene" ""
AT5G44820		AT5G44820 "MATCH" "1" "AT5G44820" "AT5G44820" "Nucleotide-diphospho-sugar transferase family protein" "Gene" ""
AT5G44860		AT5G44860 "MATCH" "1" "AT5G44860" "AT5G44860" "polyadenylate-binding protein 1-B-binding protein" "Gene" ""
AT5G45050		AT5G45050 "MATCH" "1" "AT5G45050" "TTR1" "Disease resistance protein (TIR-NBS-LRR class)" "Gene" ""
AT5G45095		AT5G45095 "MATCH" "1" "AT5G45095" "AT5G45095" "hypothetical protein" "Gene" ""
AT5G45360		AT5G45360 "MATCH" "1" "AT5G45360" "AT5G45360" "F-box family protein" "Gene" ""
AT5G45410		AT5G45410 "MATCH" "1" "AT5G45410" "AT5G45410" "zinc finger B-box protein" "Gene" ""
AT5G46080		AT5G46080 "MATCH" "1" "AT5G46080" "AT5G46080" "Protein kinase superfamily protein" "Gene" ""
AT5G46295		AT5G46295 "MATCH" "1" "AT5G46295" "AT5G46295" "transmembrane protein" "Gene" ""
AT5G46470		AT5G46470 "MATCH" "1" "AT5G46470" "RPS6" "disease resistance protein (TIR-NBS-LRR class) family" "Gene" ""
AT5G46490		AT5G46490 "MATCH" "1" "AT5G46490" "AT5G46490" "Disease resistance protein (TIR-NBS-LRR class) family" "Gene" ""
AT5G46500		AT5G46500 "MATCH" "1" "AT5G46500" "AT5G46500" "protein VARIATION IN COMPOUND TRIGGERED ROOT growth protein" "Gene" ""
AT5G46520		AT5G46520 "MATCH" "1" "AT5G46520" "AT5G46520" "Disease resistance protein (TIR-NBS-LRR class) family" "Gene" ""
AT5G47020		AT5G47020 "MATCH" "1" "AT5G47020" "AT5G47020" "MraZ" "Gene" ""
AT5G47070		AT5G47070 "MATCH" "1" "AT5G47070" "AT5G47070" "Protein kinase superfamily protein" "Gene" ""
AT5G47080		AT5G47080 "MATCH" "1" "AT5G47080" "CKB1" "casein kinase II beta chain 1" "Gene" ""
AT5G47230		AT5G47230 "MATCH" "1" "AT5G47230" "ERF5" "ethylene responsive element binding factor 5" "Gene" ""
AT5G47430		AT5G47430 "MATCH" "1" "AT5G47430" "AT5G47430" "DWNN domain	a CCHC-type zinc finger" "Gene" ""
AT5G47580		AT5G47580 "MATCH" "1" "AT5G47580" "ASG7" "transmembrane protein" "Gene" ""
AT5G47730		AT5G47730 "MATCH" "1" "AT5G47730" "AT5G47730" "Sec14p-like phosphatidylinositol transfer family protein" "Gene" ""
AT5G47850		AT5G47850 "MATCH" "1" "AT5G47850" "CCR4" "CRINKLY4 related 4" "Gene" ""
AT5G47960		AT5G47960 "MATCH" "1" "AT5G47960" "RABA4C" "RAB GTPase homolog A4C" "Gene" ""
AT5G48175		AT5G48175 "MATCH" "1" "AT5G48175" "AT5G48175" "transmembrane protein" "Gene" ""
AT5G48410		AT5G48410 "MATCH" "1" "AT5G48410" "GLR1.3" "glutamate receptor 1.3" "Gene" ""
AT5G48430		AT5G48430 "MATCH" "1" "AT5G48430" "AT5G48430" "Eukaryotic aspartyl protease family protein" "Gene" ""
AT5G48780		AT5G48780 "MATCH" "1" "AT5G48780" "AT5G48780" "disease resistance protein (TIR-NBS class)" "Gene" ""
AT5G48980		AT5G48980 "MATCH" "1" "AT5G48980" "AT5G48980" "Galactose oxidase/kelch repeat superfamily protein" "Gene" ""
AT5G49070		AT5G49070 "MATCH" "1" "AT5G49070" "KCS21" "3-ketoacyl-CoA synthase 21" "Gene" ""
AT5G49290		AT5G49290 "MATCH" "1" "AT5G49290" "RLP56" "receptor like protein 56" "Gene" ""
AT5G49570		AT5G49570 "MATCH" "1" "AT5G49570" "PNG1" "peptide-N-glycanase 1" "Gene" ""
AT5G49710		AT5G49710 "MATCH" "1" "AT5G49710" "AT5G49710" "RING finger protein" "Gene" ""
AT5G49760		AT5G49760 "MATCH" "1" "AT5G49760" "AT5G49760" "Leucine-rich repeat protein kinase family protein" "Gene" ""
AT5G49780		AT5G49780 "MATCH" "1" "AT5G49780" "AT5G49780" "Leucine-rich repeat protein kinase family protein" "Gene" ""
AT5G49900		AT5G49900 "MATCH" "1" "AT5G49900" "AT5G49900" "Beta-glucosidase	GBA2 type family protein" "Gene" ""
AT5G50130		AT5G50130 "MATCH" "1" "AT5G50130" "AT5G50130" "NAD(P)-binding Rossmann-fold superfamily protein" "Gene" ""
AT5G50200		AT5G50200 "MATCH" "1" "AT5G50200" "WR3" "nitrate transmembrane transporter" "Gene" ""
AT5G50360		AT5G50360 "MATCH" "1" "AT5G50360" "AT5G50360" "von willebrand factor A domain protein" "Gene" ""
AT5G50930		AT5G50930 "MATCH" "1" "AT5G50930" "AT5G50930" "Histone superfamily protein" "Gene" ""
AT5G50940		AT5G50940 "MATCH" "1" "AT5G50940" "AT5G50940" "RNA-binding KH domain-containing protein" "Gene" ""
AT5G51160		AT5G51160 "MATCH" "1" "AT5G51160" "AT5G51160" "Ankyrin repeat family protein" "Gene" ""
AT5G51370		AT5G51370 "MATCH" "1" "AT5G51370" "AT5G51370" "RNI-like superfamily protein" "Gene" ""
AT5G51450		AT5G51450 "MATCH" "1" "AT5G51450" "RIN3" "RPM1 interacting protein 3" "Gene" ""
AT5G51620		AT5G51620 "MATCH" "1" "AT5G51620" "AT5G51620" "Uncharacterized protein family (UPF0172)" "Gene" ""
AT5G51630		AT5G51630 "MATCH" "1" "AT5G51630" "AT5G51630" "Disease resistance protein (TIR-NBS-LRR class) family" "Gene" ""
AT5G51640		AT5G51640 "MATCH" "1" "AT5G51640" "YLS7" "trichome birefringence-like protein (DUF828)" "Gene" ""
AT5G51710		AT5G51710 "MATCH" "1" "AT5G51710" "KEA5" "K efflux antiporter 5" "Gene" ""
AT5G51830		AT5G51830 "MATCH" "1" "AT5G51830" "AT5G51830" "pfkB-like carbohydrate kinase family protein" "Gene" ""
AT5G52250		AT5G52250 "MATCH" "1" "AT5G52250" "RUP1" "Transducin/WD40 repeat-like superfamily protein" "Gene" ""
AT5G52530		AT5G52530 "MATCH" "1" "AT5G52530" "AT5G52530" "dentin sialophosphoprotein-like protein" "Gene" ""
AT5G52660		AT5G52660 "MATCH" "1" "AT5G52660" "AT5G52660" "Homeodomain-like superfamily protein" "Gene" ""
AT5G52680		AT5G52680 "MATCH" "1" "AT5G52680" "AT5G52680" "Copper transport protein family" "Gene" ""
AT5G52870		AT5G52870 "MATCH" "1" "AT5G52870" "MAKR5" "membrane-associated kinase regulator" "Gene" ""
AT5G53030		AT5G53030 "MATCH" "1" "AT5G53030" "AT5G53030" "hypothetical protein" "Gene" ""
AT5G53130		AT5G53130 "MATCH" "1" "AT5G53130" "CNGC1" "cyclic nucleotide gated channel 1" "Gene" ""
AT5G53300		AT5G53300 "MATCH" "1" "AT5G53300" "UBC10" "ubiquitin-conjugating enzyme 10" "Gene" ""
AT5G53330		AT5G53330 "MATCH" "1" "AT5G53330" "AT5G53330" "Ubiquitin-associated/translation elongation factor EF1B protein" "Gene" ""
AT5G53350		AT5G53350 "MATCH" "1" "AT5G53350" "CLPX" "CLP protease regulatory subunit X" "Gene" ""
AT5G53360		AT5G53360 "MATCH" "1" "AT5G53360" "AT5G53360" "TRAF-like superfamily protein" "Gene" ""
AT5G53450		AT5G53450 "MATCH" "1" "AT5G53450" "ORG1" "OBP3-responsive protein 1" "Gene" ""
AT5G53830		AT5G53830 "MATCH" "1" "AT5G53830" "AT5G53830" "VQ motif-containing protein" "Gene" ""
AT5G54190		AT5G54190 "MATCH" "1" "AT5G54190" "PORA" "protochlorophyllide oxidoreductase A" "Gene" ""
AT5G54300		AT5G54300 "MATCH" "1" "AT5G54300" "AT5G54300" "cotton fiber-like protein (DUF761)" "Gene" ""
AT5G54490		AT5G54490 "MATCH" "1" "AT5G54490" "PBP1" "pinoid-binding protein 1" "Gene" ""
AT5G54500		AT5G54500 "MATCH" "1" "AT5G54500" "FQR1" "flavodoxin-like quinone reductase 1" "Gene" ""
AT5G54710		AT5G54710 "MATCH" "1" "AT5G54710" "AT5G54710" "Ankyrin repeat family protein" "Gene" ""
AT5G54720		AT5G54720 "MATCH" "1" "AT5G54720" "AT5G54720" "Ankyrin repeat family protein" "Gene" ""
AT5G54870		AT5G54870 "MATCH" "1" "AT5G54870" "AT5G54870" "inositol-1	4	5-trisphosphate 5-phosphatase" "Gene" ""
AT5G54930		AT5G54930 "MATCH" "1" "AT5G54930" "AT5G54930" "AT hook motif-containing protein" "Gene" ""
AT5G55040		AT5G55040 "MATCH" "1" "AT5G55040" "AT5G55040" "DNA-binding bromodomain-containing protein" "Gene" ""
AT5G55120		AT5G55120 "MATCH" "1" "AT5G55120" "VTC5" "GDP-L-galactose phosphorylase VITAMIN C DEFECTIVE 5 (VTC5)" "Gene" ""
AT5G55150		AT5G55150 "MATCH" "1" "AT5G55150" "AT5G55150" "F-box SKIP23-like protein (DUF295)" "Gene" ""
AT5G55390		AT5G55390 "MATCH" "1" "AT5G55390" "EDM2" "ENHANCED DOWNY MILDEW 2" "Gene" ""
AT5G55600		AT5G55600 "MATCH" "1" "AT5G55600" "AT5G55600" "Agenet and bromo-adjacent homology (BAH) domain-containing protein" "Gene" ""
AT5G55970		AT5G55970 "MATCH" "1" "AT5G55970" "AT5G55970" "RING/U-box superfamily protein" "Gene" ""
AT5G56190		AT5G56190 "MATCH" "1" "AT5G56190" "AT5G56190" "Transducin/WD40 repeat-like superfamily protein" "Gene" ""
AT5G56210		AT5G56210 "MATCH" "1" "AT5G56210" "WIP2" "WPP domain interacting protein 2" "Gene" ""
AT5G56260		AT5G56260 "MATCH" "1" "AT5G56260" "AT5G56260" "Ribonuclease E inhibitor RraA/Dimethylmenaquinone methyltransferase" "Gene" ""
AT5G56340		AT5G56340 "MATCH" "1" "AT5G56340" "ATCRT1" "RING/U-box superfamily protein" "Gene" ""
AT5G56420		AT5G56420 "MATCH" "1" "AT5G56420" "AT5G56420" "F-box/RNI-like/FBD-like domains-containing protein" "Gene" ""
AT5G56510		AT5G56510 "MATCH" "1" "AT5G56510" "PUM12" "pumilio 12" "Gene" ""
AT5G56544		AT5G56544 "MATCH" "1" "AT5G56544" "AT5G56544" "pseudogene of Arginyl-tRNA synthetase%2C class Ic" "Pseudogene" ""
AT5G56750		AT5G56750 "MATCH" "1" "AT5G56750" "NDL1" "N-MYC downregulated-like 1" "Gene" ""
AT5G56980		AT5G56980 "MATCH" "1" "AT5G56980" "AT5G56980" "cotton fiber protein" "Gene" ""
AT5G57000		AT5G57000 "MATCH" "1" "AT5G57000" "AT5G57000" "DEAD-box ATP-dependent RNA helicase" "Gene" ""
AT5G57010		AT5G57010 "MATCH" "1" "AT5G57010" "AT5G57010" "calmodulin-binding family protein" "Gene" ""
AT5G57220		AT5G57220 "MATCH" "1" "AT5G57220" "CYP81F2" "cytochrome P450	family 81	subfamily F	polypeptide 2" "Gene" ""
AT5G57320		AT5G57320 "MATCH" "1" "AT5G57320" "VLN5" "actin filament bundling protein P-115-ABP protein" "Gene" ""
AT5G57660		AT5G57660 "MATCH" "1" "AT5G57660" "COL5" "CONSTANS-like 5" "Gene" ""
AT5G58020		AT5G58020 "MATCH" "1" "AT5G58020" "AT5G58020" "RTF2 RING-finger protein" "Gene" ""
AT5G58120		AT5G58120 "MATCH" "1" "AT5G58120" "AT5G58120" "Disease resistance protein (TIR-NBS-LRR class) family" "Gene" ""
AT5G58180		AT5G58180 "MATCH" "1" "AT5G58180" "ATYKT62" "Synaptobrevin family protein" "Gene" ""
AT5G58787		AT5G58787 "MATCH" "1" "AT5G58787" "AT5G58787" "RING/U-box superfamily protein" "Gene" ""
AT5G58800		AT5G58800 "MATCH" "1" "AT5G58800" "AT5G58800" "Quinone reductase family protein" "Gene" ""
AT5G58940		AT5G58940 "MATCH" "1" "AT5G58940" "CRCK1" "calmodulin-binding receptor-like cytoplasmic kinase 1" "Gene" ""
AT5G59790		AT5G59790 "MATCH" "1" "AT5G59790" "AT5G59790" "UPSTREAM OF FLC protein (DUF966)" "Gene" ""
AT5G60250		AT5G60250 "MATCH" "1" "AT5G60250" "AT5G60250" "zinc finger (C3HC4-type RING finger) family protein" "Gene" ""
AT5G60260		AT5G60260 "MATCH" "1" "AT5G60260" "AT5G60260" "hypothetical protein" "Gene" ""
AT5G60270		AT5G60270 "MATCH" "1" "AT5G60270" "AT5G60270" "Concanavalin A-like lectin protein kinase family protein" "Gene" ""
AT5G60430		AT5G60430 "MATCH" "1" "AT5G60430" "AT5G60430" "antiporter/ drug transporter" "Gene" ""
AT5G60440		AT5G60440 "MATCH" "1" "AT5G60440" "AGL62" "AGAMOUS-like 62" "Gene" ""
AT5G60480		AT5G60480 "MATCH" "1" "AT5G60480" "HB26" "homeobox protein 26" "Gene" ""
AT5G61010		AT5G61010 "MATCH" "1" "AT5G61010" "EXO70E2" "exocyst subunit exo70 family protein E2" "Gene" ""
AT5G61380		AT5G61380 "MATCH" "1" "AT5G61380" "TOC1" "CCT motif -containing response regulator protein" "Gene" ""
AT5G61500		AT5G61500 "MATCH" "1" "AT5G61500" "ATG3" "autophagy 3 (APG3)" "Gene" ""
AT5G61530		AT5G61530 "MATCH" "1" "AT5G61530" "AT5G61530" "small G protein family protein / RhoGAP family protein" "Gene" ""
AT5G61600		AT5G61600 "MATCH" "1" "AT5G61600" "ERF104" "ethylene response factor 104" "Gene" ""
AT5G61910		AT5G61910 "MATCH" "1" "AT5G61910" "AT5G61910" "DCD (Development and Cell Death) domain protein" "Gene" ""
AT5G62260		AT5G62260 "MATCH" "1" "AT5G62260" "AT5G62260" "AT hook motif DNA-binding family protein" "Gene" ""
AT5G62480		AT5G62480 "MATCH" "1" "AT5G62480" "GSTU9" "glutathione S-transferase tau 9" "Gene" ""
AT5G62630		AT5G62630 "MATCH" "1" "AT5G62630" "HIPL2" "hipl2 protein precursor" "Gene" ""
AT5G62640		AT5G62640 "MATCH" "1" "AT5G62640" "ELF5" "proline-rich family protein" "Gene" ""
AT5G62740		AT5G62740 "MATCH" "1" "AT5G62740" "HIR1" "SPFH/Band 7/PHB domain-containing membrane-associated protein family" "Gene" ""
AT5G62770		AT5G62770 "MATCH" "1" "AT5G62770" "AT5G62770" "membrane-associated kinase regulator	putative (DUF1645)" "Gene" ""
AT5G63030		AT5G63030 "MATCH" "1" "AT5G63030" "GRXC1" "Thioredoxin superfamily protein" "Gene" ""
AT5G63460		AT5G63460 "MATCH" "1" "AT5G63460" "AT5G63460" "SAP domain-containing protein" "Gene" ""
AT5G63640		AT5G63640 "MATCH" "1" "AT5G63640" "AT5G63640" "ENTH/VHS/GAT family protein" "Gene" ""
AT5G63740		AT5G63740 "MATCH" "1" "AT5G63740" "AT5G63740" "RING/U-box superfamily protein" "Gene" ""
AT5G63880		AT5G63880 "MATCH" "1" "AT5G63880" "VPS20.1" "SNF7 family protein" "Gene" ""
AT5G63905		AT5G63905 "MATCH" "1" "AT5G63905" "AT5G63905" "transmembrane protein" "Gene" ""
AT5G63930		AT5G63930 "MATCH" "1" "AT5G63930" "AT5G63930" "Leucine-rich repeat protein kinase family protein" "Gene" ""
AT5G64040		AT5G64040 "MATCH" "1" "AT5G64040" "PSAN" "photosystem I reaction center subunit PSI-N	chloroplast	putative / PSI-N	putative (PSAN)" "Gene" ""
AT5G64260		AT5G64260 "MATCH" "1" "AT5G64260" "EXL2" "EXORDIUM like 2" "Gene" ""
AT5G64270		AT5G64270 "MATCH" "1" "AT5G64270" "AT5G64270" "splicing factor" "Gene" ""
AT5G64300		AT5G64300 "MATCH" "1" "AT5G64300" "GCH" "GTP cyclohydrolase II" "Gene" ""
AT5G64450		AT5G64450 "MATCH" "1" "AT5G64450" "AT5G64450" "NYN domain protein" "Gene" ""
AT5G64810		AT5G64810 "MATCH" "1" "AT5G64810" "WRKY51" "WRKY DNA-binding protein 51" "Gene" ""
AT5G64870		AT5G64870 "MATCH" "1" "AT5G64870" "AT5G64870" "SPFH/Band 7/PHB domain-containing membrane-associated protein family" "Gene" ""
AT5G64890		AT5G64890 "MATCH" "1" "AT5G64890" "PROPEP2" "elicitor peptide 2 precursor" "Gene" ""
AT5G64905		AT5G64905 "MATCH" "1" "AT5G64905" "PROPEP3" "elicitor peptide 3 precursor" "Gene" ""
AT5G64930		AT5G64930 "MATCH" "1" "AT5G64930" "CPR5" "CPR5 protein" "Gene" ""
AT5G65080		AT5G65080 "MATCH" "1" "AT5G65080" "MAF5" "K-box region/MADS-box transcription factor family protein" "Gene" ""
AT5G65220		AT5G65220 "MATCH" "1" "AT5G65220" "AT5G65220" "Ribosomal L29 family protein" "Gene" ""
AT5G65300		AT5G65300 "MATCH" "1" "AT5G65300" "AT5G65300" "hypothetical protein" "Gene" ""
AT5G65495		AT5G65495 "MATCH" "1" "AT5G65495" "AT5G65495" "hypothetical protein" "Gene" ""
AT5G66070		AT5G66070 "MATCH" "1" "AT5G66070" "AT5G66070" "RING/U-box superfamily protein" "Gene" ""
AT5G66110		AT5G66110 "MATCH" "1" "AT5G66110" "HIPP27" "Heavy metal transport/detoxification superfamily protein" "Gene" ""
AT5G66160		AT5G66160 "MATCH" "1" "AT5G66160" "RMR1" "receptor homology region transmembrane domain ring H2 motif protein 1" "Gene" ""
AT5G66490		AT5G66490 "MATCH" "1" "AT5G66490" "AT5G66490" "hypothetical protein" "Gene" ""
AT5G66675		AT5G66675 "MATCH" "1" "AT5G66675" "AT5G66675" "transmembrane protein	putative (DUF677)" "Gene" ""
AT5G66790		AT5G66790 "MATCH" "1" "AT5G66790" "AT5G66790" "Protein kinase superfamily protein" "Gene" ""
AT5G66820		AT5G66820 "MATCH" "1" "AT5G66820" "AT5G66820" "transmembrane protein" "Gene" ""
AT5G66830		AT5G66830 "MATCH" "1" "AT5G66830" "AT5G66830" "F-box protein (DUF295)" "Gene" ""
AT5G66850		AT5G66850 "MATCH" "1" "AT5G66850" "MAPKKK5" "mitogen-activated protein kinase kinase kinase 5" "Gene" ""
AT5G66890		AT5G66890 "MATCH" "1" "AT5G66890" "AT5G66890" "Leucine-rich repeat (LRR) family protein" "Gene" ""
AT5G66930		AT5G66930 "MATCH" "1" "AT5G66930" "AT5G66930" "meiotically up-regulated protein" "Gene" ""
AT5G67140		AT5G67140 "MATCH" "1" "AT5G67140" "AT5G67140" "F-box/RNI-like superfamily protein" "Gene" ""
AT5G67250		AT5G67250 "MATCH" "1" "AT5G67250" "SKIP2" "SKP1/ASK1-interacting protein 2" "Gene" ""
AT5G67350		AT5G67350 "MATCH" "1" "AT5G67350" "AT5G67350" "hypothetical protein" "Gene" ""
ATMG00030		ATMG00030 "MATCH" "1" "ATMG00030" "ORF107A" "hypothetical protein" "Gene" ""
ATMG00640		ATMG00640 "MATCH" "1" "ATMG00640" "ORF25" "hydrogen ion transporting ATP synthases	rotational mechanism;zinc ion binding protein" "Gene" ""
Annotation Version and Release Date: GO Ontology database Released 2018-04-04
Analysis Type: PANTHER Overrepresentation Test (Released 20171205)
Anotation Data Set: GO biological process complete
Test Type: Fisher's Exact with FDR multiple test correction
http://go.pantherdb.org/
Displaying only results with False Discovery Rate < 0.05
	Arabidopsis thaliana (REF)
GO biological process complete	#	#	expected	Fold Enrichment	+/-	raw P value	FDR
rRNA processing	219	2	12.49	0.16	-	0.000821	0.0489
ribosome biogenesis	434	5	24.76	0.2	-	5.34e-06	0.000537
ribonucleoprotein complex biogenesis	520	8	29.67	0.27	-	6.16e-06	0.000599
cellular component biogenesis	1275	34	72.74	0.47	-	6.57e-07	7.83e-05
ncRNA metabolic process	406	5	23.16	0.22	-	1.4e-05	0.0013
cellular nitrogen compound metabolic process	4943	228	282	0.81	-	0.000467	0.0303
ncRNA processing	331	4	18.88	0.21	-	0.000125	0.0103
RNA processing	783	23	44.67	0.51	-	0.000635	0.0394
killing of cells of other organism	280	3	15.97	0.19	-	0.000276	0.0194
cell killing	280	3	15.97	0.19	-	0.000276	0.0199
disruption of cells of other organism	280	3	15.97	0.19	-	0.000276	0.0196
multi-organism process	1718	146	98.01	1.49	+	4.86e-06	0.000498
RNA modification	633	9	36.11	0.25	-	2.06e-07	2.68e-05
macromolecule modification	3115	269	177.71	1.51	+	3.44e-11	1.34e-08
translation	620	9	35.37	0.25	-	4.01e-07	4.98e-05
cellular protein metabolic process	3430	285	195.68	1.46	+	4.24e-10	1.37e-07
cellular macromolecule metabolic process	5995	433	342.02	1.27	+	1.43e-07	1.99e-05
protein metabolic process	3792	311	216.34	1.44	+	2e-10	7.29e-08
organonitrogen compound metabolic process	4953	367	282.57	1.3	+	1.87e-07	2.49e-05
peptide biosynthetic process	624	10	35.6	0.28	-	1.17e-06	0.000137
organonitrogen compound biosynthetic process	1551	57	88.49	0.64	-	0.000421	0.0283
amide biosynthetic process	685	13	39.08	0.33	-	3.65e-06	0.000394
carbohydrate metabolic process	1033	34	58.93	0.58	-	0.000685	0.0421
cellular response to hormone stimulus	1033	88	58.93	1.49	+	0.000435	0.0289
cellular response to endogenous stimulus	1041	90	59.39	1.52	+	0.000271	0.0198
response to stimulus	6413	507	365.86	1.39	+	3.76e-15	4.39e-12
cellular response to organic substance	1166	97	66.52	1.46	+	0.000448	0.0294
response to organic substance	2179	176	124.31	1.42	+	9.12e-06	0.000873
response to chemical	3037	235	173.26	1.36	+	4.02e-06	0.000427
cellular response to chemical stimulus	1347	112	76.85	1.46	+	0.000171	0.013
cellular response to stimulus	2992	274	170.69	1.61	+	5.11e-14	3.73e-11
cellular response to acid chemical	452	46	25.79	1.78	+	0.000411	0.0279
cellular response to oxygen-containing compound	613	63	34.97	1.8	+	2.97e-05	0.00267
response to oxygen-containing compound	1556	145	88.77	1.63	+	3.71e-08	5.56e-06
protein ubiquitination	644	76	36.74	2.07	+	2.34e-08	3.69e-06
protein modification by small protein conjugation	672	77	38.34	2.01	+	6.65e-08	9.47e-06
protein modification by small protein conjugation or removal	734	84	41.87	2.01	+	1.63e-08	2.97e-06
cellular protein modification process	2439	260	139.15	1.87	+	7.25e-21	1.41e-17
protein modification process	2439	260	139.15	1.87	+	7.25e-21	2.12e-17
response to wounding	213	28	12.15	2.3	+	0.000139	0.0113
response to stress	3564	307	203.33	1.51	+	1.23e-12	5.97e-10
protein autophosphorylation	304	43	17.34	2.48	+	4.43e-07	5.39e-05
protein phosphorylation	995	132	56.77	2.33	+	4.52e-17	6.6e-14
phosphorylation	1328	153	75.76	2.02	+	7.05e-15	6.86e-12
phosphate-containing compound metabolic process	1863	187	106.28	1.76	+	8.28e-13	4.83e-10
phosphorus metabolic process	1936	192	110.45	1.74	+	1.37e-12	6.17e-10
defense response, incompatible interaction	161	24	9.19	2.61	+	9.68e-05	0.00807
innate immune response	300	48	17.12	2.8	+	2.51e-09	5.86e-07
immune response	309	48	17.63	2.72	+	8.02e-09	1.61e-06
immune system process	361	56	20.6	2.72	+	4.1e-10	1.41e-07
defense response	1539	190	87.8	2.16	+	3.24e-21	1.89e-17
defense response to other organism	903	97	51.52	1.88	+	2.08e-08	3.68e-06
response to other organism	1203	120	68.63	1.75	+	2.31e-08	3.85e-06
response to external biotic stimulus	1206	120	68.8	1.74	+	2.46e-08	3.77e-06
response to external stimulus	1595	144	91	1.58	+	2.39e-07	3.03e-05
response to biotic stimulus	1244	122	70.97	1.72	+	3.91e-08	5.71e-06
defense response to bacterium	341	51	19.45	2.62	+	6.37e-09	1.38e-06
response to bacterium	436	56	24.87	2.25	+	1.59e-07	2.16e-05
cell surface receptor signaling pathway	262	42	14.95	2.81	+	2.33e-08	3.78e-06
signal transduction	2013	200	114.84	1.74	+	2.83e-13	1.84e-10
signaling	2042	200	116.5	1.72	+	1.14e-12	6.05e-10
regulation of cellular process	5204	392	296.89	1.32	+	9.42e-09	1.83e-06
regulation of biological process	5777	434	329.58	1.32	+	1.34e-09	3.55e-07
biological regulation	6551	477	373.74	1.28	+	7.87e-09	1.64e-06
cell communication	2275	223	129.79	1.72	+	3.86e-14	3.22e-11
regulation of programmed cell death	116	20	6.62	3.02	+	4.29e-05	0.00368
regulation of cell death	133	23	7.59	3.03	+	1.13e-05	0.00107
regulation of response to external stimulus	85	15	4.85	3.09	+	0.0003	0.0208
regulation of response to stimulus	663	81	37.82	2.14	+	1.89e-09	4.6e-07
positive regulation of innate immune response	72	13	4.11	3.16	+	0.000613	0.0385
positive regulation of defense response	97	16	5.53	2.89	+	0.000375	0.0257
regulation of defense response	241	40	13.75	2.91	+	2.16e-08	3.71e-06
regulation of response to stress	341	52	19.45	2.67	+	2.69e-09	6.04e-07
positive regulation of response to stimulus	234	32	13.35	2.4	+	2.57e-05	0.00235
positive regulation of immune response	73	13	4.16	3.12	+	0.000687	0.0418
positive regulation of immune system process	73	13	4.16	3.12	+	0.000687	0.0414
regulation of immune system process	133	31	7.59	4.09	+	9.28e-10	2.71e-07
regulation of immune response	121	29	6.9	4.2	+	1.86e-09	4.72e-07
regulation of innate immune response	116	27	6.62	4.08	+	1.13e-08	2.13e-06
toxin metabolic process	71	13	4.05	3.21	+	0.000546	0.035
regulation of response to biotic stimulus	80	15	4.56	3.29	+	0.000168	0.0129
negative regulation of defense response	53	11	3.02	3.64	+	0.000579	0.0367
negative regulation of response to stimulus	193	26	11.01	2.36	+	0.00021	0.0157
response to oomycetes	53	12	3.02	3.97	+	0.000164	0.0128
autophagy	61	14	3.48	4.02	+	4.24e-05	0.0037
process utilizing autophagic mechanism	61	14	3.48	4.02	+	4.24e-05	0.00375
plant-type hypersensitive response	72	17	4.11	4.14	+	4.8e-06	0.0005
cellular response to stress	979	86	55.85	1.54	+	0.000233	0.0172
host programmed cell death induced by symbiont	73	17	4.16	4.08	+	5.62e-06	0.000556
programmed cell death	104	21	5.93	3.54	+	3.37e-06	0.000372
cell death	139	25	7.93	3.15	+	2.6e-06	0.000292
response to chitin	135	34	7.7	4.41	+	2.45e-11	1.02e-08
response to drug	572	74	32.63	2.27	+	1.04e-09	2.9e-07
response to organonitrogen compound	208	40	11.87	3.37	+	5.49e-10	1.69e-07
response to nitrogen compound	319	43	18.2	2.36	+	1.54e-06	0.000176
defense response by callose deposition in cell wall	16	7	0.91	7.67	+	0.00015	0.012
defense response by cell wall thickening	16	7	0.91	7.67	+	0.00015	0.0118
defense response by callose deposition	18	8	1.03	7.79	+	4.61e-05	0.0039

## Sheet: Table S17-Group V
GROUP V, 192 AGIs
AGI		ARAPORT ThaleMine, https://apps.araport.org/thalemine/begin.do
192 genes up-regulated at 24 h in both Col-0 and ein2/jar1		input "reason" "matches" "primaryIdentifier" "symbol" "briefDescription" "class" "isObsolete"
AT1G01480		AT1G01480 "MATCH" "1" "AT1G01480" "ACS2" "1-amino-cyclopropane-1-carboxylate synthase 2" "Gene" ""
AT1G02920		AT1G02920 "MATCH" "1" "AT1G02920" "GSTF7" "glutathione S-transferase 7" "Gene" ""
AT1G02930		AT1G02930 "MATCH" "1" "AT1G02930" "GSTF6" "glutathione S-transferase 6" "Gene" ""
AT1G06137		AT1G06137 "MATCH" "1" "AT1G06137" "AT1G06137" "transmembrane protein" "Gene" ""
AT1G07187		AT1G07187 "MATCH" "1" "AT1G07187" "" "" "Gene" ""
AT1G07350		AT1G07350 "MATCH" "1" "AT1G07350" "SR45a" "RNA-binding (RRM/RBD/RNP motifs) family protein" "Gene" ""
AT1G07400		AT1G07400 "MATCH" "1" "AT1G07400" "AT1G07400" "HSP20-like chaperones superfamily protein" "Gene" ""
AT1G08080		AT1G08080 "MATCH" "1" "AT1G08080" "ACA7" "alpha carbonic anhydrase 7" "Gene" ""
AT1G09180		AT1G09180 "MATCH" "1" "AT1G09180" "SARA1A" "secretion-associated RAS super family 1" "Gene" ""
AT1G10070		AT1G10070 "MATCH" "1" "AT1G10070" "BCAT-2" "branched-chain amino acid transaminase 2" "Gene" ""
AT1G17420		AT1G17420 "MATCH" "1" "AT1G17420" "LOX3" "lipoxygenase 3" "Gene" ""
AT1G19530		AT1G19530 "MATCH" "1" "AT1G19530" "AT1G19530" "DNA polymerase epsilon catalytic subunit A" "Gene" ""
AT1G19610		AT1G19610 "MATCH" "1" "AT1G19610" "PDF1.4" "defensin-like protein" "Gene" ""
AT1G21850		AT1G21850 "MATCH" "1" "AT1G21850" "sks8" "SKU5 similar 8" "Gene" ""
AT1G22770		AT1G22770 "MATCH" "1" "AT1G22770" "GI" "gigantea protein (GI)" "Gene" ""
AT1G26240		AT1G26240 "MATCH" "1" "AT1G26240" "AT1G26240" "Proline-rich extensin-like family protein" "Gene" ""
AT1G26250		AT1G26250 "MATCH" "1" "AT1G26250" "AT1G26250" "Proline-rich extensin-like family protein" "Gene" ""
AT1G32870		AT1G32870 "MATCH" "1" "AT1G32870" "NAC13" "NAC domain protein 13" "Gene" ""
AT1G32960		AT1G32960 "MATCH" "1" "AT1G32960" "SBT3.3" "Subtilase family protein" "Gene" ""
AT1G42980		AT1G42980 "MATCH" "1" "AT1G42980" "AT1G42980" "Actin-binding FH2 (formin homology 2) family protein" "Gene" ""
AT1G48980		AT1G48980 "MATCH" "1" "AT1G48980" "AT1G48980" "2-oxoglutarate (2OG) and Fe(II)-dependent oxygenase superfamily protein" "Gene" ""
AT1G50745		AT1G50745 "MATCH" "1" "AT1G50745" "AT1G50745" "plant mobile domain protein" "Gene" ""
AT1G50750		AT1G50750 "MATCH" "1" "AT1G50750" "AT1G50750" "aminotransferase-like	mobile domain protein" "Gene" ""
AT1G51920		AT1G51920 "MATCH" "1" "AT1G51920" "AT1G51920" "transmembrane protein" "Gene" ""
AT1G55230		AT1G55230 "MATCH" "1" "AT1G55230" "AT1G55230" "proteinase inhibitor I4	serpin (DUF716)" "Gene" ""
AT1G59740		AT1G59740 "MATCH" "1" "AT1G59740" "AT1G59740" "Major facilitator superfamily protein" "Gene" ""
AT1G60470		AT1G60470 "MATCH" "1" "AT1G60470" "GolS4" "galactinol synthase 4" "Gene" ""
AT1G60480		AT1G60480 "MATCH" "1" "AT1G60480" "AT1G60480" "pseudogene of ADP-ribosylation factor A1E" "Pseudogene" ""
AT1G61080		AT1G61080 "MATCH" "1" "AT1G61080" "AT1G61080" "Hydroxyproline-rich glycoprotein family protein" "Gene" ""
AT1G62420		AT1G62420 "MATCH" "1" "AT1G62420" "AT1G62420" "DUF506 family protein (DUF506)" "Gene" ""
AT1G63550		AT1G63550 "MATCH" "1" "AT1G63550" "AT1G63550" "Receptor-like protein kinase-related family protein" "Gene" ""
AT1G63570		AT1G63570 "MATCH" "1" "AT1G63570" "AT1G63570" "Receptor-like protein kinase-related family protein" "Gene" ""
AT1G63580		AT1G63580 "MATCH" "1" "AT1G63580" "AT1G63580" "Receptor-like protein kinase-related family protein" "Gene" ""
AT1G63590		AT1G63590 "MATCH" "1" "AT1G63590" "AT1G63590" "Receptor-like protein kinase-related family protein" "Gene" ""
AT1G64660		AT1G64660 "MATCH" "1" "AT1G64660" "MGL" "methionine gamma-lyase" "Gene" ""
AT1G64900		AT1G64900 "MATCH" "1" "AT1G64900" "CYP89A2" "cytochrome P450	family 89	subfamily A	polypeptide 2" "Gene" ""
AT1G65500		AT1G65500 "MATCH" "1" "AT1G65500" "AT1G65500" "transmembrane protein" "Gene" ""
AT1G67000		AT1G67000 "MATCH" "1" "AT1G67000" "AT1G67000" "Protein kinase superfamily protein" "Gene" ""
AT1G69490		AT1G69490 "MATCH" "1" "AT1G69490" "NAP" "NAC-like	activated by AP3/PI" "Gene" ""
AT1G70700		AT1G70700 "MATCH" "1" "AT1G70700" "TIFY7" "TIFY domain/Divergent CCT motif family protein" "Gene" ""
AT1G71200		AT1G71200 "MATCH" "1" "AT1G71200" "AT1G71200" "basic helix-loop-helix (bHLH) DNA-binding superfamily protein" "Gene" ""
AT1G74190		AT1G74190 "MATCH" "1" "AT1G74190" "RLP15" "receptor like protein 15" "Gene" ""
AT1G74310		AT1G74310 "MATCH" "1" "AT1G74310" "HSP101" "heat shock protein 101" "Gene" ""
AT1G75000		AT1G75000 "MATCH" "1" "AT1G75000" "AT1G75000" "GNS1/SUR4 membrane protein family" "Gene" ""
AT1G76080		AT1G76080 "MATCH" "1" "AT1G76080" "CDSP32" "chloroplastic drought-induced stress protein of 32 kD" "Gene" ""
AT2G01010		AT2G01010 "MATCH" "1" "AT2G01010" "AT2G01010" "" "Gene" ""
AT2G02930		AT2G02930 "MATCH" "1" "AT2G02930" "GSTF3" "glutathione S-transferase F3" "Gene" ""
AT2G03760		AT2G03760 "MATCH" "1" "AT2G03760" "SOT12" "sulfotransferase 12" "Gene" ""
AT2G04050		AT2G04050 "MATCH" "1" "AT2G04050" "AT2G04050" "MATE efflux family protein" "Gene" ""
AT2G04070		AT2G04070 "MATCH" "1" "AT2G04070" "AT2G04070" "MATE efflux family protein" "Gene" ""
AT2G04460		AT2G04460 "MATCH" "1" "AT2G04460" "AT2G04460" "transposable_element_gene" "TransposableElementGene" ""
AT2G15220		AT2G15220 "MATCH" "1" "AT2G15220" "AT2G15220" "Plant basic secretory protein (BSP) family protein" "Gene" ""
AT2G17040		AT2G17040 "MATCH" "1" "AT2G17040" "NAC036" "NAC domain containing protein 36" "Gene" ""
AT2G18193		AT2G18193 "MATCH" "1" "AT2G18193" "AT2G18193" "P-loop containing nucleoside triphosphate hydrolases superfamily protein" "Gene" ""
AT2G20560		AT2G20560 "MATCH" "1" "AT2G20560" "AT2G20560" "DNAJ heat shock family protein" "Gene" ""
AT2G20800		AT2G20800 "MATCH" "1" "AT2G20800" "NDB4" "NAD(P)H dehydrogenase B4" "Gene" ""
AT2G21640		AT2G21640 "MATCH" "1" "AT2G21640" "AT2G21640" "marker for oxidative stress response protein" "Gene" ""
AT2G24195		AT2G24195 "MATCH" "1" "AT2G24195" "AT2G24195" "transmembrane protein" "Gene" ""
AT2G25140		AT2G25140 "MATCH" "1" "AT2G25140" "CLPB4" "casein lytic proteinase B4" "Gene" ""
AT2G26150		AT2G26150 "MATCH" "1" "AT2G26150" "HSFA2" "heat shock transcription factor A2" "Gene" ""
AT2G26380		AT2G26380 "MATCH" "1" "AT2G26380" "AT2G26380" "Leucine-rich repeat (LRR) family protein" "Gene" ""
AT2G29340		AT2G29340 "MATCH" "1" "AT2G29340" "AT2G29340" "NAD-dependent epimerase/dehydratase family protein" "Gene" ""
AT2G29350		AT2G29350 "MATCH" "1" "AT2G29350" "SAG13" "senescence-associated gene 13" "Gene" ""
AT2G30766		AT2G30766 "MATCH" "1" "AT2G30766" "AT2G30766" "hypothetical protein" "Gene" ""
AT2G32830		AT2G32830 "MATCH" "1" "AT2G32830" "PHT1;5" "phosphate transporter 1;5" "Gene" ""
AT2G35730		AT2G35730 "MATCH" "1" "AT2G35730" "AT2G35730" "Heavy metal transport/detoxification superfamily protein" "Gene" ""
AT2G36460		AT2G36460 "MATCH" "1" "AT2G36460" "FBA6" "Aldolase superfamily protein" "Gene" ""
AT2G36800		AT2G36800 "MATCH" "1" "AT2G36800" "DOGT1" "don-glucosyltransferase 1" "Gene" ""
AT2G37810		AT2G37810 "MATCH" "1" "AT2G37810" "AT2G37810" "Cysteine/Histidine-rich C1 domain family protein" "Gene" ""
AT2G38823		AT2G38823 "MATCH" "1" "AT2G38823" "AT2G38823" "hypothetical protein" "Gene" ""
AT2G40180		AT2G40180 "MATCH" "1" "AT2G40180" "PP2C5" "phosphatase 2C5" "Gene" ""
AT2G40740		AT2G40740 "MATCH" "1" "AT2G40740" "WRKY55" "WRKY DNA-binding protein 55" "Gene" ""
AT2G41730		AT2G41730 "MATCH" "1" "AT2G41730" "AT2G41730" "calcium-binding site protein" "Gene" ""
AT2G43570		AT2G43570 "MATCH" "1" "AT2G43570" "CHI" "chitinase" "Gene" ""
AT2G43590		AT2G43590 "MATCH" "1" "AT2G43590" "AT2G43590" "Chitinase family protein" "Gene" ""
AT2G43620		AT2G43620 "MATCH" "1" "AT2G43620" "AT2G43620" "Chitinase family protein" "Gene" ""
AT2G43920		AT2G43920 "MATCH" "1" "AT2G43920" "HOL2" "S-adenosyl-L-methionine-dependent methyltransferases superfamily protein" "Gene" ""
AT2G44070		AT2G44070 "MATCH" "1" "AT2G44070" "AT2G44070" "NagB/RpiA/CoA transferase-like superfamily protein" "Gene" ""
AT2G45130		AT2G45130 "MATCH" "1" "AT2G45130" "SPX3" "SPX domain protein 3" "Gene" ""
AT2G46650		AT2G46650 "MATCH" "1" "AT2G46650" "CB5-C" "cytochrome B5 isoform C" "Gene" ""
AT2G46790		AT2G46790 "MATCH" "1" "AT2G46790" "PRR9" "pseudo-response regulator 9" "Gene" ""
AT2G47180		AT2G47180 "MATCH" "1" "AT2G47180" "GolS1" "galactinol synthase 1" "Gene" ""
AT2G47190		AT2G47190 "MATCH" "1" "AT2G47190" "MYB2" "myb domain protein 2" "Gene" ""
AT2G47520		AT2G47520 "MATCH" "1" "AT2G47520" "ERF71" "Integrase-type DNA-binding superfamily protein" "Gene" ""
AT3G01500		AT3G01500 "MATCH" "1" "AT3G01500" "CA1" "carbonic anhydrase 1" "Gene" ""
AT3G01600		AT3G01600 "MATCH" "1" "AT3G01600" "NAC044" "NAC domain containing protein 44" "Gene" ""
AT3G03670		AT3G03670 "MATCH" "1" "AT3G03670" "AT3G03670" "Peroxidase superfamily protein" "Gene" ""
AT3G04210		AT3G04210 "MATCH" "1" "AT3G04210" "AT3G04210" "Disease resistance protein (TIR-NBS class)" "Gene" ""
AT3G08970		AT3G08970 "MATCH" "1" "AT3G08970" "ATERDJ3A" "DNAJ heat shock N-terminal domain-containing protein" "Gene" ""
AT3G09440		AT3G09440 "MATCH" "1" "AT3G09440" "AT3G09440" "Heat shock protein 70 (Hsp 70) family protein" "Gene" ""
AT3G12320		AT3G12320 "MATCH" "1" "AT3G12320" "AT3G12320" "hypothetical protein" "Gene" ""
AT3G12580		AT3G12580 "MATCH" "1" "AT3G12580" "HSP70" "heat shock protein 70" "Gene" ""
AT3G12910		AT3G12910 "MATCH" "1" "AT3G12910" "AT3G12910" "NAC (No Apical Meristem) domain transcriptional regulator superfamily protein" "Gene" ""
AT3G13433		AT3G13433 "MATCH" "1" "AT3G13433" "AT3G13433" "transmembrane protein" "Gene" ""
AT3G14200		AT3G14200 "MATCH" "1" "AT3G14200" "AT3G14200" "Chaperone DnaJ-domain superfamily protein" "Gene" ""
AT3G14225		AT3G14225 "MATCH" "1" "AT3G14225" "GLIP4" "GDSL-motif lipase 4" "Gene" ""
AT3G16800		AT3G16800 "MATCH" "1" "AT3G16800" "AT3G16800" "Protein phosphatase 2C family protein" "Gene" ""
AT3G21520		AT3G21520 "MATCH" "1" "AT3G21520" "DMP1" "transmembrane protein	putative (DUF679 domain membrane protein 1)" "Gene" ""
AT3G21790		AT3G21790 "MATCH" "1" "AT3G21790" "AT3G21790" "UDP-Glycosyltransferase superfamily protein" "Gene" ""
AT3G23230		AT3G23230 "MATCH" "1" "AT3G23230" "TDR1" "Integrase-type DNA-binding superfamily protein" "Gene" ""
AT3G24500		AT3G24500 "MATCH" "1" "AT3G24500" "MBF1C" "multiprotein bridging factor 1C" "Gene" ""
AT3G26170		AT3G26170 "MATCH" "1" "AT3G26170" "CYP71B19" "cytochrome P450	family 71	subfamily B	polypeptide 19" "Gene" ""
AT3G26230		AT3G26230 "MATCH" "1" "AT3G26230" "CYP71B24" "cytochrome P450	family 71	subfamily B	polypeptide 24" "Gene" ""
AT3G26830		AT3G26830 "MATCH" "1" "AT3G26830" "PAD3" "Cytochrome P450 superfamily protein" "Gene" ""
AT3G28930		AT3G28930 "MATCH" "1" "AT3G28930" "AIG2" "AIG2-like (avirulence induced gene) family protein" "Gene" ""
AT3G45730		AT3G45730 "MATCH" "1" "AT3G45730" "AT3G45730" "hypothetical protein" "Gene" ""
AT3G47540		AT3G47540 "MATCH" "1" "AT3G47540" "AT3G47540" "Chitinase family protein" "Gene" ""
AT3G49110		AT3G49110 "MATCH" "1" "AT3G49110" "PRXCA" "peroxidase CA" "Gene" ""
AT3G50930		AT3G50930 "MATCH" "1" "AT3G50930" "BCS1" "cytochrome BC1 synthesi" "Gene" ""
AT3G51450		AT3G51450 "MATCH" "1" "AT3G51450" "AT3G51450" "Calcium-dependent phosphotriesterase superfamily protein" "Gene" ""
AT3G53590		AT3G53590 "MATCH" "1" "AT3G53590" "AT3G53590" "LRR receptor-like Serine/Threonine-kinase" "Gene" ""
AT3G53600		AT3G53600 "MATCH" "1" "AT3G53600" "AT3G53600" "C2H2-type zinc finger family protein" "Gene" ""
AT3G54500		AT3G54500 "MATCH" "1" "AT3G54500" "AT3G54500" "agglutinin-like protein" "Gene" ""
AT3G54520		AT3G54520 "MATCH" "1" "AT3G54520" "AT3G54520" "hypothetical protein" "Gene" ""
AT3G54530		AT3G54530 "MATCH" "1" "AT3G54530" "AT3G54530" "hypothetical protein" "Gene" ""
AT3G55840		AT3G55840 "MATCH" "1" "AT3G55840" "AT3G55840" "Hs1pro-1 protein" "Gene" ""
AT3G60270		AT3G60270 "MATCH" "1" "AT3G60270" "AT3G60270" "Cupredoxin superfamily protein" "Gene" ""
AT3G61280		AT3G61280 "MATCH" "1" "AT3G61280" "AT3G61280" "O-glucosyltransferase rumi-like protein (DUF821)" "Gene" ""
AT4G00970		AT4G00970 "MATCH" "1" "AT4G00970" "CRK41" "cysteine-rich RLK (RECEPTOR-like protein kinase) 41" "Gene" ""
AT4G02520		AT4G02520 "MATCH" "1" "AT4G02520" "GSTF2" "glutathione S-transferase PHI 2" "Gene" ""
AT4G04480		AT4G04480 "MATCH" "1" "AT4G04480" "AT4G04480" "F-box protein with a domain protein" "Gene" ""
AT4G06410		AT4G06410 "MATCH" "1" "AT4G06410" "" "Natural antisense transcript overlaps with AT4G16670" "Gene" ""
AT4G10500		AT4G10500 "MATCH" "1" "AT4G10500" "AT4G10500" "2-oxoglutarate (2OG) and Fe(II)-dependent oxygenase superfamily protein" "Gene" ""
AT4G10530		AT4G10530 "MATCH" "1" "AT4G10530" "AT4G10530" "Subtilase family protein" "Gene" ""
AT4G10830		AT4G10830 "MATCH" "1" "AT4G10830" "AT4G10830" "transposable_element_gene" "TransposableElementGene" ""
AT4G11070		AT4G11070 "MATCH" "1" "AT4G11070" "WRKY41" "WRKY family transcription factor" "Gene" ""
AT4G11470		AT4G11470 "MATCH" "1" "AT4G11470" "CRK31" "cysteine-rich RLK (RECEPTOR-like protein kinase) 31" "Gene" ""
AT4G12735		AT4G12735 "MATCH" "1" "AT4G12735" "AT4G12735" "hypothetical protein" "Gene" ""
AT4G13190		AT4G13190 "MATCH" "1" "AT4G13190" "AT4G13190" "Protein kinase superfamily protein" "Gene" ""
AT4G13195		AT4G13195 "MATCH" "1" "AT4G13195" "CLE44" "CLAVATA3/ESR-RELATED 44" "Gene" ""
AT4G13300		AT4G13300 "MATCH" "1" "AT4G13300" "TPS13" "terpenoid synthase 13" "Gene" ""
AT4G13310		AT4G13310 "MATCH" "1" "AT4G13310" "CYP71A20" "cytochrome P450	family 71	subfamily A	polypeptide 20" "Gene" ""
AT4G16680		AT4G16680 "MATCH" "1" "AT4G16680" "AT4G16680" "P-loop containing nucleoside triphosphate hydrolases superfamily protein" "Gene" ""
AT4G16690		AT4G16690 "MATCH" "1" "AT4G16690" "MES16" "methyl esterase 16" "Gene" ""
AT4G17250		AT4G17250 "MATCH" "1" "AT4G17250" "AT4G17250" "transmembrane protein" "Gene" ""
AT4G22030		AT4G22030 "MATCH" "1" "AT4G22030" "AT4G22030" "F-box protein with a domain protein" "Gene" ""
AT4G23180		AT4G23180 "MATCH" "1" "AT4G23180" "CRK10" "cysteine-rich RLK (RECEPTOR-like protein kinase) 10" "Gene" ""
AT4G23215		AT4G23215 "MATCH" "1" "AT4G23215" "AT4G23215" "pseudogene of cysteine-rich RECEPTOR-like kinase" "Pseudogene" ""
AT4G23260		AT4G23260 "MATCH" "1" "AT4G23260" "CRK18" "cysteine-rich RLK (RECEPTOR-like protein kinase) 18" "Gene" ""
AT4G23570		AT4G23570 "MATCH" "1" "AT4G23570" "SGT1A" "phosphatase-like protein" "Gene" ""
AT4G23810		AT4G23810 "MATCH" "1" "AT4G23810" "WRKY53" "WRKY family transcription factor" "Gene" ""
AT4G24340		AT4G24340 "MATCH" "1" "AT4G24340" "AT4G24340" "Phosphorylase superfamily protein" "Gene" ""
AT4G25200		AT4G25200 "MATCH" "1" "AT4G25200" "HSP23.6-MITO" "mitochondrion-localized small heat shock protein 23.6" "Gene" ""
AT4G26260		AT4G26260 "MATCH" "1" "AT4G26260" "MIOX4" "myo-inositol oxygenase 4" "Gene" ""
AT4G27070		AT4G27070 "MATCH" "1" "AT4G27070" "TSB2" "tryptophan synthase beta-subunit 2" "Gene" ""
AT4G27310		AT4G27310 "MATCH" "1" "AT4G27310" "BBX28" "B-box type zinc finger family protein" "Gene" ""
AT4G28150		AT4G28150 "MATCH" "1" "AT4G28150" "AT4G28150" "hypothetical protein (DUF789)" "Gene" ""
AT4G28420		AT4G28420 "MATCH" "1" "AT4G28420" "AT4G28420" "Tyrosine transaminase family protein" "Gene" ""
AT4G31950		AT4G31950 "MATCH" "1" "AT4G31950" "CYP82C3" "cytochrome P450	family 82	subfamily C	polypeptide 3" "Gene" ""
AT4G37060		AT4G37060 "MATCH" "1" "AT4G37060" "PLP5" "PATATIN-like protein 5" "Gene" ""
AT4G37220		AT4G37220 "MATCH" "1" "AT4G37220" "AT4G37220" "Cold acclimation protein WCOR413 family" "Gene" ""
AT4G39675		AT4G39675 "MATCH" "1" "AT4G39675" "AT4G39675" "hypothetical protein" "Gene" ""
AT5G02490		AT5G02490 "MATCH" "1" "AT5G02490" "Hsp70-2" "Heat shock protein 70 (Hsp 70) family protein" "Gene" ""
AT5G02810		AT5G02810 "MATCH" "1" "AT5G02810" "PRR7" "pseudo-response regulator 7" "Gene" ""
AT5G05730		AT5G05730 "MATCH" "1" "AT5G05730" "ASA1" "anthranilate synthase alpha subunit 1" "Gene" ""
AT5G06730		AT5G06730 "MATCH" "1" "AT5G06730" "AT5G06730" "Peroxidase superfamily protein" "Gene" ""
AT5G06980		AT5G06980 "MATCH" "1" "AT5G06980" "AT5G06980" "hypothetical protein" "Gene" ""
AT5G07010		AT5G07010 "MATCH" "1" "AT5G07010" "ST2A" "sulfotransferase 2A" "Gene" ""
AT5G07760		AT5G07760 "MATCH" "1" "AT5G07760" "AT5G07760" "formin homology 2 domain-containing protein / FH2 domain-containing protein" "Gene" ""
AT5G10180		AT5G10180 "MATCH" "1" "AT5G10180" "SULTR2;1" "slufate transporter 2;1" "Gene" ""
AT5G11140		AT5G11140 "MATCH" "1" "AT5G11140" "AT5G11140" "phospholipase-like protein (PEARLI 4) family protein" "Gene" ""
AT5G13210		AT5G13210 "MATCH" "1" "AT5G13210" "AT5G13210" "Uncharacterized conserved protein UCP015417	vWA" "Gene" ""
AT5G19880		AT5G19880 "MATCH" "1" "AT5G19880" "AT5G19880" "Peroxidase superfamily protein" "Gene" ""
AT5G19890		AT5G19890 "MATCH" "1" "AT5G19890" "AT5G19890" "Peroxidase superfamily protein" "Gene" ""
AT5G22910		AT5G22910 "MATCH" "1" "AT5G22910" "CHX9" "cation/H exchanger 9" "Gene" ""
AT5G23980		AT5G23980 "MATCH" "1" "AT5G23980" "FRO4" "ferric reduction oxidase 4" "Gene" ""
AT5G24110		AT5G24110 "MATCH" "1" "AT5G24110" "WRKY30" "WRKY DNA-binding protein 30" "Gene" ""
AT5G24640		AT5G24640 "MATCH" "1" "AT5G24640" "AT5G24640" "hypothetical protein" "Gene" ""
AT5G26220		AT5G26220 "MATCH" "1" "AT5G26220" "AT5G26220" "ChaC-like family protein" "Gene" ""
AT5G37840		AT5G37840 "MATCH" "1" "AT5G37840" "AT5G37840" "plastid movement impaired protein" "Gene" ""
AT5G38200		AT5G38200 "MATCH" "1" "AT5G38200" "AT5G38200" "Class I glutamine amidotransferase-like superfamily protein" "Gene" ""
AT5G39100		AT5G39100 "MATCH" "1" "AT5G39100" "GLP6" "germin-like protein 6" "Gene" ""
AT5G39110		AT5G39110 "MATCH" "1" "AT5G39110" "AT5G39110" "RmlC-like cupins superfamily protein" "Gene" ""
AT5G39120		AT5G39120 "MATCH" "1" "AT5G39120" "AT5G39120" "RmlC-like cupins superfamily protein" "Gene" ""
AT5G39130		AT5G39130 "MATCH" "1" "AT5G39130" "AT5G39130" "RmlC-like cupins superfamily protein" "Gene" ""
AT5G39150		AT5G39150 "MATCH" "1" "AT5G39150" "AT5G39150" "RmlC-like cupins superfamily protein" "Gene" ""
AT5G39160		AT5G39160 "MATCH" "1" "AT5G39160" "AT5G39160" "RmlC-like cupins superfamily protein" "Gene" ""
AT5G39180		AT5G39180 "MATCH" "1" "AT5G39180" "AT5G39180" "RmlC-like cupins superfamily protein" "Gene" ""
AT5G43450		AT5G43450 "MATCH" "1" "AT5G43450" "AT5G43450" "2-oxoglutarate (2OG) and Fe(II)-dependent oxygenase superfamily protein" "Gene" ""
AT5G43570		AT5G43570 "MATCH" "1" "AT5G43570" "AT5G43570" "Serine protease inhibitor	potato inhibitor I-type family protein" "Gene" ""
AT5G45240		AT5G45240 "MATCH" "1" "AT5G45240" "AT5G45240" "Disease resistance protein (TIR-NBS-LRR class)" "Gene" ""
AT5G49630		AT5G49630 "MATCH" "1" "AT5G49630" "AAP6" "amino acid permease 6" "Gene" ""
AT5G49690		AT5G49690 "MATCH" "1" "AT5G49690" "AT5G49690" "UDP-Glycosyltransferase superfamily protein" "Gene" ""
AT5G51440		AT5G51440 "MATCH" "1" "AT5G51440" "AT5G51440" "HSP20-like chaperones superfamily protein" "Gene" ""
AT5G52350		AT5G52350 "MATCH" "1" "AT5G52350" "EXO70A3" "exocyst subunit exo70 family protein A3" "Gene" ""
AT5G52640		AT5G52640 "MATCH" "1" "AT5G52640" "HSP90.1" "heat shock-like protein" "Gene" ""
AT5G52720		AT5G52720 "MATCH" "1" "AT5G52720" "AT5G52720" "Copper transport protein family" "Gene" ""
AT5G55150		AT5G55150 "MATCH" "1" "AT5G55150" "AT5G55150" "F-box SKIP23-like protein (DUF295)" "Gene" ""
AT5G57560		AT5G57560 "MATCH" "1" "AT5G57560" "TCH4" "Xyloglucan endotransglucosylase/hydrolase family protein" "Gene" ""
AT5G57660		AT5G57660 "MATCH" "1" "AT5G57660" "COL5" "CONSTANS-like 5" "Gene" ""
AT5G64170		AT5G64170 "MATCH" "1" "AT5G64170" "AT5G64170" "dentin sialophosphoprotein-like protein" "Gene" ""
AT5G64510		AT5G64510 "MATCH" "1" "AT5G64510" "TIN1" "tunicamycin induced protein" "Gene" ""
Annotation Version and Release Date: GO Ontology database Released 2018-04-04
Analysis Type: PANTHER Overrepresentation Test (Released 20171205)
Anotation Data Set: GO biological process complete
Test Type: Fisher's Exact with FDR multiple test correction
http://go.pantherdb.org/
Displaying only results with False Discovery Rate < 0.05
	Arabidopsis thaliana (REF)
GO biological process complete	#	#	expected	Fold Enrichment	+/-	raw P value	FDR
oxidation-reduction process	1439	23	9.73	2.36	+	0.000173	0.0273
response to acid chemical	1175	20	7.95	2.52	+	0.000168	0.0272
response to chemical	3037	48	20.54	2.34	+	2.44e-08	1.58e-05
response to stimulus	6413	85	43.37	1.96	+	2.55e-11	7.44e-08
defense response to bacterium	341	10	2.31	4.34	+	0.00014	0.0249
response to bacterium	436	17	2.95	5.77	+	1.29e-08	1.07e-05
response to other organism	1203	26	8.14	3.2	+	2.29e-07	9.55e-05
response to external biotic stimulus	1206	26	8.16	3.19	+	2.4e-07	9.34e-05
response to external stimulus	1595	33	10.79	3.06	+	1.2e-08	1.17e-05
response to biotic stimulus	1244	26	8.41	3.09	+	4.28e-07	0.000156
multi-organism process	1718	27	11.62	2.32	+	4.92e-05	0.0125
defense response	1539	30	10.41	2.88	+	2.16e-07	9.7e-05
response to stress	3564	65	24.1	2.7	+	2.19e-14	1.28e-10
response to cadmium ion	339	10	2.29	4.36	+	0.000134	0.0261
response to metal ion	474	12	3.21	3.74	+	0.000119	0.0239
response to inorganic substance	912	24	6.17	3.89	+	2.07e-08	1.51e-05
drug catabolic process	251	9	1.7	5.3	+	7.04e-05	0.0164
aging	153	7	1.03	6.76	+	0.000108	0.0234
cofactor catabolic process	119	6	0.8	7.46	+	0.000205	0.03
cofactor metabolic process	594	13	4.02	3.24	+	0.00025	0.0357
antibiotic catabolic process	97	6	0.66	9.15	+	7.06e-05	0.0159
detoxification	74	5	0.5	9.99	+	0.000195	0.0293
response to toxic substance	186	13	1.26	10.33	+	1.04e-09	1.51e-06
response to high light intensity	86	6	0.58	10.32	+	3.74e-05	0.00994
response to abiotic stimulus	2027	38	13.71	2.77	+	1.06e-08	1.24e-05
toxin metabolic process	71	5	0.48	10.41	+	0.000163	0.0272
glutathione metabolic process	68	5	0.46	10.87	+	0.000135	0.0253
cellular response to heat	68	5	0.46	10.87	+	0.000135	0.0245
response to heat	215	14	1.45	9.63	+	5.53e-10	1.08e-06
response to temperature stimulus	581	19	3.93	4.84	+	2.65e-08	1.55e-05
response to virus	80	6	0.54	11.09	+	2.55e-05	0.0071
response to hydrogen peroxide	68	7	0.46	15.22	+	7.44e-07	0.000256
response to reactive oxygen species	168	7	1.14	6.16	+	0.000189	0.029
response to oxygen-containing compound	1556	29	10.52	2.76	+	8.68e-07	0.000282
response to oxidative stress	462	17	3.12	5.44	+	2.9e-08	1.54e-05
response to drug	572	18	3.87	4.65	+	1.09e-07	5.32e-05
response to antibiotic	293	12	1.98	6.06	+	1.16e-06	0.000358
cellular response to unfolded protein	33	4	0.22	17.92	+	0.000109	0.0228
response to unfolded protein	36	4	0.24	16.43	+	0.000149	0.0256
response to organic substance	2179	33	14.74	2.24	+	1.48e-05	0.00431
cellular response to topologically incorrect protein	45	4	0.3	13.14	+	0.00033	0.0459
protein refolding	29	4	0.2	20.39	+	6.93e-05	0.0169

## Sheet: Table S18-Group VI
GROUP VI, 2,909 AGIs
AGI		ARAPORT ThaleMine, https://apps.araport.org/thalemine/begin.do
2,909 genes up-regulated at 48 h in both Col-0 and ein2/jar1		input "reason" "matches" "primaryIdentifier" "symbol" "briefDescription" "class" "isObsolete"
AT1G01070		AT1G01070 "MATCH" "1" "AT1G01070" "UMAMIT28" "nodulin MtN21 /EamA-like transporter family protein" "Gene" ""
AT1G01260		AT1G01260 "MATCH" "1" "AT1G01260" "AT1G01260" "basic helix-loop-helix (bHLH) DNA-binding superfamily protein" "Gene" ""
AT1G01340		AT1G01340 "MATCH" "1" "AT1G01340" "CNGC10" "cyclic nucleotide gated channel 10" "Gene" ""
AT1G01480		AT1G01480 "MATCH" "1" "AT1G01480" "ACS2" "1-amino-cyclopropane-1-carboxylate synthase 2" "Gene" ""
AT1G01490		AT1G01490 "MATCH" "1" "AT1G01490" "AT1G01490" "Heavy metal transport/detoxification superfamily protein" "Gene" ""
AT1G01650		AT1G01650 "MATCH" "1" "AT1G01650" "SPPL4" "SIGNAL PEPTIDE PEPTIDASE-LIKE 4" "Gene" ""
AT1G01720		AT1G01720 "MATCH" "1" "AT1G01720" "ATAF1" "NAC (No Apical Meristem) domain transcriptional regulator superfamily protein" "Gene" ""
AT1G01725		AT1G01725 "MATCH" "1" "AT1G01725" "AT1G01725" "adenylosuccinate synthetase" "Gene" ""
AT1G01730		AT1G01730 "MATCH" "1" "AT1G01730" "AT1G01730" "hypothetical protein" "Gene" ""
AT1G01770		AT1G01770 "MATCH" "1" "AT1G01770" "AT1G01770" "propionyl-CoA carboxylase" "Gene" ""
AT1G01800		AT1G01800 "MATCH" "1" "AT1G01800" "AT1G01800" "NAD(P)-binding Rossmann-fold superfamily protein" "Gene" ""
AT1G01820		AT1G01820 "MATCH" "1" "AT1G01820" "PEX11C" "peroxin 11c" "Gene" ""
AT1G02120		AT1G02120 "MATCH" "1" "AT1G02120" "VAD1" "GRAM domain family protein" "Gene" ""
AT1G02310		AT1G02310 "MATCH" "1" "AT1G02310" "MAN1" "Glycosyl hydrolase superfamily protein" "Gene" ""
AT1G02340		AT1G02340 "MATCH" "1" "AT1G02340" "HFR1" "basic helix-loop-helix (bHLH) DNA-binding superfamily protein" "Gene" ""
AT1G02470		AT1G02470 "MATCH" "1" "AT1G02470" "AT1G02470" "Polyketide cyclase/dehydrase and lipid transport superfamily protein" "Gene" ""
AT1G02475		AT1G02475 "MATCH" "1" "AT1G02475" "AT1G02475" "Polyketide cyclase/dehydrase and lipid transport superfamily protein" "Gene" ""
AT1G02610		AT1G02610 "MATCH" "1" "AT1G02610" "AT1G02610" "RING/FYVE/PHD zinc finger superfamily protein" "Gene" ""
AT1G02660		AT1G02660 "MATCH" "1" "AT1G02660" "AT1G02660" "alpha/beta-Hydrolases superfamily protein" "Gene" ""
AT1G02750		AT1G02750 "MATCH" "1" "AT1G02750" "AT1G02750" "Drought-responsive family protein" "Gene" ""
AT1G02840		AT1G02840 "MATCH" "1" "AT1G02840" "SR34" "RNA-binding (RRM/RBD/RNP motifs) family protein" "Gene" ""
AT1G02850		AT1G02850 "MATCH" "1" "AT1G02850" "BGLU11" "beta glucosidase 11" "Gene" ""
AT1G02860		AT1G02860 "MATCH" "1" "AT1G02860" "NLA" "SPX (SYG1/Pho81/XPR1) domain-containing protein" "Gene" ""
AT1G02920		AT1G02920 "MATCH" "1" "AT1G02920" "GSTF7" "glutathione S-transferase 7" "Gene" ""
AT1G02930		AT1G02930 "MATCH" "1" "AT1G02930" "GSTF6" "glutathione S-transferase 6" "Gene" ""
AT1G03040		AT1G03040 "MATCH" "1" "AT1G03040" "AT1G03040" "basic helix-loop-helix (bHLH) DNA-binding superfamily protein" "Gene" ""
AT1G03080		AT1G03080 "MATCH" "1" "AT1G03080" "NET1D" "kinase interacting (KIP1-like) family protein" "Gene" ""
AT1G03090		AT1G03090 "MATCH" "1" "AT1G03090" "MCCA" "methylcrotonyl-CoA carboxylase alpha chain" "Gene" ""
AT1G03130		AT1G03130 "MATCH" "1" "AT1G03130" "PSAD-2" "photosystem I subunit D-2" "Gene" ""
AT1G03290		AT1G03290 "MATCH" "1" "AT1G03290" "AT1G03290" "ELKS/Rab6-interacting/CAST family protein" "Gene" ""
AT1G03370		AT1G03370 "MATCH" "1" "AT1G03370" "AT1G03370" "C2 calcium/lipid-binding and GRAM domain containing protein" "Gene" ""
AT1G03380		AT1G03380 "MATCH" "1" "AT1G03380" "ATG18G" "yeast autophagy 18 G-like protein" "Gene" ""
AT1G03400		AT1G03400 "MATCH" "1" "AT1G03400" "AT1G03400" "2-oxoglutarate (2OG) and Fe(II)-dependent oxygenase superfamily protein" "Gene" ""
AT1G03580		AT1G03580 "MATCH" "1" "AT1G03580" "AT1G03580" "pseudogene of MATH domain/coiled-coil protein" "Pseudogene" ""
AT1G03590		AT1G03590 "MATCH" "1" "AT1G03590" "AT1G03590" "Protein phosphatase 2C family protein" "Gene" ""
AT1G03610		AT1G03610 "MATCH" "1" "AT1G03610" "AT1G03610" "plant/protein (DUF789)" "Gene" ""
AT1G03660		AT1G03660 "MATCH" "1" "AT1G03660" "AT1G03660" "Ankyrin-repeat containing protein" "Gene" ""
AT1G03670		AT1G03670 "MATCH" "1" "AT1G03670" "AT1G03670" "ankyrin repeat family protein" "Gene" ""
AT1G03790		AT1G03790 "MATCH" "1" "AT1G03790" "SOM" "Zinc finger C-x8-C-x5-C-x3-H type family protein" "Gene" ""
AT1G03800		AT1G03800 "MATCH" "1" "AT1G03800" "ERF10" "ERF domain protein 10" "Gene" ""
AT1G04100		AT1G04100 "MATCH" "1" "AT1G04100" "IAA10" "indoleacetic acid-induced protein 10" "Gene" ""
AT1G04110		AT1G04110 "MATCH" "1" "AT1G04110" "SDD1" "Subtilase family protein" "Gene" ""
AT1G04300		AT1G04300 "MATCH" "1" "AT1G04300" "AT1G04300" "TRAF-like superfamily protein" "Gene" ""
AT1G04370		AT1G04370 "MATCH" "1" "AT1G04370" "ERF14" "Ethylene-responsive element binding factor 14" "Gene" ""
AT1G04400		AT1G04400 "MATCH" "1" "AT1G04400" "CRY2" "cryptochrome 2" "Gene" ""
AT1G04440		AT1G04440 "MATCH" "1" "AT1G04440" "CKL13" "casein kinase like 13" "Gene" ""
AT1G04445		AT1G04445 "MATCH" "1" "AT1G04445" "AT1G04445" "C2H2-like zinc finger protein" "Gene" ""
AT1G04560		AT1G04560 "MATCH" "1" "AT1G04560" "AT1G04560" "AWPM-19-like family protein" "Gene" ""
AT1G04580		AT1G04580 "MATCH" "1" "AT1G04580" "AO4" "aldehyde oxidase 4" "Gene" ""
AT1G04780		AT1G04780 "MATCH" "1" "AT1G04780" "AT1G04780" "Ankyrin repeat family protein" "Gene" ""
AT1G04997		AT1G04997 "MATCH" "1" "AT1G04997" "" "" "Gene" ""
AT1G05010		AT1G05010 "MATCH" "1" "AT1G05010" "EFE" "ethylene-forming enzyme" "Gene" ""
AT1G05060		AT1G05060 "MATCH" "1" "AT1G05060" "AT1G05060" "coiled-coil protein" "Gene" ""
AT1G05340		AT1G05340 "MATCH" "1" "AT1G05340" "AT1G05340" "cysteine-rich TM module stress tolerance protein" "Gene" ""
AT1G05400		AT1G05400 "MATCH" "1" "AT1G05400" "AT1G05400" "hypothetical protein" "Gene" ""
AT1G05467		AT1G05467 "MATCH" "1" "AT1G05467" "" "Natural antisense transcript overlaps with AT1G19130" "Gene" ""
AT1G05675		AT1G05675 "MATCH" "1" "AT1G05675" "AT1G05675" "UDP-Glycosyltransferase superfamily protein" "Gene" ""
AT1G05680		AT1G05680 "MATCH" "1" "AT1G05680" "UGT74E2" "Uridine diphosphate glycosyltransferase 74E2" "Gene" ""
AT1G05805		AT1G05805 "MATCH" "1" "AT1G05805" "AT1G05805" "basic helix-loop-helix (bHLH) DNA-binding superfamily protein" "Gene" ""
AT1G05890		AT1G05890 "MATCH" "1" "AT1G05890" "ARI5" "RING/U-box superfamily protein" "Gene" ""
AT1G05933		AT1G05933 "MATCH" "1" "AT1G05933" "" "Natural antisense transcript overlaps with AT1G25220" "Gene" ""
AT1G06130		AT1G06130 "MATCH" "1" "AT1G06130" "GLX2-4" "glyoxalase 2-4" "Gene" ""
AT1G06135		AT1G06135 "MATCH" "1" "AT1G06135" "AT1G06135" "transmembrane protein" "Gene" ""
AT1G06137		AT1G06137 "MATCH" "1" "AT1G06137" "AT1G06137" "transmembrane protein" "Gene" ""
AT1G06148		AT1G06148 "MATCH" "1" "AT1G06148" "AT1G06148" "hypothetical protein" "Gene" ""
AT1G06150		AT1G06150 "MATCH" "1" "AT1G06150" "EMB1444" "basic helix loop helix (bHLH) DNA-binding superfamily protein" "Gene" ""
AT1G06160		AT1G06160 "MATCH" "1" "AT1G06160" "ORA59" "octadecanoid-responsive AP2/ERF 59" "Gene" ""
AT1G06163		AT1G06163 "MATCH" "1" "AT1G06163" "" "" "Gene" ""
AT1G06180		AT1G06180 "MATCH" "1" "AT1G06180" "MYB13" "myb domain protein 13" "Gene" ""
AT1G06225		AT1G06225 "MATCH" "1" "AT1G06225" "CLE3" "CLAVATA3/ESR-RELATED 3" "Gene" ""
AT1G06230		AT1G06230 "MATCH" "1" "AT1G06230" "GTE4" "global transcription factor group E4" "Gene" ""
AT1G06520		AT1G06520 "MATCH" "1" "AT1G06520" "GPAT1" "glycerol-3-phosphate acyltransferase 1" "Gene" ""
AT1G06570		AT1G06570 "MATCH" "1" "AT1G06570" "PDS1" "4-hydroxyphenylpyruvate dioxygenase" "Gene" ""
AT1G06573		AT1G06573 "MATCH" "1" "AT1G06573" "" "Natural antisense transcript overlaps with AT1G32460" "Gene" ""
AT1G06630		AT1G06630 "MATCH" "1" "AT1G06630" "AT1G06630" "F-box/RNI-like superfamily protein" "Gene" ""
AT1G06650		AT1G06650 "MATCH" "1" "AT1G06650" "AT1G06650" "2-oxoglutarate (2OG) and Fe(II)-dependent oxygenase superfamily protein" "Gene" ""
AT1G06760		AT1G06760 "MATCH" "1" "AT1G06760" "AT1G06760" "winged-helix DNA-binding transcription factor family protein" "Gene" ""
AT1G06770		AT1G06770 "MATCH" "1" "AT1G06770" "DRIP1" "DREB2A-interacting protein 1" "Gene" ""
AT1G06800		AT1G06800 "MATCH" "1" "AT1G06800" "PLA-I{gamma}1" "alpha/beta-Hydrolases superfamily protein" "Gene" ""
AT1G06840		AT1G06840 "MATCH" "1" "AT1G06840" "AT1G06840" "Leucine-rich repeat protein kinase family protein" "Gene" ""
AT1G07000		AT1G07000 "MATCH" "1" "AT1G07000" "EXO70B2" "exocyst subunit exo70 family protein B2" "Gene" ""
AT1G07040		AT1G07040 "MATCH" "1" "AT1G07040" "AT1G07040" "plant/protein" "Gene" ""
AT1G07110		AT1G07110 "MATCH" "1" "AT1G07110" "F2KP" "fructose-2	6-bisphosphatase" "Gene" ""
AT1G07150		AT1G07150 "MATCH" "1" "AT1G07150" "MAPKKK13" "mitogen-activated protein kinase kinase kinase 13" "Gene" ""
AT1G07160		AT1G07160 "MATCH" "1" "AT1G07160" "AT1G07160" "Protein phosphatase 2C family protein" "Gene" ""
AT1G07180		AT1G07180 "MATCH" "1" "AT1G07180" "NDA1" "alternative NAD(P)H dehydrogenase 1" "Gene" ""
AT1G07187		AT1G07187 "MATCH" "1" "AT1G07187" "" "" "Gene" ""
AT1G07240		AT1G07240 "MATCH" "1" "AT1G07240" "UGT71C5" "UDP-glucosyl transferase 71C5" "Gene" ""
AT1G07310		AT1G07310 "MATCH" "1" "AT1G07310" "AT1G07310" "Calcium-dependent lipid-binding (CaLB domain) family protein" "Gene" ""
AT1G07430		AT1G07430 "MATCH" "1" "AT1G07430" "HAI2" "highly ABA-induced PP2C protein 2" "Gene" ""
AT1G07530		AT1G07530 "MATCH" "1" "AT1G07530" "SCL14" "SCARECROW-like 14" "Gene" ""
AT1G07620		AT1G07620 "MATCH" "1" "AT1G07620" "ATOBGM" "GTP-binding protein Obg/CgtA" "Gene" ""
AT1G07640		AT1G07640 "MATCH" "1" "AT1G07640" "OBP2" "Dof-type zinc finger DNA-binding family protein" "Gene" ""
AT1G07985		AT1G07985 "MATCH" "1" "AT1G07985" "AT1G07985" "Expressed protein" "Gene" ""
AT1G07990		AT1G07990 "MATCH" "1" "AT1G07990" "AT1G07990" "SIT4 phosphatase-associated family protein" "Gene" ""
AT1G08050		AT1G08050 "MATCH" "1" "AT1G08050" "AT1G08050" "Zinc finger (C3HC4-type RING finger) family protein" "Gene" ""
AT1G08080		AT1G08080 "MATCH" "1" "AT1G08080" "ACA7" "alpha carbonic anhydrase 7" "Gene" ""
AT1G08210		AT1G08210 "MATCH" "1" "AT1G08210" "AT1G08210" "Eukaryotic aspartyl protease family protein" "Gene" ""
AT1G08230		AT1G08230 "MATCH" "1" "AT1G08230" "AT1G08230" "Transmembrane amino acid transporter family protein" "Gene" ""
AT1G08490		AT1G08490 "MATCH" "1" "AT1G08490" "CPNIFS" "chloroplastic NIFS-like cysteine desulfurase" "Gene" ""
AT1G08630		AT1G08630 "MATCH" "1" "AT1G08630" "THA1" "threonine aldolase 1" "Gene" ""
AT1G08800		AT1G08800 "MATCH" "1" "AT1G08800" "AT1G08800" "myosin-binding protein (Protein of unknown function	DUF593)" "Gene" ""
AT1G08900		AT1G08900 "MATCH" "1" "AT1G08900" "AT1G08900" "Major facilitator superfamily protein" "Gene" ""
AT1G08920		AT1G08920 "MATCH" "1" "AT1G08920" "ESL1" "ERD (early response to dehydration) six-like 1" "Gene" ""
AT1G08940		AT1G08940 "MATCH" "1" "AT1G08940" "AT1G08940" "Phosphoglycerate mutase family protein" "Gene" ""
AT1G09070		AT1G09070 "MATCH" "1" "AT1G09070" "SRC2" "soybean gene regulated by cold-2" "Gene" ""
AT1G09080		AT1G09080 "MATCH" "1" "AT1G09080" "BIP3" "Heat shock protein 70 (Hsp 70) family protein" "Gene" ""
AT1G09130		AT1G09130 "MATCH" "1" "AT1G09130" "AT1G09130" "ATP-dependent caseinolytic (Clp) protease/crotonase family protein" "Gene" ""
AT1G09176		AT1G09176 "MATCH" "1" "AT1G09176" "AT1G09176" "transmembrane protein" "Gene" ""
AT1G09180		AT1G09180 "MATCH" "1" "AT1G09180" "SARA1A" "secretion-associated RAS super family 1" "Gene" ""
AT1G09195		AT1G09195 "MATCH" "1" "AT1G09195" "AT1G09195" "Ppx-GppA phosphatase" "Gene" ""
AT1G09297		AT1G09297 "MATCH" "1" "AT1G09297" "" "Natural antisense transcript overlaps with AT1G72070" "Gene" ""
AT1G09420		AT1G09420 "MATCH" "1" "AT1G09420" "G6PD4" "glucose-6-phosphate dehydrogenase 4" "Gene" ""
AT1G09460		AT1G09460 "MATCH" "1" "AT1G09460" "AT1G09460" "Carbohydrate-binding X8 domain superfamily protein" "Gene" ""
AT1G09480		AT1G09480 "MATCH" "1" "AT1G09480" "AT1G09480" "NAD(P)-binding Rossmann-fold superfamily protein" "Gene" ""
AT1G09500		AT1G09500 "MATCH" "1" "AT1G09500" "AT1G09500" "NAD(P)-binding Rossmann-fold superfamily protein" "Gene" ""
AT1G09570		AT1G09570 "MATCH" "1" "AT1G09570" "PHYA" "phytochrome A" "Gene" ""
AT1G09575		AT1G09575 "MATCH" "1" "AT1G09575" "AT1G09575" "calcium uniporter-like protein (DUF607)" "Gene" ""
AT1G09710		AT1G09710 "MATCH" "1" "AT1G09710" "AT1G09710" "Homeodomain-like superfamily protein" "Gene" ""
AT1G09803		AT1G09803 "MATCH" "1" "AT1G09803" "" "" "Gene" ""
AT1G09910		AT1G09910 "MATCH" "1" "AT1G09910" "AT1G09910" "Rhamnogalacturonate lyase family protein" "Gene" ""
AT1G09930		AT1G09930 "MATCH" "1" "AT1G09930" "OPT2" "oligopeptide transporter 2" "Gene" ""
AT1G09932		AT1G09932 "MATCH" "1" "AT1G09932" "AT1G09932" "Phosphoglycerate mutase family protein" "Gene" ""
AT1G09940		AT1G09940 "MATCH" "1" "AT1G09940" "HEMA2" "Glutamyl-tRNA reductase family protein" "Gene" ""
AT1G10040		AT1G10040 "MATCH" "1" "AT1G10040" "AT1G10040" "alpha/beta-Hydrolases superfamily protein" "Gene" ""
AT1G10060		AT1G10060 "MATCH" "1" "AT1G10060" "BCAT-1" "branched-chain amino acid transaminase 1" "Gene" ""
AT1G10070		AT1G10070 "MATCH" "1" "AT1G10070" "BCAT-2" "branched-chain amino acid transaminase 2" "Gene" ""
AT1G10140		AT1G10140 "MATCH" "1" "AT1G10140" "AT1G10140" "Uncharacterized conserved protein UCP031279" "Gene" ""
AT1G10155		AT1G10155 "MATCH" "1" "AT1G10155" "PP2-A10" "phloem protein 2-A10" "Gene" ""
AT1G10170		AT1G10170 "MATCH" "1" "AT1G10170" "NFXL1" "NF-X-like 1" "Gene" ""
AT1G10220		AT1G10220 "MATCH" "1" "AT1G10220" "AT1G10220" "ZCF37" "Gene" ""
AT1G10500		AT1G10500 "MATCH" "1" "AT1G10500" "CPISCA" "chloroplast-localized ISCA-like protein" "Gene" ""
AT1G10540		AT1G10540 "MATCH" "1" "AT1G10540" "NAT8" "nucleobase-ascorbate transporter 8" "Gene" ""
AT1G10600		AT1G10600 "MATCH" "1" "AT1G10600" "AMSH2" "associated molecule with the SH3 domain of STAM 2" "Gene" ""
AT1G10690		AT1G10690 "MATCH" "1" "AT1G10690" "AT1G10690" "cyclin-dependent kinase inhibitor" "Gene" ""
AT1G10700		AT1G10700 "MATCH" "1" "AT1G10700" "PRS3" "phosphoribosyl pyrophosphate (PRPP) synthase 3" "Gene" ""
AT1G10890		AT1G10890 "MATCH" "1" "AT1G10890" "AT1G10890" "arginine/glutamate-rich 1 protein" "Gene" ""
AT1G10920		AT1G10920 "MATCH" "1" "AT1G10920" "LOV1" "NB-ARC domain-containing disease resistance protein" "Gene" ""
AT1G10990		AT1G10990 "MATCH" "1" "AT1G10990" "AT1G10990" "transmembrane protein" "Gene" ""
AT1G11040		AT1G11040 "MATCH" "1" "AT1G11040" "AT1G11040" "HSP40/DnaJ peptide-binding protein" "Gene" ""
AT1G11070		AT1G11070 "MATCH" "1" "AT1G11070" "AT1G11070" "hydroxyproline-rich glycoprotein family protein" "Gene" ""
AT1G11175		AT1G11175 "MATCH" "1" "AT1G11175" "AT1G11175" "" "Gene" ""
AT1G11180		AT1G11180 "MATCH" "1" "AT1G11180" "SCAMP2" "Secretory carrier membrane protein (SCAMP) family protein" "Gene" ""
AT1G11260		AT1G11260 "MATCH" "1" "AT1G11260" "STP1" "sugar transporter 1" "Gene" ""
AT1G11300		AT1G11300 "MATCH" "1" "AT1G11300" "AT1G11300" "G-type lectin S-receptor-like Serine/Threonine-kinase" "Gene" ""
AT1G11303		AT1G11303 "MATCH" "1" "AT1G11303" "AT1G11303" "G-type lectin S-receptor-like Serine/Threonine-kinase" "Gene" ""
AT1G11310		AT1G11310 "MATCH" "1" "AT1G11310" "MLO2" "Seven transmembrane MLO family protein" "Gene" ""
AT1G11330		AT1G11330 "MATCH" "1" "AT1G11330" "AT1G11330" "S-locus lectin protein kinase family protein" "Gene" ""
AT1G11350		AT1G11350 "MATCH" "1" "AT1G11350" "SD1-13" "S-domain-1 13" "Gene" ""
AT1G11370		AT1G11370 "MATCH" "1" "AT1G11370" "AT1G11370" "Pectin lyase-like superfamily protein" "Gene" ""
AT1G11400		AT1G11400 "MATCH" "1" "AT1G11400" "PYM" "partner of Y14-MAGO" "Gene" ""
AT1G11530		AT1G11530 "MATCH" "1" "AT1G11530" "CXXS1" "C-terminal cysteine residue is changed to a serine 1" "Gene" ""
AT1G11925		AT1G11925 "MATCH" "1" "AT1G11925" "AT1G11925" "Stigma-specific Stig1 family protein" "Gene" ""
AT1G12010		AT1G12010 "MATCH" "1" "AT1G12010" "AT1G12010" "2-oxoglutarate (2OG) and Fe(II)-dependent oxygenase superfamily protein" "Gene" ""
AT1G12030		AT1G12030 "MATCH" "1" "AT1G12030" "AT1G12030" "phosphoenolpyruvate carboxylase	putative (DUF506)" "Gene" ""
AT1G12200		AT1G12200 "MATCH" "1" "AT1G12200" "FMO" "Flavin-binding monooxygenase family protein" "Gene" ""
AT1G12220		AT1G12220 "MATCH" "1" "AT1G12220" "RPS5" "Disease resistance protein (CC-NBS-LRR class) family" "Gene" ""
AT1G12240		AT1G12240 "MATCH" "1" "AT1G12240" "ATBETAFRUCT4" "Glycosyl hydrolases family 32 protein" "Gene" ""
AT1G12320		AT1G12320 "MATCH" "1" "AT1G12320" "AT1G12320" "ankyrin repeat/KH domain protein (DUF1442)" "Gene" ""
AT1G12360		AT1G12360 "MATCH" "1" "AT1G12360" "KEU" "Sec1/munc18-like (SM) proteins superfamily" "Gene" ""
AT1G12440		AT1G12440 "MATCH" "1" "AT1G12440" "AT1G12440" "A20/AN1-like zinc finger family protein" "Gene" ""
AT1G12680		AT1G12680 "MATCH" "1" "AT1G12680" "PEPKR2" "phosphoenolpyruvate carboxylase-related kinase 2" "Gene" ""
AT1G12780		AT1G12780 "MATCH" "1" "AT1G12780" "UGE1" "UDP-D-glucose/UDP-D-galactose 4-epimerase 1" "Gene" ""
AT1G12790		AT1G12790 "MATCH" "1" "AT1G12790" "AT1G12790" "DNA ligase-like protein" "Gene" ""
AT1G13110		AT1G13110 "MATCH" "1" "AT1G13110" "CYP71B7" "cytochrome P450	family 71 subfamily B	polypeptide 7" "Gene" ""
AT1G13190		AT1G13190 "MATCH" "1" "AT1G13190" "AT1G13190" "RNA-binding (RRM/RBD/RNP motifs) family protein" "Gene" ""
AT1G13195		AT1G13195 "MATCH" "1" "AT1G13195" "AT1G13195" "RING/U-box superfamily protein" "Gene" ""
AT1G13210		AT1G13210 "MATCH" "1" "AT1G13210" "ACA.l" "autoinhibited Ca2 /ATPase II" "Gene" ""
AT1G13245		AT1G13245 "MATCH" "1" "AT1G13245" "RTFL17" "ROTUNDIFOLIA like 17" "Gene" ""
AT1G13260		AT1G13260 "MATCH" "1" "AT1G13260" "RAV1" "related to ABI3/VP1 1" "Gene" ""
AT1G13340		AT1G13340 "MATCH" "1" "AT1G13340" "AT1G13340" "Regulator of Vps4 activity in the MVB pathway protein" "Gene" ""
AT1G13350		AT1G13350 "MATCH" "1" "AT1G13350" "AT1G13350" "Protein kinase superfamily protein" "Gene" ""
AT1G13390		AT1G13390 "MATCH" "1" "AT1G13390" "AT1G13390" "translocase subunit seca" "Gene" ""
AT1G13490		AT1G13490 "MATCH" "1" "AT1G13490" "AT1G13490" "hypothetical protein (DUF1262)" "Gene" ""
AT1G13520		AT1G13520 "MATCH" "1" "AT1G13520" "AT1G13520" "hypothetical protein (DUF1262)" "Gene" ""
AT1G13880		AT1G13880 "MATCH" "1" "AT1G13880" "AT1G13880" "ELM2 domain-containing protein" "Gene" ""
AT1G13910		AT1G13910 "MATCH" "1" "AT1G13910" "AT1G13910" "Leucine-rich repeat (LRR) family protein" "Gene" ""
AT1G13960		AT1G13960 "MATCH" "1" "AT1G13960" "WRKY4" "WRKY DNA-binding protein 4" "Gene" ""
AT1G13990		AT1G13990 "MATCH" "1" "AT1G13990" "AT1G13990" "plant/protein" "Gene" ""
AT1G14040		AT1G14040 "MATCH" "1" "AT1G14040" "AT1G14040" "EXS (ERD1/XPR1/SYG1) family protein" "Gene" ""
AT1G14130		AT1G14130 "MATCH" "1" "AT1G14130" "AT1G14130" "2-oxoglutarate (2OG) and Fe(II)-dependent oxygenase superfamily protein" "Gene" ""
AT1G14200		AT1G14200 "MATCH" "1" "AT1G14200" "AT1G14200" "RING/U-box superfamily protein" "Gene" ""
AT1G14260		AT1G14260 "MATCH" "1" "AT1G14260" "AT1G14260" "RING/FYVE/PHD zinc finger superfamily protein" "Gene" ""
AT1G14330		AT1G14330 "MATCH" "1" "AT1G14330" "AT1G14330" "Galactose oxidase/kelch repeat superfamily protein" "Gene" ""
AT1G14370		AT1G14370 "MATCH" "1" "AT1G14370" "APK2A" "protein kinase 2A" "Gene" ""
AT1G14550		AT1G14550 "MATCH" "1" "AT1G14550" "AT1G14550" "Peroxidase superfamily protein" "Gene" ""
AT1G14640		AT1G14640 "MATCH" "1" "AT1G14640" "AT1G14640" "SWAP (Suppressor-of-White-APricot)/surp domain-containing protein" "Gene" ""
AT1G14780		AT1G14780 "MATCH" "1" "AT1G14780" "AT1G14780" "MAC/Perforin domain-containing protein" "Gene" ""
AT1G14790		AT1G14790 "MATCH" "1" "AT1G14790" "RDR1" "RNA-dependent RNA polymerase 1" "Gene" ""
AT1G14860		AT1G14860 "MATCH" "1" "AT1G14860" "NUDT18" "nudix hydrolase homolog 18" "Gene" ""
AT1G14870		AT1G14870 "MATCH" "1" "AT1G14870" "PCR2" "PLANT CADMIUM RESISTANCE 2" "Gene" ""
AT1G14890		AT1G14890 "MATCH" "1" "AT1G14890" "AT1G14890" "Plant invertase/pectin methylesterase inhibitor superfamily protein" "Gene" ""
AT1G15040		AT1G15040 "MATCH" "1" "AT1G15040" "GAT1_2.1" "Class I glutamine amidotransferase-like superfamily protein" "Gene" ""
AT1G15050		AT1G15050 "MATCH" "1" "AT1G15050" "IAA34" "indole-3-acetic acid inducible 34" "Gene" ""
AT1G15125		AT1G15125 "MATCH" "1" "AT1G15125" "AT1G15125" "S-adenosyl-L-methionine-dependent methyltransferases superfamily protein" "Gene" ""
AT1G15170		AT1G15170 "MATCH" "1" "AT1G15170" "AT1G15170" "MATE efflux family protein" "Gene" ""
AT1G15190		AT1G15190 "MATCH" "1" "AT1G15190" "AT1G15190" "Fasciclin-like arabinogalactan family protein" "Gene" ""
AT1G15230		AT1G15230 "MATCH" "1" "AT1G15230" "AT1G15230" "hypothetical protein" "Gene" ""
AT1G15300		AT1G15300 "MATCH" "1" "AT1G15300" "CYTOSLEEPER" "transposable_element_gene" "TransposableElementGene" ""
AT1G15330		AT1G15330 "MATCH" "1" "AT1G15330" "AT1G15330" "Cystathionine beta-synthase (CBS) protein" "Gene" ""
AT1G15380		AT1G15380 "MATCH" "1" "AT1G15380" "GLYI4" "Lactoylglutathione lyase / glyoxalase I family protein" "Gene" ""
AT1G15385		AT1G15385 "MATCH" "1" "AT1G15385" "AT1G15385" "cotton fiber protein" "Gene" ""
AT1G15415		AT1G15415 "MATCH" "1" "AT1G15415" "AT1G15415" "late embryogenesis abundant-like protein" "Gene" ""
AT1G15430		AT1G15430 "MATCH" "1" "AT1G15430" "AT1G15430" "hypothetical protein (DUF1644)" "Gene" ""
AT1G15520		AT1G15520 "MATCH" "1" "AT1G15520" "ABCG40" "pleiotropic drug resistance 12" "Gene" ""
AT1G15625		AT1G15625 "MATCH" "1" "AT1G15625" "AT1G15625" "E3 ubiquitin-protein ligase" "Gene" ""
AT1G15670		AT1G15670 "MATCH" "1" "AT1G15670" "AT1G15670" "Galactose oxidase/kelch repeat superfamily protein" "Gene" ""
AT1G15740		AT1G15740 "MATCH" "1" "AT1G15740" "AT1G15740" "Leucine-rich repeat family protein" "Gene" ""
AT1G15750		AT1G15750 "MATCH" "1" "AT1G15750" "TPL" "Transducin family protein / WD-40 repeat family protein" "Gene" ""
AT1G15780		AT1G15780 "MATCH" "1" "AT1G15780" "NRB4" "mediator of RNA polymerase II transcription subunit 15a-like protein" "Gene" ""
AT1G15800		AT1G15800 "MATCH" "1" "AT1G15800" "AT1G15800" "hypothetical protein" "Gene" ""
AT1G15890		AT1G15890 "MATCH" "1" "AT1G15890" "AT1G15890" "Disease resistance protein (CC-NBS-LRR class) family" "Gene" ""
AT1G16030		AT1G16030 "MATCH" "1" "AT1G16030" "Hsp70b" "heat shock protein 70B" "Gene" ""
AT1G16090		AT1G16090 "MATCH" "1" "AT1G16090" "WAKL7" "wall associated kinase-like 7" "Gene" ""
AT1G16120		AT1G16120 "MATCH" "1" "AT1G16120" "WAKL1" "wall associated kinase-like 1" "Gene" ""
AT1G16130		AT1G16130 "MATCH" "1" "AT1G16130" "WAKL2" "wall associated kinase-like 2" "Gene" ""
AT1G16250		AT1G16250 "MATCH" "1" "AT1G16250" "AT1G16250" "Galactose oxidase/kelch repeat superfamily protein" "Gene" ""
AT1G16460		AT1G16460 "MATCH" "1" "AT1G16460" "RDH2" "rhodanese homologue 2" "Gene" ""
AT1G16540		AT1G16540 "MATCH" "1" "AT1G16540" "ABA3" "molybdenum cofactor sulfurase (LOS5) (ABA3)" "Gene" ""
AT1G16650		AT1G16650 "MATCH" "1" "AT1G16650" "AT1G16650" "S-adenosyl-L-methionine-dependent methyltransferases superfamily protein" "Gene" ""
AT1G16670		AT1G16670 "MATCH" "1" "AT1G16670" "AT1G16670" "Protein kinase superfamily protein" "Gene" ""
AT1G16710		AT1G16710 "MATCH" "1" "AT1G16710" "HAC12" "histone acetyltransferase of the CBP family 12" "Gene" ""
AT1G17145		AT1G17145 "MATCH" "1" "AT1G17145" "AT1G17145" "RING/U-box superfamily protein" "Gene" ""
AT1G17170		AT1G17170 "MATCH" "1" "AT1G17170" "GSTU24" "glutathione S-transferase TAU 24" "Gene" ""
AT1G17200		AT1G17200 "MATCH" "1" "AT1G17200" "AT1G17200" "Uncharacterized protein family (UPF0497)" "Gene" ""
AT1G17240		AT1G17240 "MATCH" "1" "AT1G17240" "RLP2" "receptor like protein 2" "Gene" ""
AT1G17310		AT1G17310 "MATCH" "1" "AT1G17310" "AT1G17310" "MADS-box transcription factor family protein" "Gene" ""
AT1G17330		AT1G17330 "MATCH" "1" "AT1G17330" "AT1G17330" "Metal-dependent phosphohydrolase" "Gene" ""
AT1G17380		AT1G17380 "MATCH" "1" "AT1G17380" "JAZ5" "jasmonate-zim-domain protein 5" "Gene" ""
AT1G17420		AT1G17420 "MATCH" "1" "AT1G17420" "LOX3" "lipoxygenase 3" "Gene" ""
AT1G17530		AT1G17530 "MATCH" "1" "AT1G17530" "TIM23-1" "translocase of inner mitochondrial membrane 23" "Gene" ""
AT1G17550		AT1G17550 "MATCH" "1" "AT1G17550" "HAB2" "homology to ABI2" "Gene" ""
AT1G17580		AT1G17580 "MATCH" "1" "AT1G17580" "MYA1" "myosin 1" "Gene" ""
AT1G17680		AT1G17680 "MATCH" "1" "AT1G17680" "AT1G17680" "tetratricopeptide repeat (TPR)-containing protein" "Gene" ""
AT1G17780		AT1G17780 "MATCH" "1" "AT1G17780" "AT1G17780" "transmembrane protein" "Gene" ""
AT1G17830		AT1G17830 "MATCH" "1" "AT1G17830" "AT1G17830" "hypothetical protein (DUF789)" "Gene" ""
AT1G17960		AT1G17960 "MATCH" "1" "AT1G17960" "AT1G17960" "Threonyl-tRNA synthetase" "Gene" ""
AT1G18200		AT1G18200 "MATCH" "1" "AT1G18200" "RABA6b" "Rab GTPase-like A1I protein" "Gene" ""
AT1G18210		AT1G18210 "MATCH" "1" "AT1G18210" "AT1G18210" "Calcium-binding EF-hand family protein" "Gene" ""
AT1G18270		AT1G18270 "MATCH" "1" "AT1G18270" "AT1G18270" "ketose-bisphosphate aldolase class-II family protein" "Gene" ""
AT1G18280		AT1G18280 "MATCH" "1" "AT1G18280" "AT1G18280" "Bifunctional inhibitor/lipid-transfer protein/seed storage 2S albumin superfamily protein" "Gene" ""
AT1G18300		AT1G18300 "MATCH" "1" "AT1G18300" "NUDT4" "nudix hydrolase homolog 4" "Gene" ""
AT1G18470		AT1G18470 "MATCH" "1" "AT1G18470" "AT1G18470" "Transmembrane Fragile-X-F-associated protein" "Gene" ""
AT1G18500		AT1G18500 "MATCH" "1" "AT1G18500" "MAML-4" "methylthioalkylmalate synthase-like 4" "Gene" ""
AT1G18590		AT1G18590 "MATCH" "1" "AT1G18590" "SOT17" "sulfotransferase 17" "Gene" ""
AT1G18740		AT1G18740 "MATCH" "1" "AT1G18740" "AT1G18740" "ROH1	putative (DUF793)" "Gene" ""
AT1G18830		AT1G18830 "MATCH" "1" "AT1G18830" "AT1G18830" "Transducin/WD40 repeat-like superfamily protein" "Gene" ""
AT1G18970		AT1G18970 "MATCH" "1" "AT1G18970" "GLP4" "germin-like protein 4" "Gene" ""
AT1G18980		AT1G18980 "MATCH" "1" "AT1G18980" "AT1G18980" "RmlC-like cupins superfamily protein" "Gene" ""
AT1G19130		AT1G19130 "MATCH" "1" "AT1G19130" "AT1G19130" "RmlC-like jelly roll fold protein" "Gene" ""
AT1G19180		AT1G19180 "MATCH" "1" "AT1G19180" "JAZ1" "jasmonate-zim-domain protein 1" "Gene" ""
AT1G19310		AT1G19310 "MATCH" "1" "AT1G19310" "AT1G19310" "RING/U-box superfamily protein" "Gene" ""
AT1G19380		AT1G19380 "MATCH" "1" "AT1G19380" "AT1G19380" "sugar	putative (DUF1195)" "Gene" ""
AT1G19396		AT1G19396 "MATCH" "1" "AT1G19396" "AT1G19396" "hypothetical protein" "Gene" ""
AT1G19397		AT1G19397 "MATCH" "1" "AT1G19397" "AT1G19397" "transmembrane protein" "Gene" ""
AT1G19400		AT1G19400 "MATCH" "1" "AT1G19400" "AT1G19400" "Erythronate-4-phosphate dehydrogenase family protein" "Gene" ""
AT1G19530		AT1G19530 "MATCH" "1" "AT1G19530" "AT1G19530" "DNA polymerase epsilon catalytic subunit A" "Gene" ""
AT1G19540		AT1G19540 "MATCH" "1" "AT1G19540" "AT1G19540" "NmrA-like negative transcriptional regulator family protein" "Gene" ""
AT1G19610		AT1G19610 "MATCH" "1" "AT1G19610" "PDF1.4" "defensin-like protein" "Gene" ""
AT1G19660		AT1G19660 "MATCH" "1" "AT1G19660" "AT1G19660" "Wound-responsive family protein" "Gene" ""
AT1G19850		AT1G19850 "MATCH" "1" "AT1G19850" "MP" "Transcriptional factor B3 family protein / auxin-responsive factor AUX/IAA-like protein" "Gene" ""
AT1G20120		AT1G20120 "MATCH" "1" "AT1G20120" "AT1G20120" "GDSL-like Lipase/Acylhydrolase superfamily protein" "Gene" ""
AT1G20180		AT1G20180 "MATCH" "1" "AT1G20180" "AT1G20180" "transmembrane protein (DUF677)" "Gene" ""
AT1G20290		AT1G20290 "MATCH" "1" "AT1G20290" "AT1G20290" "SWI-SNF-related chromatin binding protein" "Gene" ""
AT1G20350		AT1G20350 "MATCH" "1" "AT1G20350" "TIM17-1" "translocase inner membrane subunit 17-1" "Gene" ""
AT1G20510		AT1G20510 "MATCH" "1" "AT1G20510" "OPCL1" "OPC-8:0 CoA ligase1" "Gene" ""
AT1G20620		AT1G20620 "MATCH" "1" "AT1G20620" "CAT3" "catalase 3" "Gene" ""
AT1G20630		AT1G20630 "MATCH" "1" "AT1G20630" "CAT1" "catalase 1" "Gene" ""
AT1G20880		AT1G20880 "MATCH" "1" "AT1G20880" "AT1G20880" "RNA-binding (RRM/RBD/RNP motifs) family protein" "Gene" ""
AT1G20900		AT1G20900 "MATCH" "1" "AT1G20900" "ESC" "Putative AT-hook DNA-binding family protein" "Gene" ""
AT1G20980		AT1G20980 "MATCH" "1" "AT1G20980" "SPL14" "squamosa promoter binding protein-like 14" "Gene" ""
AT1G21000		AT1G21000 "MATCH" "1" "AT1G21000" "AT1G21000" "PLATZ transcription factor family protein" "Gene" ""
AT1G21065		AT1G21065 "MATCH" "1" "AT1G21065" "AT1G21065" "secondary thiamine-phosphate synthase enzyme" "Gene" ""
AT1G21100		AT1G21100 "MATCH" "1" "AT1G21100" "IGMT1" "O-methyltransferase family protein" "Gene" ""
AT1G21120		AT1G21120 "MATCH" "1" "AT1G21120" "IGMT2" "O-methyltransferase family protein" "Gene" ""
AT1G21130		AT1G21130 "MATCH" "1" "AT1G21130" "IGMT4" "O-methyltransferase family protein" "Gene" ""
AT1G21140		AT1G21140 "MATCH" "1" "AT1G21140" "AT1G21140" "Vacuolar iron transporter (VIT) family protein" "Gene" ""
AT1G21160		AT1G21160 "MATCH" "1" "AT1G21160" "AT1G21160" "eukaryotic translation initiation factor 2 (eIF-2) family protein" "Gene" ""
AT1G21326		AT1G21326 "MATCH" "1" "AT1G21326" "AT1G21326" "VQ motif-containing protein" "Gene" ""
AT1G21400		AT1G21400 "MATCH" "1" "AT1G21400" "AT1G21400" "Thiamin diphosphate-binding fold (THDP-binding) superfamily protein" "Gene" ""
AT1G21410		AT1G21410 "MATCH" "1" "AT1G21410" "SKP2A" "F-box/RNI-like superfamily protein" "Gene" ""
AT1G21520		AT1G21520 "MATCH" "1" "AT1G21520" "AT1G21520" "hypothetical protein" "Gene" ""
AT1G21580		AT1G21580 "MATCH" "1" "AT1G21580" "AT1G21580" "Zinc finger C-x8-C-x5-C-x3-H type family protein" "Gene" ""
AT1G21590		AT1G21590 "MATCH" "1" "AT1G21590" "AT1G21590" "kinase with adenine nucleotide alpha hydrolases-like domain-containing protein" "Gene" ""
AT1G21760		AT1G21760 "MATCH" "1" "AT1G21760" "FBP7" "F-box protein 7" "Gene" ""
AT1G21830		AT1G21830 "MATCH" "1" "AT1G21830" "AT1G21830" "hypothetical protein" "Gene" ""
AT1G21850		AT1G21850 "MATCH" "1" "AT1G21850" "sks8" "SKU5 similar 8" "Gene" ""
AT1G21920		AT1G21920 "MATCH" "1" "AT1G21920" "AT1G21920" "Histone H3 K4-specific methyltransferase SET7/9 family protein" "Gene" ""
AT1G21990		AT1G21990 "MATCH" "1" "AT1G21990" "AT1G21990" "F-box/RNI-like/FBD-like domains-containing protein" "Gene" ""
AT1G22180		AT1G22180 "MATCH" "1" "AT1G22180" "AT1G22180" "Sec14p-like phosphatidylinositol transfer family protein" "Gene" ""
AT1G22190		AT1G22190 "MATCH" "1" "AT1G22190" "AT1G22190" "Integrase-type DNA-binding superfamily protein" "Gene" ""
AT1G22280		AT1G22280 "MATCH" "1" "AT1G22280" "PAPP2C" "phytochrome-associated protein phosphatase type 2C" "Gene" ""
AT1G22340		AT1G22340 "MATCH" "1" "AT1G22340" "UGT85A7" "UDP-glucosyl transferase 85A7" "Gene" ""
AT1G22360		AT1G22360 "MATCH" "1" "AT1G22360" "UGT85A2" "UDP-glucosyl transferase 85A2" "Gene" ""
AT1G22400		AT1G22400 "MATCH" "1" "AT1G22400" "UGT85A1" "UDP-Glycosyltransferase superfamily protein" "Gene" ""
AT1G22510		AT1G22510 "MATCH" "1" "AT1G22510" "AT1G22510" "E3 ubiquitin-protein ligase RNF170-like protein (DUF 1232)" "Gene" ""
AT1G22570		AT1G22570 "MATCH" "1" "AT1G22570" "AT1G22570" "Major facilitator superfamily protein" "Gene" ""
AT1G22640		AT1G22640 "MATCH" "1" "AT1G22640" "MYB3" "myb domain protein 3" "Gene" ""
AT1G22710		AT1G22710 "MATCH" "1" "AT1G22710" "SUC2" "sucrose-proton symporter 2" "Gene" ""
AT1G22870		AT1G22870 "MATCH" "1" "AT1G22870" "AT1G22870" "kinase family with ARM repeat domain-containing protein" "Gene" ""
AT1G22890		AT1G22890 "MATCH" "1" "AT1G22890" "AT1G22890" "transmembrane protein" "Gene" ""
AT1G22930		AT1G22930 "MATCH" "1" "AT1G22930" "AT1G22930" "T-complex protein 11" "Gene" ""
AT1G22985		AT1G22985 "MATCH" "1" "AT1G22985" "CRF7" "Integrase-type DNA-binding superfamily protein" "Gene" ""
AT1G23120		AT1G23120 "MATCH" "1" "AT1G23120" "AT1G23120" "Polyketide cyclase/dehydrase and lipid transport superfamily protein" "Gene" ""
AT1G23201		AT1G23201 "MATCH" "1" "AT1G23201" "AT1G23201" "GCK domain protein" "Gene" ""
AT1G23310		AT1G23310 "MATCH" "1" "AT1G23310" "GGT1" "glutamate:glyoxylate aminotransferase" "Gene" ""
AT1G23320		AT1G23320 "MATCH" "1" "AT1G23320" "TAR1" "tryptophan aminotransferase related 1" "Gene" ""
AT1G23380		AT1G23380 "MATCH" "1" "AT1G23380" "KNAT6" "homeobox protein knotted-1-like 6" "Gene" ""
AT1G23390		AT1G23390 "MATCH" "1" "AT1G23390" "AT1G23390" "Kelch repeat-containing F-box family protein" "Gene" ""
AT1G23450		AT1G23450 "MATCH" "1" "AT1G23450" "AT1G23450" "PPR superfamily protein" "Gene" ""
AT1G23550		AT1G23550 "MATCH" "1" "AT1G23550" "SRO2" "similar to RCD one 2" "Gene" ""
AT1G23710		AT1G23710 "MATCH" "1" "AT1G23710" "AT1G23710" "hypothetical protein (DUF1645)" "Gene" ""
AT1G23730		AT1G23730 "MATCH" "1" "AT1G23730" "BCA3" "beta carbonic anhydrase 3" "Gene" ""
AT1G23840		AT1G23840 "MATCH" "1" "AT1G23840" "AT1G23840" "transmembrane protein" "Gene" ""
AT1G23850		AT1G23850 "MATCH" "1" "AT1G23850" "AT1G23850" "transmembrane protein" "Gene" ""
AT1G23860		AT1G23860 "MATCH" "1" "AT1G23860" "RSZ21" "RS-containing zinc finger protein 21" "Gene" ""
AT1G23870		AT1G23870 "MATCH" "1" "AT1G23870" "TPS9" "trehalose-phosphatase/synthase 9" "Gene" ""
AT1G23880		AT1G23880 "MATCH" "1" "AT1G23880" "AT1G23880" "NHL domain-containing protein" "Gene" ""
AT1G24145		AT1G24145 "MATCH" "1" "AT1G24145" "AT1G24145" "transmembrane protein" "Gene" ""
AT1G25220		AT1G25220 "MATCH" "1" "AT1G25220" "ASB1" "anthranilate synthase beta subunit 1" "Gene" ""
AT1G25275		AT1G25275 "MATCH" "1" "AT1G25275" "AT1G25275" "thionin-like protein" "Gene" ""
AT1G25277		AT1G25277 "MATCH" "1" "AT1G25277" "AT1G25277" "hypothetical protein" "Gene" ""
AT1G25400		AT1G25400 "MATCH" "1" "AT1G25400" "AT1G25400" "transmembrane protein" "Gene" ""
AT1G25440		AT1G25440 "MATCH" "1" "AT1G25440" "BBX15" "B-box type zinc finger protein with CCT domain-containing protein" "Gene" ""
AT1G25540		AT1G25540 "MATCH" "1" "AT1G25540" "PFT1" "phytochrome and flowering time regulatory protein (PFT1)" "Gene" ""
AT1G26240		AT1G26240 "MATCH" "1" "AT1G26240" "AT1G26240" "Proline-rich extensin-like family protein" "Gene" ""
AT1G26250		AT1G26250 "MATCH" "1" "AT1G26250" "AT1G26250" "Proline-rich extensin-like family protein" "Gene" ""
AT1G26380		AT1G26380 "MATCH" "1" "AT1G26380" "AT1G26380" "FAD-binding Berberine family protein" "Gene" ""
AT1G26410		AT1G26410 "MATCH" "1" "AT1G26410" "AT1G26410" "FAD-binding Berberine family protein" "Gene" ""
AT1G26420		AT1G26420 "MATCH" "1" "AT1G26420" "AT1G26420" "FAD-binding Berberine family protein" "Gene" ""
AT1G26580		AT1G26580 "MATCH" "1" "AT1G26580" "AT1G26580" "ELM2 domain protein" "Gene" ""
AT1G26665		AT1G26665 "MATCH" "1" "AT1G26665" "AT1G26665" "Mediator complex	subunit Med10" "Gene" ""
AT1G26730		AT1G26730 "MATCH" "1" "AT1G26730" "AT1G26730" "EXS (ERD1/XPR1/SYG1) family protein" "Gene" ""
AT1G26930		AT1G26930 "MATCH" "1" "AT1G26930" "AT1G26930" "Galactose oxidase/kelch repeat superfamily protein" "Gene" ""
AT1G27100		AT1G27100 "MATCH" "1" "AT1G27100" "AT1G27100" "Actin cross-linking protein" "Gene" ""
AT1G27200		AT1G27200 "MATCH" "1" "AT1G27200" "AT1G27200" "glycosyltransferase family protein (DUF23)" "Gene" ""
AT1G27290		AT1G27290 "MATCH" "1" "AT1G27290" "AT1G27290" "transmembrane protein" "Gene" ""
AT1G27300		AT1G27300 "MATCH" "1" "AT1G27300" "AT1G27300" "transmembrane protein" "Gene" ""
AT1G27320		AT1G27320 "MATCH" "1" "AT1G27320" "HK3" "histidine kinase 3" "Gene" ""
AT1G27510		AT1G27510 "MATCH" "1" "AT1G27510" "EX2" "UvrB/UvrC domain protein (DUF3506)" "Gene" ""
AT1G27520		AT1G27520 "MATCH" "1" "AT1G27520" "AT1G27520" "Glycosyl hydrolase family 47 protein" "Gene" ""
AT1G27720		AT1G27720 "MATCH" "1" "AT1G27720" "TAF4B" "TBP-associated factor 4B" "Gene" ""
AT1G27730		AT1G27730 "MATCH" "1" "AT1G27730" "STZ" "salt tolerance zinc finger" "Gene" ""
AT1G27980		AT1G27980 "MATCH" "1" "AT1G27980" "DPL1" "dihydrosphingosine phosphate lyase" "Gene" ""
AT1G28180		AT1G28180 "MATCH" "1" "AT1G28180" "AT1G28180" "DEAD-box ATP-dependent RNA helicase-like protein" "Gene" ""
AT1G28190		AT1G28190 "MATCH" "1" "AT1G28190" "AT1G28190" "hypothetical protein" "Gene" ""
AT1G28230		AT1G28230 "MATCH" "1" "AT1G28230" "PUP1" "purine permease 1" "Gene" ""
AT1G28260		AT1G28260 "MATCH" "1" "AT1G28260" "AT1G28260" "Telomerase activating protein Est1" "Gene" ""
AT1G28370		AT1G28370 "MATCH" "1" "AT1G28370" "ERF11" "ERF domain protein 11" "Gene" ""
AT1G28380		AT1G28380 "MATCH" "1" "AT1G28380" "NSL1" "MAC/Perforin domain-containing protein" "Gene" ""
AT1G28480		AT1G28480 "MATCH" "1" "AT1G28480" "GRX480" "Thioredoxin superfamily protein" "Gene" ""
AT1G28520		AT1G28520 "MATCH" "1" "AT1G28520" "VOZ1" "vascular plant one zinc finger protein" "Gene" ""
AT1G28765		AT1G28765 "MATCH" "1" "AT1G28765" "AT1G28765" "hypothetical protein" "Gene" ""
AT1G29100		AT1G29100 "MATCH" "1" "AT1G29100" "AT1G29100" "Heavy metal transport/detoxification superfamily protein" "Gene" ""
AT1G29160		AT1G29160 "MATCH" "1" "AT1G29160" "AT1G29160" "Dof-type zinc finger DNA-binding family protein" "Gene" ""
AT1G29240		AT1G29240 "MATCH" "1" "AT1G29240" "AT1G29240" "transcription initiation factor TFIID subunit	putative (DUF688)" "Gene" ""
AT1G29290		AT1G29290 "MATCH" "1" "AT1G29290" "AT1G29290" "B-cell lymphoma 6 protein" "Gene" ""
AT1G29357		AT1G29357 "MATCH" "1" "AT1G29357" "AT1G29357" "Natural antisense transcript overlaps with AT1G29355" "Gene" ""
AT1G29400		AT1G29400 "MATCH" "1" "AT1G29400" "ML5" "MEI2-like protein 5" "Gene" ""
AT1G29640		AT1G29640 "MATCH" "1" "AT1G29640" "AT1G29640" "senescence regulator (Protein of unknown function	DUF584)" "Gene" ""
AT1G29760		AT1G29760 "MATCH" "1" "AT1G29760" "AT1G29760" "Putative adipose-regulatory protein (Seipin)" "Gene" ""
AT1G29800		AT1G29800 "MATCH" "1" "AT1G29800" "AT1G29800" "RING/FYVE/PHD-type zinc finger family protein" "Gene" ""
AT1G29860		AT1G29860 "MATCH" "1" "AT1G29860" "WRKY71" "WRKY DNA-binding protein 71" "Gene" ""
AT1G29970		AT1G29970 "MATCH" "1" "AT1G29970" "RPL18AA" "60S ribosomal protein L18A-1" "Gene" ""
AT1G30040		AT1G30040 "MATCH" "1" "AT1G30040" "GA2OX2" "gibberellin 2-oxidase" "Gene" ""
AT1G30135		AT1G30135 "MATCH" "1" "AT1G30135" "JAZ8" "jasmonate-zim-domain protein 8" "Gene" ""
AT1G30220		AT1G30220 "MATCH" "1" "AT1G30220" "INT2" "inositol transporter 2" "Gene" ""
AT1G30270		AT1G30270 "MATCH" "1" "AT1G30270" "CIPK23" "CBL-interacting protein kinase 23" "Gene" ""
AT1G30420		AT1G30420 "MATCH" "1" "AT1G30420" "ABCC11" "multidrug resistance-associated protein 12" "Gene" ""
AT1G30490		AT1G30490 "MATCH" "1" "AT1G30490" "PHV" "Homeobox-leucine zipper family protein / lipid-binding START domain-containing protein" "Gene" ""
AT1G30700		AT1G30700 "MATCH" "1" "AT1G30700" "AT1G30700" "FAD-binding Berberine family protein" "Gene" ""
AT1G30720		AT1G30720 "MATCH" "1" "AT1G30720" "AT1G30720" "FAD-binding Berberine family protein" "Gene" ""
AT1G30730		AT1G30730 "MATCH" "1" "AT1G30730" "AT1G30730" "FAD-binding Berberine family protein" "Gene" ""
AT1G30755		AT1G30755 "MATCH" "1" "AT1G30755" "AT1G30755" "elongation factor G	putative (DUF668)" "Gene" ""
AT1G30760		AT1G30760 "MATCH" "1" "AT1G30760" "AT1G30760" "FAD-binding Berberine family protein" "Gene" ""
AT1G30810		AT1G30810 "MATCH" "1" "AT1G30810" "JMJ18" "Transcription factor jumonji (jmj) family protein / zinc finger (C5HC2 type) family protein" "Gene" ""
AT1G30820		AT1G30820 "MATCH" "1" "AT1G30820" "AT1G30820" "CTP synthase family protein" "Gene" ""
AT1G30970		AT1G30970 "MATCH" "1" "AT1G30970" "SUF4" "zinc finger (C2H2 type) family protein" "Gene" ""
AT1G30972		AT1G30972 "MATCH" "1" "AT1G30972" "AT1G30972" "Plant thionin family protein" "Gene" ""
AT1G31120		AT1G31120 "MATCH" "1" "AT1G31120" "KUP10" "K uptake permease 10" "Gene" ""
AT1G31290		AT1G31290 "MATCH" "1" "AT1G31290" "AGO3" "ARGONAUTE 3" "Gene" ""
AT1G31350		AT1G31350 "MATCH" "1" "AT1G31350" "KUF1" "KAR-UP F-box 1" "Gene" ""
AT1G31440		AT1G31440 "MATCH" "1" "AT1G31440" "AT1G31440" "SH3 domain-containing protein" "Gene" ""
AT1G31480		AT1G31480 "MATCH" "1" "AT1G31480" "SGR2" "shoot gravitropism 2 (SGR2)" "Gene" ""
AT1G31930		AT1G31930 "MATCH" "1" "AT1G31930" "XLG3" "extra-large GTP-binding protein 3" "Gene" ""
AT1G32090		AT1G32090 "MATCH" "1" "AT1G32090" "AT1G32090" "early-responsive to dehydration stress protein (ERD4)" "Gene" ""
AT1G32170		AT1G32170 "MATCH" "1" "AT1G32170" "XTH30" "xyloglucan endotransglucosylase/hydrolase 30" "Gene" ""
AT1G32230		AT1G32230 "MATCH" "1" "AT1G32230" "RCD1" "WWE protein-protein interaction domain protein family" "Gene" ""
AT1G32350		AT1G32350 "MATCH" "1" "AT1G32350" "AOX1D" "alternative oxidase 1D" "Gene" ""
AT1G32360		AT1G32360 "MATCH" "1" "AT1G32360" "AT1G32360" "Zinc finger (CCCH-type) family protein" "Gene" ""
AT1G32510		AT1G32510 "MATCH" "1" "AT1G32510" "NAC011" "NAC domain containing protein 11" "Gene" ""
AT1G32520		AT1G32520 "MATCH" "1" "AT1G32520" "AT1G32520" "TLDc domain protein" "Gene" ""
AT1G32530		AT1G32530 "MATCH" "1" "AT1G32530" "AT1G32530" "RING/U-box superfamily protein" "Gene" ""
AT1G32700		AT1G32700 "MATCH" "1" "AT1G32700" "AT1G32700" "PLATZ transcription factor family protein" "Gene" ""
AT1G32750		AT1G32750 "MATCH" "1" "AT1G32750" "HAF01" "HAC13 protein (HAC13)" "Gene" ""
AT1G32810		AT1G32810 "MATCH" "1" "AT1G32810" "AT1G32810" "RING/FYVE/PHD zinc finger superfamily protein" "Gene" ""
AT1G32870		AT1G32870 "MATCH" "1" "AT1G32870" "NAC13" "NAC domain protein 13" "Gene" ""
AT1G32928		AT1G32928 "MATCH" "1" "AT1G32928" "AT1G32928" "Avr9/Cf-9 rapidly elicited protein" "Gene" ""
AT1G32960		AT1G32960 "MATCH" "1" "AT1G32960" "SBT3.3" "Subtilase family protein" "Gene" ""
AT1G33030		AT1G33030 "MATCH" "1" "AT1G33030" "AT1G33030" "O-methyltransferase family protein" "Gene" ""
AT1G33050		AT1G33050 "MATCH" "1" "AT1G33050" "AT1G33050" "hypothetical protein" "Gene" ""
AT1G33055		AT1G33055 "MATCH" "1" "AT1G33055" "AT1G33055" "hypothetical protein" "Gene" ""
AT1G33060		AT1G33060 "MATCH" "1" "AT1G33060" "NAC014" "NAC 014" "Gene" ""
AT1G33090		AT1G33090 "MATCH" "1" "AT1G33090" "AT1G33090" "MATE efflux family protein" "Gene" ""
AT1G33110		AT1G33110 "MATCH" "1" "AT1G33110" "AT1G33110" "MATE efflux family protein" "Gene" ""
AT1G33415		AT1G33415 "MATCH" "1" "AT1G33415" "AT1G33415" "Natural antisense transcript overlaps with AT1G33420 and AT1G33430" "Gene" ""
AT1G33590		AT1G33590 "MATCH" "1" "AT1G33590" "AT1G33590" "Leucine-rich repeat (LRR) family protein" "Gene" ""
AT1G33600		AT1G33600 "MATCH" "1" "AT1G33600" "AT1G33600" "Leucine-rich repeat (LRR) family protein" "Gene" ""
AT1G33610		AT1G33610 "MATCH" "1" "AT1G33610" "AT1G33610" "Leucine-rich repeat (LRR) family protein" "Gene" ""
AT1G33700		AT1G33700 "MATCH" "1" "AT1G33700" "AT1G33700" "Beta-glucosidase	GBA2 type family protein" "Gene" ""
AT1G33790		AT1G33790 "MATCH" "1" "AT1G33790" "AT1G33790" "jacalin lectin family protein" "Gene" ""
AT1G33813		AT1G33813 "MATCH" "1" "AT1G33813" "AT1G33813" "transposable_element_gene" "TransposableElementGene" ""
AT1G33817		AT1G33817 "MATCH" "1" "AT1G33817" "AT1G33817" "transposable_element_gene" "TransposableElementGene" ""
AT1G33970		AT1G33970 "MATCH" "1" "AT1G33970" "AT1G33970" "P-loop containing nucleoside triphosphate hydrolases superfamily protein" "Gene" ""
AT1G34050		AT1G34050 "MATCH" "1" "AT1G34050" "AT1G34050" "Ankyrin repeat family protein" "Gene" ""
AT1G34180		AT1G34180 "MATCH" "1" "AT1G34180" "NAC016" "NAC domain containing protein 16" "Gene" ""
AT1G34200		AT1G34200 "MATCH" "1" "AT1G34200" "AT1G34200" "Glyceraldehyde-3-phosphate dehydrogenase-like family protein" "Gene" ""
AT1G34210		AT1G34210 "MATCH" "1" "AT1G34210" "SERK2" "somatic embryogenesis receptor-like kinase 2" "Gene" ""
AT1G34300		AT1G34300 "MATCH" "1" "AT1G34300" "AT1G34300" "lectin protein kinase family protein" "Gene" ""
AT1G34315		AT1G34315 "MATCH" "1" "AT1G34315" "AT1G34315" "transmembrane protein" "Gene" ""
AT1G34317		AT1G34317 "MATCH" "1" "AT1G34317" "AT1G34317" "hypothetical protein" "Gene" ""
AT1G34750		AT1G34750 "MATCH" "1" "AT1G34750" "AT1G34750" "Protein phosphatase 2C family protein" "Gene" ""
AT1G35050		AT1G35050 "MATCH" "1" "AT1G35050" "AT1G35050" "transposable_element_gene" "TransposableElementGene" ""
AT1G35140		AT1G35140 "MATCH" "1" "AT1G35140" "PHI-1" "Phosphate-responsive 1 family protein" "Gene" ""
AT1G35190		AT1G35190 "MATCH" "1" "AT1G35190" "AT1G35190" "2-oxoglutarate (2OG) and Fe(II)-dependent oxygenase superfamily protein" "Gene" ""
AT1G35230		AT1G35230 "MATCH" "1" "AT1G35230" "AGP5" "arabinogalactan protein 5" "Gene" ""
AT1G35580		AT1G35580 "MATCH" "1" "AT1G35580" "CINV1" "cytosolic invertase 1" "Gene" ""
AT1G35670		AT1G35670 "MATCH" "1" "AT1G35670" "CDPK2" "calcium-dependent protein kinase 2" "Gene" ""
AT1G35730		AT1G35730 "MATCH" "1" "AT1G35730" "PUM9" "pumilio 9" "Gene" ""
AT1G35735		AT1G35735 "MATCH" "1" "AT1G35735" "AT1G35735" "transposable_element_gene" "TransposableElementGene" ""
AT1G35910		AT1G35910 "MATCH" "1" "AT1G35910" "TPPD" "Haloacid dehalogenase-like hydrolase (HAD) superfamily protein" "Gene" ""
AT1G36070		AT1G36070 "MATCH" "1" "AT1G36070" "AT1G36070" "Transducin/WD40 repeat-like superfamily protein" "Gene" ""
AT1G36622		AT1G36622 "MATCH" "1" "AT1G36622" "AT1G36622" "transmembrane protein" "Gene" ""
AT1G36630		AT1G36630 "MATCH" "1" "AT1G36630" "AT1G36630" "transposable_element_gene" "TransposableElementGene" ""
AT1G37130		AT1G37130 "MATCH" "1" "AT1G37130" "NIA2" "nitrate reductase 2" "Gene" ""
AT1G41835		AT1G41835 "MATCH" "1" "AT1G41835" "AT1G41835" "transposable_element_gene" "TransposableElementGene" ""
AT1G42470		AT1G42470 "MATCH" "1" "AT1G42470" "AT1G42470" "Patched family protein" "Gene" ""
AT1G42980		AT1G42980 "MATCH" "1" "AT1G42980" "AT1G42980" "Actin-binding FH2 (formin homology 2) family protein" "Gene" ""
AT1G42990		AT1G42990 "MATCH" "1" "AT1G42990" "BZIP60" "basic region/leucine zipper motif 60" "Gene" ""
AT1G43160		AT1G43160 "MATCH" "1" "AT1G43160" "RAP2.6" "related to AP2 6" "Gene" ""
AT1G43670		AT1G43670 "MATCH" "1" "AT1G43670" "FBP" "Inositol monophosphatase family protein" "Gene" ""
AT1G43675		AT1G43675 "MATCH" "1" "AT1G43675" "AT1G43675" "transposable_element_gene" "TransposableElementGene" ""
AT1G43770		AT1G43770 "MATCH" "1" "AT1G43770" "AT1G43770" "RING/FYVE/PHD zinc finger superfamily protein" "Gene" ""
AT1G43910		AT1G43910 "MATCH" "1" "AT1G43910" "AT1G43910" "P-loop containing nucleoside triphosphate hydrolases superfamily protein" "Gene" ""
AT1G44130		AT1G44130 "MATCH" "1" "AT1G44130" "AT1G44130" "Eukaryotic aspartyl protease family protein" "Gene" ""
AT1G44180		AT1G44180 "MATCH" "1" "AT1G44180" "AT1G44180" "Peptidase M20/M25/M40 family protein" "Gene" ""
AT1G44350		AT1G44350 "MATCH" "1" "AT1G44350" "ILL6" "IAA-amino acid hydrolase ILR1-like 6" "Gene" ""
AT1G45145		AT1G45145 "MATCH" "1" "AT1G45145" "TRX5" "thioredoxin H-type 5" "Gene" ""
AT1G45150		AT1G45150 "MATCH" "1" "AT1G45150" "AT1G45150" "alpha-1	6-mannosyl-glycoprotein 2-beta-N-acetylglucosaminyltransferase" "Gene" ""
AT1G45976		AT1G45976 "MATCH" "1" "AT1G45976" "SBP1" "S-ribonuclease binding protein 1" "Gene" ""
AT1G46554		AT1G46554 "MATCH" "1" "AT1G46554" "AT1G46554" "" "Gene" ""
AT1G46768		AT1G46768 "MATCH" "1" "AT1G46768" "RAP2.1" "related to AP2 1" "Gene" ""
AT1G47056		AT1G47056 "MATCH" "1" "AT1G47056" "VFB1" "VIER F-box protein 1" "Gene" ""
AT1G47270		AT1G47270 "MATCH" "1" "AT1G47270" "TLP6" "tubby like protein 6" "Gene" ""
AT1G47510		AT1G47510 "MATCH" "1" "AT1G47510" "5PTASE11" "inositol polyphosphate 5-phosphatase 11" "Gene" ""
AT1G47560		AT1G47560 "MATCH" "1" "AT1G47560" "SEC3B" "exocyst complex component sec3B" "Gene" ""
AT1G47990		AT1G47990 "MATCH" "1" "AT1G47990" "GA2OX4" "gibberellin 2-oxidase 4" "Gene" ""
AT1G48000		AT1G48000 "MATCH" "1" "AT1G48000" "MYB112" "myb domain protein 112" "Gene" ""
AT1G48090		AT1G48090 "MATCH" "1" "AT1G48090" "AT1G48090" "calcium-dependent lipid-binding family protein" "Gene" ""
AT1G48260		AT1G48260 "MATCH" "1" "AT1G48260" "CIPK17" "CBL-interacting protein kinase 17" "Gene" ""
AT1G48325		AT1G48325 "MATCH" "1" "AT1G48325" "AT1G48325" "Expressed protein" "Gene" ""
AT1G48430		AT1G48430 "MATCH" "1" "AT1G48430" "AT1G48430" "Dihydroxyacetone kinase" "Gene" ""
AT1G48490		AT1G48490 "MATCH" "1" "AT1G48490" "AT1G48490" "Protein kinase superfamily protein" "Gene" ""
AT1G48620		AT1G48620 "MATCH" "1" "AT1G48620" "HON5" "high mobility group A5" "Gene" ""
AT1G48840		AT1G48840 "MATCH" "1" "AT1G48840" "AT1G48840" "heat-inducible transcription repressor (DUF639)" "Gene" ""
AT1G48980		AT1G48980 "MATCH" "1" "AT1G48980" "AT1G48980" "2-oxoglutarate (2OG) and Fe(II)-dependent oxygenase superfamily protein" "Gene" ""
AT1G49032		AT1G49032 "MATCH" "1" "AT1G49032" "AT1G49032" "hypothetical protein" "Gene" ""
AT1G49180		AT1G49180 "MATCH" "1" "AT1G49180" "AT1G49180" "protein kinase family protein" "Gene" ""
AT1G49360		AT1G49360 "MATCH" "1" "AT1G49360" "AT1G49360" "F-box family protein" "Gene" ""
AT1G49570		AT1G49570 "MATCH" "1" "AT1G49570" "AT1G49570" "Peroxidase superfamily protein" "Gene" ""
AT1G49832		AT1G49832 "MATCH" "1" "AT1G49832" "AT1G49832" "" "Gene" ""
AT1G49970		AT1G49970 "MATCH" "1" "AT1G49970" "CLPR1" "CLP protease proteolytic subunit 1" "Gene" ""
AT1G50030		AT1G50030 "MATCH" "1" "AT1G50030" "TOR" "target of rapamycin" "Gene" ""
AT1G50040		AT1G50040 "MATCH" "1" "AT1G50040" "AT1G50040" "formin-like protein	putative (DUF1005)" "Gene" ""
AT1G50200		AT1G50200 "MATCH" "1" "AT1G50200" "ALATS" "Alanyl-tRNA synthetase" "Gene" ""
AT1G50260		AT1G50260 "MATCH" "1" "AT1G50260" "NTMC2T5.1" "N-terminal-transmembrane-C2 domain type 5.1" "Gene" ""
AT1G50360		AT1G50360 "MATCH" "1" "AT1G50360" "VIIIA" "P-loop containing nucleoside triphosphate hydrolases superfamily protein" "Gene" ""
AT1G50420		AT1G50420 "MATCH" "1" "AT1G50420" "SCL3" "scarecrow-like 3" "Gene" ""
AT1G50570		AT1G50570 "MATCH" "1" "AT1G50570" "AT1G50570" "Calcium-dependent lipid-binding (CaLB domain) family protein" "Gene" ""
AT1G50740		AT1G50740 "MATCH" "1" "AT1G50740" "AT1G50740" "Transmembrane proteins 14C" "Gene" ""
AT1G50745		AT1G50745 "MATCH" "1" "AT1G50745" "AT1G50745" "plant mobile domain protein" "Gene" ""
AT1G50750		AT1G50750 "MATCH" "1" "AT1G50750" "AT1G50750" "aminotransferase-like	mobile domain protein" "Gene" ""
AT1G50950		AT1G50950 "MATCH" "1" "AT1G50950" "AT1G50950" "protein disulfide-isomerase 5-like protein (DUF1692)" "Gene" ""
AT1G51620		AT1G51620 "MATCH" "1" "AT1G51620" "AT1G51620" "Protein kinase superfamily protein" "Gene" ""
AT1G51720		AT1G51720 "MATCH" "1" "AT1G51720" "AT1G51720" "Amino acid dehydrogenase family protein" "Gene" ""
AT1G51760		AT1G51760 "MATCH" "1" "AT1G51760" "IAR3" "peptidase M20/M25/M40 family protein" "Gene" ""
AT1G51820		AT1G51820 "MATCH" "1" "AT1G51820" "AT1G51820" "Leucine-rich repeat protein kinase family protein" "Gene" ""
AT1G51890		AT1G51890 "MATCH" "1" "AT1G51890" "AT1G51890" "Leucine-rich repeat protein kinase family protein" "Gene" ""
AT1G51915		AT1G51915 "MATCH" "1" "AT1G51915" "AT1G51915" "cryptdin protein-like protein" "Gene" ""
AT1G52342		AT1G52342 "MATCH" "1" "AT1G52342" "AT1G52342" "hypothetical protein" "Gene" ""
AT1G52690		AT1G52690 "MATCH" "1" "AT1G52690" "LEA7" "Late embryogenesis abundant protein (LEA) family protein" "Gene" ""
AT1G52890		AT1G52890 "MATCH" "1" "AT1G52890" "NAC019" "NAC domain containing protein 19" "Gene" ""
AT1G53390		AT1G53390 "MATCH" "1" "AT1G53390" "ABCG24" "P-loop containing nucleoside triphosphate hydrolases superfamily protein" "Gene" ""
AT1G53430		AT1G53430 "MATCH" "1" "AT1G53430" "AT1G53430" "Leucine-rich repeat transmembrane protein kinase" "Gene" ""
AT1G53440		AT1G53440 "MATCH" "1" "AT1G53440" "AT1G53440" "Leucine-rich repeat transmembrane protein kinase" "Gene" ""
AT1G53540		AT1G53540 "MATCH" "1" "AT1G53540" "AT1G53540" "HSP20-like chaperones superfamily protein" "Gene" ""
AT1G53560		AT1G53560 "MATCH" "1" "AT1G53560" "AT1G53560" "Ribosomal protein L18ae family" "Gene" ""
AT1G53780		AT1G53780 "MATCH" "1" "AT1G53780" "AT1G53780" "26S proteasome regulatory complex ATPase" "Gene" ""
AT1G53820		AT1G53820 "MATCH" "1" "AT1G53820" "AT1G53820" "RING/U-box superfamily protein" "Gene" ""
AT1G53990		AT1G53990 "MATCH" "1" "AT1G53990" "GLIP3" "GDSL-motif lipase 3" "Gene" ""
AT1G54100		AT1G54100 "MATCH" "1" "AT1G54100" "ALDH7B4" "aldehyde dehydrogenase 7B4" "Gene" ""
AT1G54110		AT1G54110 "MATCH" "1" "AT1G54110" "AT1G54110" "Membrane fusion protein Use1" "Gene" ""
AT1G54130		AT1G54130 "MATCH" "1" "AT1G54130" "RSH3" "RELA/SPOT homolog 3" "Gene" ""
AT1G54210		AT1G54210 "MATCH" "1" "AT1G54210" "ATG12A" "Ubiquitin-like superfamily protein" "Gene" ""
AT1G54460		AT1G54460 "MATCH" "1" "AT1G54460" "AT1G54460" "TPX2 (targeting protein for Xklp2) protein family" "Gene" ""
AT1G54575		AT1G54575 "MATCH" "1" "AT1G54575" "AT1G54575" "hypothetical protein" "Gene" ""
AT1G54680		AT1G54680 "MATCH" "1" "AT1G54680" "AT1G54680" "translation initiation factor 3 subunit I" "Gene" ""
AT1G54710		AT1G54710 "MATCH" "1" "AT1G54710" "ATG18H" "autophagy 18h-like protein" "Gene" ""
AT1G54740		AT1G54740 "MATCH" "1" "AT1G54740" "AT1G54740" "FANTASTIC four-like protein (DUF3049)" "Gene" ""
AT1G54870		AT1G54870 "MATCH" "1" "AT1G54870" "AT1G54870" "NAD(P)-binding Rossmann-fold superfamily protein" "Gene" ""
AT1G54950		AT1G54950 "MATCH" "1" "AT1G54950" "AT1G54950" "transmembrane protein" "Gene" ""
AT1G55000		AT1G55000 "MATCH" "1" "AT1G55000" "AT1G55000" "peptidoglycan-binding LysM domain-containing protein" "Gene" ""
AT1G55020		AT1G55020 "MATCH" "1" "AT1G55020" "LOX1" "lipoxygenase 1" "Gene" ""
AT1G55110		AT1G55110 "MATCH" "1" "AT1G55110" "IDD7" "indeterminate(ID)-domain 7" "Gene" ""
AT1G55170		AT1G55170 "MATCH" "1" "AT1G55170" "AT1G55170" "DNA double-strand break repair protein" "Gene" ""
AT1G55280		AT1G55280 "MATCH" "1" "AT1G55280" "AT1G55280" "Lipase/lipooxygenase	PLAT/LH2 family protein" "Gene" ""
AT1G55325		AT1G55325 "MATCH" "1" "AT1G55325" "GCT" "RNA polymerase II transcription mediator" "Gene" ""
AT1G55450		AT1G55450 "MATCH" "1" "AT1G55450" "AT1G55450" "S-adenosyl-L-methionine-dependent methyltransferases superfamily protein" "Gene" ""
AT1G55510		AT1G55510 "MATCH" "1" "AT1G55510" "BCDH BETA1" "branched-chain alpha-keto acid decarboxylase E1 beta subunit" "Gene" ""
AT1G55525		AT1G55525 "MATCH" "1" "AT1G55525" "AT1G55525" "" "Gene" ""
AT1G55675		AT1G55675 "MATCH" "1" "AT1G55675" "AT1G55675" "transmembrane protein" "Gene" ""
AT1G55810		AT1G55810 "MATCH" "1" "AT1G55810" "UKL3" "uridine kinase-like 3" "Gene" ""
AT1G55850		AT1G55850 "MATCH" "1" "AT1G55850" "CSLE1" "cellulose synthase like E1" "Gene" ""
AT1G55920		AT1G55920 "MATCH" "1" "AT1G55920" "SERAT2;1" "serine acetyltransferase 2;1" "Gene" ""
AT1G55960		AT1G55960 "MATCH" "1" "AT1G55960" "AT1G55960" "Polyketide cyclase/dehydrase and lipid transport superfamily protein" "Gene" ""
AT1G56140		AT1G56140 "MATCH" "1" "AT1G56140" "AT1G56140" "Leucine-rich repeat transmembrane protein kinase" "Gene" ""
AT1G56145		AT1G56145 "MATCH" "1" "AT1G56145" "AT1G56145" "Leucine-rich repeat transmembrane protein kinase" "Gene" ""
AT1G56220		AT1G56220 "MATCH" "1" "AT1G56220" "AT1G56220" "Dormancy/auxin associated family protein" "Gene" ""
AT1G56250		AT1G56250 "MATCH" "1" "AT1G56250" "PP2-B14" "phloem protein 2-B14" "Gene" ""
AT1G56480		AT1G56480 "MATCH" "1" "AT1G56480" "AT1G56480" "pseudogene of Pectin lyase-like superfamily protein" "Pseudogene" ""
AT1G56510		AT1G56510 "MATCH" "1" "AT1G56510" "WRR4" "Disease resistance protein (TIR-NBS-LRR class)" "Gene" ""
AT1G56600		AT1G56600 "MATCH" "1" "AT1G56600" "GolS2" "galactinol synthase 2" "Gene" ""
AT1G56612		AT1G56612 "MATCH" "1" "AT1G56612" "AT1G56612" "Natural antisense transcript overlaps with AT1G56610" "Gene" ""
AT1G56700		AT1G56700 "MATCH" "1" "AT1G56700" "AT1G56700" "Peptidase C15	pyroglutamyl peptidase I-like protein" "Gene" ""
AT1G56710		AT1G56710 "MATCH" "1" "AT1G56710" "AT1G56710" "Pectin lyase-like superfamily protein" "Gene" ""
AT1G57630		AT1G57630 "MATCH" "1" "AT1G57630" "AT1G57630" "Toll-Interleukin-Resistance (TIR) domain family protein" "Gene" ""
AT1G57650		AT1G57650 "MATCH" "1" "AT1G57650" "AT1G57650" "ATP binding protein" "Gene" ""
AT1G57990		AT1G57990 "MATCH" "1" "AT1G57990" "PUP18" "purine permease 18" "Gene" ""
AT1G58030		AT1G58030 "MATCH" "1" "AT1G58030" "CAT2" "cationic amino acid transporter 2" "Gene" ""
AT1G58180		AT1G58180 "MATCH" "1" "AT1G58180" "BCA6" "beta carbonic anhydrase 6" "Gene" ""
AT1G58200		AT1G58200 "MATCH" "1" "AT1G58200" "MSL3" "MSCS-like 3" "Gene" ""
AT1G58225		AT1G58225 "MATCH" "1" "AT1G58225" "AT1G58225" "hypothetical protein" "Gene" ""
AT1G58340		AT1G58340 "MATCH" "1" "AT1G58340" "ZF14" "MATE efflux family protein" "Gene" ""
AT1G58360		AT1G58360 "MATCH" "1" "AT1G58360" "AAP1" "amino acid permease 1" "Gene" ""
AT1G58410		AT1G58410 "MATCH" "1" "AT1G58410" "AT1G58410" "Disease resistance protein (CC-NBS-LRR class) family" "Gene" ""
AT1G58420		AT1G58420 "MATCH" "1" "AT1G58420" "AT1G58420" "Uncharacterized conserved protein UCP031279" "Gene" ""
AT1G58470		AT1G58470 "MATCH" "1" "AT1G58470" "RBP1" "RNA-binding protein 1" "Gene" ""
AT1G58602		AT1G58602 "MATCH" "1" "AT1G58602" "AT1G58602" "LRR and NB-ARC domains-containing disease resistance protein" "Gene" ""
AT1G59590		AT1G59590 "MATCH" "1" "AT1G59590" "ZCF37" "ZCF37" "Gene" ""
AT1G59620		AT1G59620 "MATCH" "1" "AT1G59620" "CW9" "Disease resistance protein (CC-NBS-LRR class) family" "Gene" ""
AT1G59740		AT1G59740 "MATCH" "1" "AT1G59740" "AT1G59740" "Major facilitator superfamily protein" "Gene" ""
AT1G59820		AT1G59820 "MATCH" "1" "AT1G59820" "ALA3" "aminophospholipid ATPase 3" "Gene" ""
AT1G59870		AT1G59870 "MATCH" "1" "AT1G59870" "PEN3" "ABC-2 and Plant PDR ABC-type transporter family protein" "Gene" ""
AT1G59910		AT1G59910 "MATCH" "1" "AT1G59910" "AT1G59910" "Actin-binding FH2 (formin homology 2) family protein" "Gene" ""
AT1G60140		AT1G60140 "MATCH" "1" "AT1G60140" "TPS10" "trehalose phosphate synthase" "Gene" ""
AT1G60440		AT1G60440 "MATCH" "1" "AT1G60440" "PANK1" "pantothenate kinase 1" "Gene" ""
AT1G60470		AT1G60470 "MATCH" "1" "AT1G60470" "GolS4" "galactinol synthase 4" "Gene" ""
AT1G60480		AT1G60480 "MATCH" "1" "AT1G60480" "AT1G60480" "pseudogene of ADP-ribosylation factor A1E" "Pseudogene" ""
AT1G60500		AT1G60500 "MATCH" "1" "AT1G60500" "DRP4C" "Dynamin related protein 4C" "Gene" ""
AT1G60610		AT1G60610 "MATCH" "1" "AT1G60610" "AT1G60610" "SBP (S-ribonuclease binding protein) family protein" "Gene" ""
AT1G60730		AT1G60730 "MATCH" "1" "AT1G60730" "AT1G60730" "NAD(P)-linked oxidoreductase superfamily protein" "Gene" ""
AT1G60750		AT1G60750 "MATCH" "1" "AT1G60750" "AT1G60750" "NAD(P)-linked oxidoreductase superfamily protein" "Gene" ""
AT1G60870		AT1G60870 "MATCH" "1" "AT1G60870" "MEE9" "maternal effect embryo arrest 9" "Gene" ""
AT1G60940		AT1G60940 "MATCH" "1" "AT1G60940" "SNRK2.10" "SNF1-related protein kinase 2.10" "Gene" ""
AT1G61065		AT1G61065 "MATCH" "1" "AT1G61065" "AT1G61065" "1	3-beta-glucan synthase component (DUF1218)" "Gene" ""
AT1G61080		AT1G61080 "MATCH" "1" "AT1G61080" "AT1G61080" "Hydroxyproline-rich glycoprotein family protein" "Gene" ""
AT1G61140		AT1G61140 "MATCH" "1" "AT1G61140" "EDA16" "SNF2 domain-containing protein / helicase domain-containing protein / zinc finger protein-like protein" "Gene" ""
AT1G61215		AT1G61215 "MATCH" "1" "AT1G61215" "BRD4" "bromodomain 4" "Gene" ""
AT1G61360		AT1G61360 "MATCH" "1" "AT1G61360" "AT1G61360" "S-locus lectin protein kinase family protein" "Gene" ""
AT1G61370		AT1G61370 "MATCH" "1" "AT1G61370" "AT1G61370" "S-locus lectin protein kinase family protein" "Gene" ""
AT1G61400		AT1G61400 "MATCH" "1" "AT1G61400" "AT1G61400" "S-locus lectin protein kinase family protein" "Gene" ""
AT1G61420		AT1G61420 "MATCH" "1" "AT1G61420" "AT1G61420" "S-locus lectin protein kinase family protein" "Gene" ""
AT1G61430		AT1G61430 "MATCH" "1" "AT1G61430" "AT1G61430" "S-locus lectin protein kinase family protein" "Gene" ""
AT1G61440		AT1G61440 "MATCH" "1" "AT1G61440" "AT1G61440" "S-locus lectin protein kinase family protein" "Gene" ""
AT1G61460		AT1G61460 "MATCH" "1" "AT1G61460" "AT1G61460" "G-type lectin S-receptor-like Serine/Threonine-kinase" "Gene" ""
AT1G61550		AT1G61550 "MATCH" "1" "AT1G61550" "AT1G61550" "S-locus lectin protein kinase family protein" "Gene" ""
AT1G61560		AT1G61560 "MATCH" "1" "AT1G61560" "MLO6" "Seven transmembrane MLO family protein" "Gene" ""
AT1G61610		AT1G61610 "MATCH" "1" "AT1G61610" "AT1G61610" "S-locus lectin protein kinase family protein" "Gene" ""
AT1G61660		AT1G61660 "MATCH" "1" "AT1G61660" "AT1G61660" "basic helix-loop-helix (bHLH) DNA-binding superfamily protein" "Gene" ""
AT1G61740		AT1G61740 "MATCH" "1" "AT1G61740" "AT1G61740" "Sulfite exporter TauE/SafE family protein" "Gene" ""
AT1G61750		AT1G61750 "MATCH" "1" "AT1G61750" "AT1G61750" "Receptor-like protein kinase-related family protein" "Gene" ""
AT1G61810		AT1G61810 "MATCH" "1" "AT1G61810" "BGLU45" "beta-glucosidase 45" "Gene" ""
AT1G61820		AT1G61820 "MATCH" "1" "AT1G61820" "BGLU46" "beta glucosidase 46" "Gene" ""
AT1G61970		AT1G61970 "MATCH" "1" "AT1G61970" "AT1G61970" "Mitochondrial transcription termination factor family protein" "Gene" ""
AT1G62200		AT1G62200 "MATCH" "1" "AT1G62200" "PTR6" "Major facilitator superfamily protein" "Gene" ""
AT1G62290		AT1G62290 "MATCH" "1" "AT1G62290" "AT1G62290" "Saposin-like aspartyl protease family protein" "Gene" ""
AT1G62300		AT1G62300 "MATCH" "1" "AT1G62300" "WRKY6" "WRKY family transcription factor" "Gene" ""
AT1G62310		AT1G62310 "MATCH" "1" "AT1G62310" "AT1G62310" "transcription factor jumonji (jmjC) domain-containing protein" "Gene" ""
AT1G62420		AT1G62420 "MATCH" "1" "AT1G62420" "AT1G62420" "DUF506 family protein (DUF506)" "Gene" ""
AT1G62422		AT1G62422 "MATCH" "1" "AT1G62422" "AT1G62422" "hypothetical protein" "Gene" ""
AT1G62480		AT1G62480 "MATCH" "1" "AT1G62480" "AT1G62480" "Vacuolar calcium-binding protein-like protein" "Gene" ""
AT1G62760		AT1G62760 "MATCH" "1" "AT1G62760" "AT1G62760" "Plant invertase/pectin methylesterase inhibitor superfamily protein" "Gene" ""
AT1G62770		AT1G62770 "MATCH" "1" "AT1G62770" "AT1G62770" "Plant invertase/pectin methylesterase inhibitor superfamily protein" "Gene" ""
AT1G62810		AT1G62810 "MATCH" "1" "AT1G62810" "CuAO1" "Copper amine oxidase family protein" "Gene" ""
AT1G63090		AT1G63090 "MATCH" "1" "AT1G63090" "PP2-A11" "phloem protein 2-A11" "Gene" ""
AT1G63180		AT1G63180 "MATCH" "1" "AT1G63180" "UGE3" "UDP-D-glucose/UDP-D-galactose 4-epimerase 3" "Gene" ""
AT1G63350		AT1G63350 "MATCH" "1" "AT1G63350" "AT1G63350" "Disease resistance protein (CC-NBS-LRR class) family" "Gene" ""
AT1G63420		AT1G63420 "MATCH" "1" "AT1G63420" "AT1G63420" "O-glucosyltransferase-like protein (DUF821)" "Gene" ""
AT1G63440		AT1G63440 "MATCH" "1" "AT1G63440" "HMA5" "heavy metal atpase 5" "Gene" ""
AT1G63550		AT1G63550 "MATCH" "1" "AT1G63550" "AT1G63550" "Receptor-like protein kinase-related family protein" "Gene" ""
AT1G63580		AT1G63580 "MATCH" "1" "AT1G63580" "AT1G63580" "Receptor-like protein kinase-related family protein" "Gene" ""
AT1G63590		AT1G63590 "MATCH" "1" "AT1G63590" "AT1G63590" "Receptor-like protein kinase-related family protein" "Gene" ""
AT1G63720		AT1G63720 "MATCH" "1" "AT1G63720" "AT1G63720" "hydroxyproline-rich glycoprotein family protein" "Gene" ""
AT1G63750		AT1G63750 "MATCH" "1" "AT1G63750" "AT1G63750" "Disease resistance protein (TIR-NBS-LRR class) family" "Gene" ""
AT1G63800		AT1G63800 "MATCH" "1" "AT1G63800" "UBC5" "ubiquitin-conjugating enzyme 5" "Gene" ""
AT1G63860		AT1G63860 "MATCH" "1" "AT1G63860" "AT1G63860" "Disease resistance protein (TIR-NBS-LRR class) family" "Gene" ""
AT1G64010		AT1G64010 "MATCH" "1" "AT1G64010" "AT1G64010" "Serine protease inhibitor (SERPIN) family protein" "Gene" ""
AT1G64020		AT1G64020 "MATCH" "1" "AT1G64020" "AT1G64020" "Serine protease inhibitor (SERPIN) family protein" "Gene" ""
AT1G64065		AT1G64065 "MATCH" "1" "AT1G64065" "AT1G64065" "Late embryogenesis abundant (LEA) hydroxyproline-rich glycoprotein family" "Gene" ""
AT1G64110		AT1G64110 "MATCH" "1" "AT1G64110" "DAA1" "P-loop containing nucleoside triphosphate hydrolases superfamily protein" "Gene" ""
AT1G64140		AT1G64140 "MATCH" "1" "AT1G64140" "AT1G64140" "WRKY transcription factor" "Gene" ""
AT1G64160		AT1G64160 "MATCH" "1" "AT1G64160" "DIR5" "Disease resistance-responsive (dirigent-like protein) family protein" "Gene" ""
AT1G64295		AT1G64295 "MATCH" "1" "AT1G64295" "AT1G64295" "F-box associated ubiquitination effector family protein" "Gene" ""
AT1G64385		AT1G64385 "MATCH" "1" "AT1G64385" "AT1G64385" "transmembrane protein" "Gene" ""
AT1G64563		AT1G64563 "MATCH" "1" "AT1G64563" "AT1G64563" "" "Gene" ""
AT1G64610		AT1G64610 "MATCH" "1" "AT1G64610" "AT1G64610" "Transducin/WD40 repeat-like superfamily protein" "Gene" ""
AT1G64660		AT1G64660 "MATCH" "1" "AT1G64660" "MGL" "methionine gamma-lyase" "Gene" ""
AT1G64710		AT1G64710 "MATCH" "1" "AT1G64710" "AT1G64710" "GroES-like zinc-binding alcohol dehydrogenase family protein" "Gene" ""
AT1G64740		AT1G64740 "MATCH" "1" "AT1G64740" "TUA1" "alpha-1 tubulin" "Gene" ""
AT1G64810		AT1G64810 "MATCH" "1" "AT1G64810" "APO1" "APO RNA-binding protein (DUF794)" "Gene" ""
AT1G64900		AT1G64900 "MATCH" "1" "AT1G64900" "CYP89A2" "cytochrome P450	family 89	subfamily A	polypeptide 2" "Gene" ""
AT1G65350		AT1G65350 "MATCH" "1" "AT1G65350" "UBQ13" "ubiquitin 13" "Gene" ""
AT1G65500		AT1G65500 "MATCH" "1" "AT1G65500" "AT1G65500" "transmembrane protein" "Gene" ""
AT1G65730		AT1G65730 "MATCH" "1" "AT1G65730" "YSL7" "YELLOW STRIPE like 7" "Gene" ""
AT1G65860		AT1G65860 "MATCH" "1" "AT1G65860" "FMO GS-OX1" "flavin-monooxygenase glucosinolate S-oxygenase 1" "Gene" ""
AT1G66040		AT1G66040 "MATCH" "1" "AT1G66040" "VIM4" "Zinc finger (C3HC4-type RING finger) family protein" "Gene" ""
AT1G66050		AT1G66050 "MATCH" "1" "AT1G66050" "VIM2" "Zinc finger (C3HC4-type RING finger) family protein" "Gene" ""
AT1G66130		AT1G66130 "MATCH" "1" "AT1G66130" "AT1G66130" "NAD(P)-binding Rossmann-fold superfamily protein" "Gene" ""
AT1G66160		AT1G66160 "MATCH" "1" "AT1G66160" "CMPG1" "CYS	MET	PRO	and GLY protein 1" "Gene" ""
AT1G66173		AT1G66173 "MATCH" "1" "AT1G66173" "AT1G66173" "" "Gene" ""
AT1G66180		AT1G66180 "MATCH" "1" "AT1G66180" "AT1G66180" "Eukaryotic aspartyl protease family protein" "Gene" ""
AT1G66465		AT1G66465 "MATCH" "1" "AT1G66465" "AT1G66465" "transmembrane protein" "Gene" ""
AT1G66480		AT1G66480 "MATCH" "1" "AT1G66480" "AT1G66480" "plastid movement impaired 2" "Gene" ""
AT1G66500		AT1G66500 "MATCH" "1" "AT1G66500" "AT1G66500" "Pre-mRNA cleavage complex II" "Gene" ""
AT1G66580		AT1G66580 "MATCH" "1" "AT1G66580" "SAG24" "senescence associated gene 24" "Gene" ""
AT1G66600		AT1G66600 "MATCH" "1" "AT1G66600" "ABO3" "ABA overly sensitive mutant 3" "Gene" ""
AT1G66680		AT1G66680 "MATCH" "1" "AT1G66680" "AR401" "S-adenosyl-L-methionine-dependent methyltransferases superfamily protein" "Gene" ""
AT1G66690		AT1G66690 "MATCH" "1" "AT1G66690" "AT1G66690" "S-adenosyl-L-methionine-dependent methyltransferases superfamily protein" "Gene" ""
AT1G66700		AT1G66700 "MATCH" "1" "AT1G66700" "PXMT1" "S-adenosyl-L-methionine-dependent methyltransferases superfamily protein" "Gene" ""
AT1G66760		AT1G66760 "MATCH" "1" "AT1G66760" "AT1G66760" "MATE efflux family protein" "Gene" ""
AT1G66890		AT1G66890 "MATCH" "1" "AT1G66890" "AT1G66890" "50S ribosomal-like protein" "Gene" ""
AT1G67000		AT1G67000 "MATCH" "1" "AT1G67000" "AT1G67000" "Protein kinase superfamily protein" "Gene" ""
AT1G67070		AT1G67070 "MATCH" "1" "AT1G67070" "DIN9" "Mannose-6-phosphate isomerase	type I" "Gene" ""
AT1G67148		AT1G67148 "MATCH" "1" "AT1G67148" "AT1G67148" "hypothetical protein" "Gene" ""
AT1G67310		AT1G67310 "MATCH" "1" "AT1G67310" "AT1G67310" "Calmodulin-binding transcription activator protein with CG-1 and Ankyrin domain" "Gene" ""
AT1G67400		AT1G67400 "MATCH" "1" "AT1G67400" "AT1G67400" "ELMO/CED-12 family protein" "Gene" ""
AT1G67470		AT1G67470 "MATCH" "1" "AT1G67470" "AT1G67470" "Protein kinase superfamily protein" "Gene" ""
AT1G67480		AT1G67480 "MATCH" "1" "AT1G67480" "AT1G67480" "Galactose oxidase/kelch repeat superfamily protein" "Gene" ""
AT1G67500		AT1G67500 "MATCH" "1" "AT1G67500" "REV3" "recovery protein 3" "Gene" ""
AT1G67520		AT1G67520 "MATCH" "1" "AT1G67520" "AT1G67520" "lectin protein kinase family protein" "Gene" ""
AT1G67530		AT1G67530 "MATCH" "1" "AT1G67530" "AT1G67530" "ARM repeat superfamily protein" "Gene" ""
AT1G67560		AT1G67560 "MATCH" "1" "AT1G67560" "LOX6" "PLAT/LH2 domain-containing lipoxygenase family protein" "Gene" ""
AT1G67580		AT1G67580 "MATCH" "1" "AT1G67580" "AT1G67580" "Protein kinase superfamily protein" "Gene" ""
AT1G67600		AT1G67600 "MATCH" "1" "AT1G67600" "AT1G67600" "Acid phosphatase/vanadium-dependent haloperoxidase-related protein" "Gene" ""
AT1G67810		AT1G67810 "MATCH" "1" "AT1G67810" "SUFE2" "sulfur E2" "Gene" ""
AT1G67850		AT1G67850 "MATCH" "1" "AT1G67850" "AT1G67850" "lysine ketoglutarate reductase trans-splicing protein (DUF707)" "Gene" ""
AT1G67865		AT1G67865 "MATCH" "1" "AT1G67865" "AT1G67865" "hypothetical protein" "Gene" ""
AT1G67900		AT1G67900 "MATCH" "1" "AT1G67900" "AT1G67900" "Phototropic-responsive NPH3 family protein" "Gene" ""
AT1G67980		AT1G67980 "MATCH" "1" "AT1G67980" "CCOAMT" "caffeoyl-CoA 3-O-methyltransferase" "Gene" ""
AT1G68020		AT1G68020 "MATCH" "1" "AT1G68020" "ATTPS6" "UDP-Glycosyltransferase / trehalose-phosphatase family protein" "Gene" ""
AT1G68230		AT1G68230 "MATCH" "1" "AT1G68230" "AT1G68230" "Reticulon family protein" "Gene" ""
AT1G68440		AT1G68440 "MATCH" "1" "AT1G68440" "AT1G68440" "transmembrane protein" "Gene" ""
AT1G68450		AT1G68450 "MATCH" "1" "AT1G68450" "PDE337" "VQ motif-containing protein" "Gene" ""
AT1G68530		AT1G68530 "MATCH" "1" "AT1G68530" "KCS6" "3-ketoacyl-CoA synthase 6" "Gene" ""
AT1G68580		AT1G68580 "MATCH" "1" "AT1G68580" "AT1G68580" "Agenet and bromo-adjacent homology (BAH) domain-containing protein" "Gene" ""
AT1G68620		AT1G68620 "MATCH" "1" "AT1G68620" "AT1G68620" "alpha/beta-Hydrolases superfamily protein" "Gene" ""
AT1G68630		AT1G68630 "MATCH" "1" "AT1G68630" "AT1G68630" "PLAC8 family protein" "Gene" ""
AT1G68670		AT1G68670 "MATCH" "1" "AT1G68670" "AT1G68670" "myb-like transcription factor family protein" "Gene" ""
AT1G68820		AT1G68820 "MATCH" "1" "AT1G68820" "AT1G68820" "Transmembrane Fragile-X-F-associated protein" "Gene" ""
AT1G68830		AT1G68830 "MATCH" "1" "AT1G68830" "STN7" "Serine/Threonine kinase domain protein" "Gene" ""
AT1G68840		AT1G68840 "MATCH" "1" "AT1G68840" "RAV2" "related to ABI3/VP1 2" "Gene" ""
AT1G69050		AT1G69050 "MATCH" "1" "AT1G69050" "AT1G69050" "hypothetical protein" "Gene" ""
AT1G69060		AT1G69060 "MATCH" "1" "AT1G69060" "AT1G69060" "Chaperone DnaJ-domain superfamily protein" "Gene" ""
AT1G69150		AT1G69150 "MATCH" "1" "AT1G69150" "AT1G69150" "Cysteine/Histidine-rich C1 domain family protein" "Gene" ""
AT1G69490		AT1G69490 "MATCH" "1" "AT1G69490" "NAP" "NAC-like	activated by AP3/PI" "Gene" ""
AT1G69790		AT1G69790 "MATCH" "1" "AT1G69790" "AT1G69790" "Protein kinase superfamily protein" "Gene" ""
AT1G69840		AT1G69840 "MATCH" "1" "AT1G69840" "AT1G69840" "SPFH/Band 7/PHB domain-containing membrane-associated protein family" "Gene" ""
AT1G69850		AT1G69850 "MATCH" "1" "AT1G69850" "NRT1:2" "nitrate transporter 1:2" "Gene" ""
AT1G69880		AT1G69880 "MATCH" "1" "AT1G69880" "TH8" "thioredoxin H-type 8" "Gene" ""
AT1G69890		AT1G69890 "MATCH" "1" "AT1G69890" "AT1G69890" "actin cross-linking protein (DUF569)" "Gene" ""
AT1G69920		AT1G69920 "MATCH" "1" "AT1G69920" "GSTU12" "glutathione S-transferase TAU 12" "Gene" ""
AT1G69930		AT1G69930 "MATCH" "1" "AT1G69930" "GSTU11" "glutathione S-transferase TAU 11" "Gene" ""
AT1G70140		AT1G70140 "MATCH" "1" "AT1G70140" "FH8" "formin 8" "Gene" ""
AT1G70160		AT1G70160 "MATCH" "1" "AT1G70160" "AT1G70160" "zinc finger MYND domain protein" "Gene" ""
AT1G70250		AT1G70250 "MATCH" "1" "AT1G70250" "AT1G70250" "receptor serine/threonine kinase" "Gene" ""
AT1G70290		AT1G70290 "MATCH" "1" "AT1G70290" "TPS8" "trehalose-6-phosphatase synthase S8" "Gene" ""
AT1G70440		AT1G70440 "MATCH" "1" "AT1G70440" "SRO3" "similar to RCD one 3" "Gene" ""
AT1G70581		AT1G70581 "MATCH" "1" "AT1G70581" "AT1G70581" "" "Gene" ""
AT1G70620		AT1G70620 "MATCH" "1" "AT1G70620" "AT1G70620" "cyclin-like protein" "Gene" ""
AT1G70630		AT1G70630 "MATCH" "1" "AT1G70630" "AT1G70630" "Nucleotide-diphospho-sugar transferase family protein" "Gene" ""
AT1G70670		AT1G70670 "MATCH" "1" "AT1G70670" "CLO4" "Caleosin-related family protein" "Gene" ""
AT1G70700		AT1G70700 "MATCH" "1" "AT1G70700" "TIFY7" "TIFY domain/Divergent CCT motif family protein" "Gene" ""
AT1G71040		AT1G71040 "MATCH" "1" "AT1G71040" "LPR2" "Cupredoxin superfamily protein" "Gene" ""
AT1G71130		AT1G71130 "MATCH" "1" "AT1G71130" "CRF8" "Integrase-type DNA-binding superfamily protein" "Gene" ""
AT1G71140		AT1G71140 "MATCH" "1" "AT1G71140" "AT1G71140" "MATE efflux family protein" "Gene" ""
AT1G71520		AT1G71520 "MATCH" "1" "AT1G71520" "AT1G71520" "Integrase-type DNA-binding superfamily protein" "Gene" ""
AT1G71695		AT1G71695 "MATCH" "1" "AT1G71695" "AT1G71695" "Peroxidase superfamily protein" "Gene" ""
AT1G72060		AT1G72060 "MATCH" "1" "AT1G72060" "AT1G72060" "serine-type endopeptidase inhibitor" "Gene" ""
AT1G72070		AT1G72070 "MATCH" "1" "AT1G72070" "AT1G72070" "Chaperone DnaJ-domain superfamily protein" "Gene" ""
AT1G72080		AT1G72080 "MATCH" "1" "AT1G72080" "AT1G72080" "hypothetical protein" "Gene" ""
AT1G72120		AT1G72120 "MATCH" "1" "AT1G72120" "AT1G72120" "Major facilitator superfamily protein" "Gene" ""
AT1G72190		AT1G72190 "MATCH" "1" "AT1G72190" "AT1G72190" "D-isomer specific 2-hydroxyacid dehydrogenase family protein" "Gene" ""
AT1G72330		AT1G72330 "MATCH" "1" "AT1G72330" "ALAAT2" "alanine aminotransferase 2" "Gene" ""
AT1G72360		AT1G72360 "MATCH" "1" "AT1G72360" "ERF73" "Integrase-type DNA-binding superfamily protein" "Gene" ""
AT1G72450		AT1G72450 "MATCH" "1" "AT1G72450" "JAZ6" "jasmonate-zim-domain protein 6" "Gene" ""
AT1G72520		AT1G72520 "MATCH" "1" "AT1G72520" "LOX4" "PLAT/LH2 domain-containing lipoxygenase family protein" "Gene" ""
AT1G72680		AT1G72680 "MATCH" "1" "AT1G72680" "CAD1" "cinnamyl-alcohol dehydrogenase" "Gene" ""
AT1G72710		AT1G72710 "MATCH" "1" "AT1G72710" "CKL2" "casein kinase 1-like protein 2" "Gene" ""
AT1G72760		AT1G72760 "MATCH" "1" "AT1G72760" "AT1G72760" "Protein kinase superfamily protein" "Gene" ""
AT1G72770		AT1G72770 "MATCH" "1" "AT1G72770" "HAB1" "HYPERSENSITIVE TO ABA1" "Gene" ""
AT1G72830		AT1G72830 "MATCH" "1" "AT1G72830" "NF-YA3" "nuclear factor Y	subunit A3" "Gene" ""
AT1G72840		AT1G72840 "MATCH" "1" "AT1G72840" "AT1G72840" "Disease resistance protein (TIR-NBS-LRR class)" "Gene" ""
AT1G73010		AT1G73010 "MATCH" "1" "AT1G73010" "PS2" "inorganic pyrophosphatase 1" "Gene" ""
AT1G73066		AT1G73066 "MATCH" "1" "AT1G73066" "AT1G73066" "Leucine-rich repeat family protein" "Gene" ""
AT1G73080		AT1G73080 "MATCH" "1" "AT1G73080" "PEPR1" "PEP1 receptor 1" "Gene" ""
AT1G73110		AT1G73110 "MATCH" "1" "AT1G73110" "AT1G73110" "P-loop containing nucleoside triphosphate hydrolases superfamily protein" "Gene" ""
AT1G73260		AT1G73260 "MATCH" "1" "AT1G73260" "KTI1" "kunitz trypsin inhibitor 1" "Gene" ""
AT1G73300		AT1G73300 "MATCH" "1" "AT1G73300" "scpl2" "serine carboxypeptidase-like 2" "Gene" ""
AT1G73480		AT1G73480 "MATCH" "1" "AT1G73480" "AT1G73480" "alpha/beta-Hydrolases superfamily protein" "Gene" ""
AT1G73500		AT1G73500 "MATCH" "1" "AT1G73500" "MKK9" "MAP kinase kinase 9" "Gene" ""
AT1G73540		AT1G73540 "MATCH" "1" "AT1G73540" "NUDT21" "nudix hydrolase homolog 21" "Gene" ""
AT1G73610		AT1G73610 "MATCH" "1" "AT1G73610" "AT1G73610" "GDSL-like Lipase/Acylhydrolase superfamily protein" "Gene" ""
AT1G73730		AT1G73730 "MATCH" "1" "AT1G73730" "EIL3" "ETHYLENE-INSENSITIVE3-like 3" "Gene" ""
AT1G73740		AT1G73740 "MATCH" "1" "AT1G73740" "AT1G73740" "UDP-Glycosyltransferase superfamily protein" "Gene" ""
AT1G73810		AT1G73810 "MATCH" "1" "AT1G73810" "AT1G73810" "Core-2/I-branching beta-1	6-N-acetylglucosaminyltransferase family protein" "Gene" ""
AT1G73880		AT1G73880 "MATCH" "1" "AT1G73880" "UGT89B1" "UDP-glucosyl transferase 89B1" "Gene" ""
AT1G73920		AT1G73920 "MATCH" "1" "AT1G73920" "AT1G73920" "alpha/beta-Hydrolases superfamily protein" "Gene" ""
AT1G73980		AT1G73980 "MATCH" "1" "AT1G73980" "AT1G73980" "Phosphoribulokinase / Uridine kinase family" "Gene" ""
AT1G74010		AT1G74010 "MATCH" "1" "AT1G74010" "AT1G74010" "Calcium-dependent phosphotriesterase superfamily protein" "Gene" ""
AT1G74080		AT1G74080 "MATCH" "1" "AT1G74080" "MYB122" "myb domain protein 122" "Gene" ""
AT1G74190		AT1G74190 "MATCH" "1" "AT1G74190" "RLP15" "receptor like protein 15" "Gene" ""
AT1G74350		AT1G74350 "MATCH" "1" "AT1G74350" "AT1G74350" "Intron maturase	type II family protein" "Gene" ""
AT1G74450		AT1G74450 "MATCH" "1" "AT1G74450" "AT1G74450" "BPS1-like protein (DUF793)" "Gene" ""
AT1G74650		AT1G74650 "MATCH" "1" "AT1G74650" "MYB31" "myb domain protein 31" "Gene" ""
AT1G74880		AT1G74880 "MATCH" "1" "AT1G74880" "NdhO" "NAD(P)H:plastoquinone dehydrogenase complex subunit O" "Gene" ""
AT1G74950		AT1G74950 "MATCH" "1" "AT1G74950" "TIFY10B" "TIFY domain/Divergent CCT motif family protein" "Gene" ""
AT1G75000		AT1G75000 "MATCH" "1" "AT1G75000" "AT1G75000" "GNS1/SUR4 membrane protein family" "Gene" ""
AT1G75040		AT1G75040 "MATCH" "1" "AT1G75040" "PR5" "pathogenesis-related protein 5" "Gene" ""
AT1G75180		AT1G75180 "MATCH" "1" "AT1G75180" "AT1G75180" "Erythronate-4-phosphate dehydrogenase family protein" "Gene" ""
AT1G75190		AT1G75190 "MATCH" "1" "AT1G75190" "AT1G75190" "hypothetical protein" "Gene" ""
AT1G75220		AT1G75220 "MATCH" "1" "AT1G75220" "ERDL6" "Major facilitator superfamily protein" "Gene" ""
AT1G75490		AT1G75490 "MATCH" "1" "AT1G75490" "AT1G75490" "Integrase-type DNA-binding superfamily protein" "Gene" ""
AT1G75830		AT1G75830 "MATCH" "1" "AT1G75830" "LCR67" "low-molecular-weight cysteine-rich 67" "Gene" ""
AT1G76070		AT1G76070 "MATCH" "1" "AT1G76070" "AT1G76070" "hypothetical protein" "Gene" ""
AT1G76130		AT1G76130 "MATCH" "1" "AT1G76130" "AMY2" "alpha-amylase-like 2" "Gene" ""
AT1G76410		AT1G76410 "MATCH" "1" "AT1G76410" "ATL8" "RING/U-box superfamily protein" "Gene" ""
AT1G76520		AT1G76520 "MATCH" "1" "AT1G76520" "AT1G76520" "Auxin efflux carrier family protein" "Gene" ""
AT1G76580		AT1G76580 "MATCH" "1" "AT1G76580" "AT1G76580" "Squamosa promoter-binding protein-like (SBP domain) transcription factor family protein" "Gene" ""
AT1G76590		AT1G76590 "MATCH" "1" "AT1G76590" "AT1G76590" "PLATZ transcription factor family protein" "Gene" ""
AT1G76600		AT1G76600 "MATCH" "1" "AT1G76600" "AT1G76600" "poly polymerase" "Gene" ""
AT1G76700		AT1G76700 "MATCH" "1" "AT1G76700" "AT1G76700" "DNAJ heat shock N-terminal domain-containing protein" "Gene" ""
AT1G76705		AT1G76705 "MATCH" "1" "AT1G76705" "AT1G76705" "calmodulin binding protein" "Gene" ""
AT1G76720		AT1G76720 "MATCH" "1" "AT1G76720" "AT1G76720" "eukaryotic translation initiation factor 2 (eIF-2) family protein" "Gene" ""
AT1G76820		AT1G76820 "MATCH" "1" "AT1G76820" "AT1G76820" "eukaryotic translation initiation factor 2 (eIF-2) family protein" "Gene" ""
AT1G76930		AT1G76930 "MATCH" "1" "AT1G76930" "EXT4" "extensin 4" "Gene" ""
AT1G76970		AT1G76970 "MATCH" "1" "AT1G76970" "AT1G76970" "Target of Myb protein 1" "Gene" ""
AT1G77000		AT1G77000 "MATCH" "1" "AT1G77000" "SKP2B" "RNI-like superfamily protein" "Gene" ""
AT1G77060		AT1G77060 "MATCH" "1" "AT1G77060" "AT1G77060" "Phosphoenolpyruvate carboxylase family protein" "Gene" ""
AT1G77080		AT1G77080 "MATCH" "1" "AT1G77080" "MAF1" "K-box region and MADS-box transcription factor family protein" "Gene" ""
AT1G77180		AT1G77180 "MATCH" "1" "AT1G77180" "SKIP" "chromatin protein family" "Gene" ""
AT1G77210		AT1G77210 "MATCH" "1" "AT1G77210" "STP14" "sugar transporter 14" "Gene" ""
AT1G77220		AT1G77220 "MATCH" "1" "AT1G77220" "AT1G77220" "organic solute transporter ostalpha protein (DUF300)" "Gene" ""
AT1G77370		AT1G77370 "MATCH" "1" "AT1G77370" "AT1G77370" "Glutaredoxin family protein" "Gene" ""
AT1G77380		AT1G77380 "MATCH" "1" "AT1G77380" "AAP3" "amino acid permease 3" "Gene" ""
AT1G77660		AT1G77660 "MATCH" "1" "AT1G77660" "AT1G77660" "Histone H3 K4-specific methyltransferase SET7/9 family protein" "Gene" ""
AT1G77760		AT1G77760 "MATCH" "1" "AT1G77760" "NIA1" "nitrate reductase 1" "Gene" ""
AT1G77890		AT1G77890 "MATCH" "1" "AT1G77890" "AT1G77890" "DNA-directed RNA polymerase II protein" "Gene" ""
AT1G77920		AT1G77920 "MATCH" "1" "AT1G77920" "TGA7" "bZIP transcription factor family protein" "Gene" ""
AT1G78080		AT1G78080 "MATCH" "1" "AT1G78080" "RAP2.4" "related to AP2 4" "Gene" ""
AT1G78240		AT1G78240 "MATCH" "1" "AT1G78240" "TSD2" "S-adenosyl-L-methionine-dependent methyltransferases superfamily protein" "Gene" ""
AT1G78280		AT1G78280 "MATCH" "1" "AT1G78280" "AT1G78280" "transferases	transferring glycosyl groups" "Gene" ""
AT1G78290		AT1G78290 "MATCH" "1" "AT1G78290" "SNRK2-8" "Protein kinase superfamily protein" "Gene" ""
AT1G78300		AT1G78300 "MATCH" "1" "AT1G78300" "GRF2" "general regulatory factor 2" "Gene" ""
AT1G78310		AT1G78310 "MATCH" "1" "AT1G78310" "AT1G78310" "VQ motif-containing protein" "Gene" ""
AT1G78410		AT1G78410 "MATCH" "1" "AT1G78410" "AT1G78410" "VQ motif-containing protein" "Gene" ""
AT1G78720		AT1G78720 "MATCH" "1" "AT1G78720" "AT1G78720" "SecY protein transport family protein" "Gene" ""
AT1G78830		AT1G78830 "MATCH" "1" "AT1G78830" "AT1G78830" "Curculin-like (mannose-binding) lectin family protein" "Gene" ""
AT1G78890		AT1G78890 "MATCH" "1" "AT1G78890" "AT1G78890" "hypothetical protein" "Gene" ""
AT1G78895		AT1G78895 "MATCH" "1" "AT1G78895" "AT1G78895" "Reticulon family protein" "Gene" ""
AT1G79245		AT1G79245 "MATCH" "1" "AT1G79245" "AT1G79245" "pseudogene of Winged helix-turn-helix transcription repressor DNA-binding protein" "Pseudogene" ""
AT1G79360		AT1G79360 "MATCH" "1" "AT1G79360" "OCT2" "organic cation/carnitine transporter 2" "Gene" ""
AT1G79680		AT1G79680 "MATCH" "1" "AT1G79680" "WAKL10" "WALL ASSOCIATED KINASE (WAK)-LIKE 10" "Gene" ""
AT1G79700		AT1G79700 "MATCH" "1" "AT1G79700" "WRI4" "Integrase-type DNA-binding superfamily protein" "Gene" ""
AT1G79900		AT1G79900 "MATCH" "1" "AT1G79900" "BAC2" "Mitochondrial substrate carrier family protein" "Gene" ""
AT1G79985		AT1G79985 "MATCH" "1" "AT1G79985" "AT1G79985" "structural molecules protein" "Gene" ""
AT1G80160		AT1G80160 "MATCH" "1" "AT1G80160" "GLYI7" "Lactoylglutathione lyase / glyoxalase I family protein" "Gene" ""
AT1G80180		AT1G80180 "MATCH" "1" "AT1G80180" "AT1G80180" "hypothetical protein" "Gene" ""
AT1G80190		AT1G80190 "MATCH" "1" "AT1G80190" "PSF1" "partner of SLD five 1" "Gene" ""
AT1G80300		AT1G80300 "MATCH" "1" "AT1G80300" "NTT1" "nucleotide transporter 1" "Gene" ""
AT1G80380		AT1G80380 "MATCH" "1" "AT1G80380" "AT1G80380" "P-loop containing nucleoside triphosphate hydrolases superfamily protein" "Gene" ""
AT1G80390		AT1G80390 "MATCH" "1" "AT1G80390" "IAA15" "indole-3-acetic acid inducible 15" "Gene" ""
AT1G80420		AT1G80420 "MATCH" "1" "AT1G80420" "ATXRCC1" "BRCT domain-containing DNA repair protein" "Gene" ""
AT1G80440		AT1G80440 "MATCH" "1" "AT1G80440" "AT1G80440" "Galactose oxidase/kelch repeat superfamily protein" "Gene" ""
AT1G80450		AT1G80450 "MATCH" "1" "AT1G80450" "AT1G80450" "VQ motif-containing protein" "Gene" ""
AT1G80530		AT1G80530 "MATCH" "1" "AT1G80530" "AT1G80530" "Major facilitator superfamily protein" "Gene" ""
AT1G80570		AT1G80570 "MATCH" "1" "AT1G80570" "AT1G80570" "RNI-like superfamily protein" "Gene" ""
AT1G80590		AT1G80590 "MATCH" "1" "AT1G80590" "WRKY66" "WRKY DNA-binding protein 66" "Gene" ""
AT1G80820		AT1G80820 "MATCH" "1" "AT1G80820" "CCR2" "cinnamoyl coa reductase" "Gene" ""
AT1G80840		AT1G80840 "MATCH" "1" "AT1G80840" "WRKY40" "WRKY DNA-binding protein 40" "Gene" ""
AT1G80920		AT1G80920 "MATCH" "1" "AT1G80920" "J8" "Chaperone DnaJ-domain superfamily protein" "Gene" ""
AT1G80940		AT1G80940 "MATCH" "1" "AT1G80940" "AT1G80940" "Snf1 kinase interactor-like protein" "Gene" ""
AT2G01010		AT2G01010 "MATCH" "1" "AT2G01010" "AT2G01010" "" "Gene" ""
AT2G01029		AT2G01029 "MATCH" "1" "AT2G01029" "AT2G01029" "transposable_element_gene" "TransposableElementGene" ""
AT2G01340		AT2G01340 "MATCH" "1" "AT2G01340" "At17.1" "plastid movement impaired protein" "Gene" ""
AT2G01450		AT2G01450 "MATCH" "1" "AT2G01450" "MPK17" "MAP kinase 17" "Gene" ""
AT2G01460		AT2G01460 "MATCH" "1" "AT2G01460" "AT2G01460" "P-loop containing nucleoside triphosphate hydrolases superfamily protein" "Gene" ""
AT2G01490		AT2G01490 "MATCH" "1" "AT2G01490" "PAHX" "phytanoyl-CoA dioxygenase (PhyH) family protein" "Gene" ""
AT2G01670		AT2G01670 "MATCH" "1" "AT2G01670" "NUDT17" "nudix hydrolase homolog 17" "Gene" ""
AT2G01735		AT2G01735 "MATCH" "1" "AT2G01735" "RIE1" "RING-finger protein for embryogenesi" "Gene" ""
AT2G01850		AT2G01850 "MATCH" "1" "AT2G01850" "EXGT-A3" "endoxyloglucan transferase A3" "Gene" ""
AT2G02010		AT2G02010 "MATCH" "1" "AT2G02010" "GAD4" "glutamate decarboxylase 4" "Gene" ""
AT2G02040		AT2G02040 "MATCH" "1" "AT2G02040" "PTR2" "peptide transporter 2" "Gene" ""
AT2G02180		AT2G02180 "MATCH" "1" "AT2G02180" "TOM3" "tobamovirus multiplication protein 3" "Gene" ""
AT2G02320		AT2G02320 "MATCH" "1" "AT2G02320" "PP2-B7" "phloem protein 2-B7" "Gene" ""
AT2G02340		AT2G02340 "MATCH" "1" "AT2G02340" "PP2-B8" "phloem protein 2-B8" "Gene" ""
AT2G02370		AT2G02370 "MATCH" "1" "AT2G02370" "AT2G02370" "SNARE associated Golgi protein family" "Gene" ""
AT2G02710		AT2G02710 "MATCH" "1" "AT2G02710" "PLPB" "PAS/LOV protein B" "Gene" ""
AT2G02870		AT2G02870 "MATCH" "1" "AT2G02870" "AT2G02870" "Galactose oxidase/kelch repeat superfamily protein" "Gene" ""
AT2G02930		AT2G02930 "MATCH" "1" "AT2G02930" "GSTF3" "glutathione S-transferase F3" "Gene" ""
AT2G03140		AT2G03140 "MATCH" "1" "AT2G03140" "AT2G03140" "alpha/beta-Hydrolases superfamily protein" "Gene" ""
AT2G03240		AT2G03240 "MATCH" "1" "AT2G03240" "AT2G03240" "EXS (ERD1/XPR1/SYG1) family protein" "Gene" ""
AT2G03250		AT2G03250 "MATCH" "1" "AT2G03250" "AT2G03250" "EXS (ERD1/XPR1/SYG1) family protein" "Gene" ""
AT2G03260		AT2G03260 "MATCH" "1" "AT2G03260" "AT2G03260" "EXS (ERD1/XPR1/SYG1) family protein" "Gene" ""
AT2G03270		AT2G03270 "MATCH" "1" "AT2G03270" "AT2G03270" "DNA-binding protein" "Gene" ""
AT2G03330		AT2G03330 "MATCH" "1" "AT2G03330" "AT2G03330" "transmembrane protein" "Gene" ""
AT2G03470		AT2G03470 "MATCH" "1" "AT2G03470" "AT2G03470" "ELM2 domain-containing protein" "Gene" ""
AT2G03530		AT2G03530 "MATCH" "1" "AT2G03530" "UPS2" "ureide permease 2" "Gene" ""
AT2G03540		AT2G03540 "MATCH" "1" "AT2G03540" "AT2G03540" "transposable_element_gene" "TransposableElementGene" ""
AT2G03620		AT2G03620 "MATCH" "1" "AT2G03620" "MGT3" "magnesium transporter 3" "Gene" ""
AT2G03730		AT2G03730 "MATCH" "1" "AT2G03730" "ACR5" "ACT domain repeat 5" "Gene" ""
AT2G03760		AT2G03760 "MATCH" "1" "AT2G03760" "SOT12" "sulfotransferase 12" "Gene" ""
AT2G03850		AT2G03850 "MATCH" "1" "AT2G03850" "AT2G03850" "Late embryogenesis abundant protein (LEA) family protein" "Gene" ""
AT2G03980		AT2G03980 "MATCH" "1" "AT2G03980" "AT2G03980" "GDSL-like Lipase/Acylhydrolase superfamily protein" "Gene" ""
AT2G04038		AT2G04038 "MATCH" "1" "AT2G04038" "bZIP48" "basic leucine-zipper 48" "Gene" ""
AT2G04040		AT2G04040 "MATCH" "1" "AT2G04040" "DTX1" "MATE efflux family protein" "Gene" ""
AT2G04050		AT2G04050 "MATCH" "1" "AT2G04050" "AT2G04050" "MATE efflux family protein" "Gene" ""
AT2G04070		AT2G04070 "MATCH" "1" "AT2G04070" "AT2G04070" "MATE efflux family protein" "Gene" ""
AT2G04080		AT2G04080 "MATCH" "1" "AT2G04080" "AT2G04080" "MATE efflux family protein" "Gene" ""
AT2G04110		AT2G04110 "MATCH" "1" "AT2G04110" "AT2G04110" "pseudogene of expressed protein" "Pseudogene" ""
AT2G04190		AT2G04190 "MATCH" "1" "AT2G04190" "AT2G04190" "TRAF-like family protein" "Gene" ""
AT2G04400		AT2G04400 "MATCH" "1" "AT2G04400" "AT2G04400" "Aldolase-type TIM barrel family protein" "Gene" ""
AT2G04495		AT2G04495 "MATCH" "1" "AT2G04495" "AT2G04495" "transmembrane protein" "Gene" ""
AT2G04550		AT2G04550 "MATCH" "1" "AT2G04550" "IBR5" "indole-3-butyric acid response 5" "Gene" ""
AT2G04690		AT2G04690 "MATCH" "1" "AT2G04690" "AT2G04690" "Pyridoxamine 5'-phosphate oxidase family protein" "Gene" ""
AT2G04890		AT2G04890 "MATCH" "1" "AT2G04890" "SCL21" "SCARECROW-like 21" "Gene" ""
AT2G05075		AT2G05075 "MATCH" "1" "AT2G05075" "" "" "Gene" ""
AT2G05370		AT2G05370 "MATCH" "1" "AT2G05370" "AT2G05370" "RNA-dependent RNA polymerase-like protein" "Gene" ""
AT2G05380		AT2G05380 "MATCH" "1" "AT2G05380" "GRP3S" "glycine-rich protein 3 short isoform" "Gene" ""
AT2G05400		AT2G05400 "MATCH" "1" "AT2G05400" "AT2G05400" "Ubiquitin-specific protease family C19-related protein" "Gene" ""
AT2G05510		AT2G05510 "MATCH" "1" "AT2G05510" "AT2G05510" "Glycine-rich protein family" "Gene" ""
AT2G05518		AT2G05518 "MATCH" "1" "AT2G05518" "AT2G05518" "" "Gene" ""
AT2G05520		AT2G05520 "MATCH" "1" "AT2G05520" "GRP-3" "glycine-rich protein 3" "Gene" ""
AT2G05540		AT2G05540 "MATCH" "1" "AT2G05540" "AT2G05540" "Glycine-rich protein family" "Gene" ""
AT2G05875		AT2G05875 "MATCH" "1" "AT2G05875" "" "" "Gene" ""
AT2G05940		AT2G05940 "MATCH" "1" "AT2G05940" "RIPK" "Protein kinase superfamily protein" "Gene" ""
AT2G06025		AT2G06025 "MATCH" "1" "AT2G06025" "AT2G06025" "Acyl-CoA N-acyltransferases (NAT) superfamily protein" "Gene" ""
AT2G06050		AT2G06050 "MATCH" "1" "AT2G06050" "OPR3" "oxophytodienoate-reductase 3" "Gene" ""
AT2G06255		AT2G06255 "MATCH" "1" "AT2G06255" "ELF4-L3" "ELF4-like 3" "Gene" ""
AT2G06890		AT2G06890 "MATCH" "1" "AT2G06890" "AT2G06890" "transposable_element_gene" "TransposableElementGene" ""
AT2G07042		AT2G07042 "MATCH" "1" "AT2G07042" "AT2G07042" "" "Gene" ""
AT2G09925		AT2G09925 "MATCH" "1" "AT2G09925" "" "Natural antisense transcript overlaps with AT2G47550" "Gene" ""
AT2G11240		AT2G11240 "MATCH" "1" "AT2G11240" "AT2G11240" "transposable_element_gene" "TransposableElementGene" ""
AT2G12490		AT2G12490 "MATCH" "1" "AT2G12490" "AT2G12490" "transposable_element_gene" "TransposableElementGene" ""
AT2G12550		AT2G12550 "MATCH" "1" "AT2G12550" "NUB1" "ubiquitin-associated (UBA)/TS-N domain-containing protein" "Gene" ""
AT2G13130		AT2G13130 "MATCH" "1" "AT2G13130" "AT2G13130" "pseudogene of F-box and associated interaction domains-containing protein" "Pseudogene" ""
AT2G13360		AT2G13360 "MATCH" "1" "AT2G13360" "AGT" "alanine:glyoxylate aminotransferase" "Gene" ""
AT2G13650		AT2G13650 "MATCH" "1" "AT2G13650" "GONST1" "golgi nucleotide sugar transporter 1" "Gene" ""
AT2G13790		AT2G13790 "MATCH" "1" "AT2G13790" "SERK4" "somatic embryogenesis receptor-like kinase 4" "Gene" ""
AT2G13800		AT2G13800 "MATCH" "1" "AT2G13800" "SERK5" "somatic embryogenesis receptor-like kinase 5" "Gene" ""
AT2G14160		AT2G14160 "MATCH" "1" "AT2G14160" "AT2G14160" "RNA-binding (RRM/RBD/RNP motifs) family protein" "Gene" ""
AT2G14170		AT2G14170 "MATCH" "1" "AT2G14170" "ALDH6B2" "aldehyde dehydrogenase 6B2" "Gene" ""
AT2G14210		AT2G14210 "MATCH" "1" "AT2G14210" "AGL44" "AGAMOUS-like 44" "Gene" ""
AT2G14220		AT2G14220 "MATCH" "1" "AT2G14220" "AT2G14220" "transposable_element_gene" "TransposableElementGene" ""
AT2G14260		AT2G14260 "MATCH" "1" "AT2G14260" "PIP" "proline iminopeptidase" "Gene" ""
AT2G14290		AT2G14290 "MATCH" "1" "AT2G14290" "AT2G14290" "LL-diaminopimelate protein (DUF295)" "Gene" ""
AT2G14440		AT2G14440 "MATCH" "1" "AT2G14440" "AT2G14440" "Leucine-rich repeat protein kinase family protein" "Gene" ""
AT2G14510		AT2G14510 "MATCH" "1" "AT2G14510" "AT2G14510" "Leucine-rich repeat protein kinase family protein" "Gene" ""
AT2G14560		AT2G14560 "MATCH" "1" "AT2G14560" "LURP1" "LURP-one-like protein (DUF567)" "Gene" ""
AT2G14850		AT2G14850 "MATCH" "1" "AT2G14850" "AT2G14850" "transcriptional regulator of RNA polII	SAGA	subunit" "Gene" ""
AT2G15030		AT2G15030 "MATCH" "1" "AT2G15030" "AT2G15030" "pseudogene of WD40/YVTN repeat and Bromo-WDR9-I-like domain-containing protein" "Pseudogene" ""
AT2G15060		AT2G15060 "MATCH" "1" "AT2G15060" "AT2G15060" "transposable_element_gene" "TransposableElementGene" ""
AT2G15220		AT2G15220 "MATCH" "1" "AT2G15220" "AT2G15220" "Plant basic secretory protein (BSP) family protein" "Gene" ""
AT2G15490		AT2G15490 "MATCH" "1" "AT2G15490" "UGT73B4" "UDP-glycosyltransferase 73B4" "Gene" ""
AT2G15695		AT2G15695 "MATCH" "1" "AT2G15695" "AT2G15695" "peptide methionine sulfoxide reductase (Protein of unknown function DUF829	transmembrane 53)" "Gene" ""
AT2G15730		AT2G15730 "MATCH" "1" "AT2G15730" "AT2G15730" "P-loop containing nucleoside triphosphate hydrolases superfamily protein" "Gene" ""
AT2G15760		AT2G15760 "MATCH" "1" "AT2G15760" "AT2G15760" "calmodulin-binding protein (DUF1645)" "Gene" ""
AT2G15800		AT2G15800 "MATCH" "1" "AT2G15800" "AT2G15800" "transposable_element_gene" "TransposableElementGene" ""
AT2G15810		AT2G15810 "MATCH" "1" "AT2G15810" "AT2G15810" "transposable_element_gene" "TransposableElementGene" ""
AT2G15880		AT2G15880 "MATCH" "1" "AT2G15880" "AT2G15880" "Leucine-rich repeat (LRR) family protein" "Gene" ""
AT2G15890		AT2G15890 "MATCH" "1" "AT2G15890" "MEE14" "maternal effect embryo arrest 14" "Gene" ""
AT2G15960		AT2G15960 "MATCH" "1" "AT2G15960" "AT2G15960" "stress-induced protein" "Gene" ""
AT2G16060		AT2G16060 "MATCH" "1" "AT2G16060" "HB1" "hemoglobin 1" "Gene" ""
AT2G16365		AT2G16365 "MATCH" "1" "AT2G16365" "AT2G16365" "F-box family protein" "Gene" ""
AT2G16380		AT2G16380 "MATCH" "1" "AT2G16380" "AT2G16380" "Sec14p-like phosphatidylinositol transfer family protein" "Gene" ""
AT2G16530		AT2G16530 "MATCH" "1" "AT2G16530" "AT2G16530" "3-oxo-5-alpha-steroid 4-dehydrogenase family protein" "Gene" ""
AT2G16595		AT2G16595 "MATCH" "1" "AT2G16595" "AT2G16595" "Translocon-associated protein (TRAP)	alpha subunit" "Gene" ""
AT2G16900		AT2G16900 "MATCH" "1" "AT2G16900" "AT2G16900" "phospholipase-like protein (PEARLI 4) family protein" "Gene" ""
AT2G17033		AT2G17033 "MATCH" "1" "AT2G17033" "AT2G17033" "pentatricopeptide (PPR) repeat-containing protein" "Gene" ""
AT2G17036		AT2G17036 "MATCH" "1" "AT2G17036" "AT2G17036" "F-box SKIP23-like protein (DUF295)" "Gene" ""
AT2G17040		AT2G17040 "MATCH" "1" "AT2G17040" "NAC036" "NAC domain containing protein 36" "Gene" ""
AT2G17200		AT2G17200 "MATCH" "1" "AT2G17200" "DSK2" "ubiquitin family protein" "Gene" ""
AT2G17430		AT2G17430 "MATCH" "1" "AT2G17430" "MLO7" "Seven transmembrane MLO family protein" "Gene" ""
AT2G17510		AT2G17510 "MATCH" "1" "AT2G17510" "EMB2763" "ribonuclease II family protein" "Gene" ""
AT2G17520		AT2G17520 "MATCH" "1" "AT2G17520" "IRE1A" "Endoribonuclease/protein kinase IRE1-like protein" "Gene" ""
AT2G17570		AT2G17570 "MATCH" "1" "AT2G17570" "cPT1" "Undecaprenyl pyrophosphate synthetase family protein" "Gene" ""
AT2G17640		AT2G17640 "MATCH" "1" "AT2G17640" "ATSERAT3;1" "Trimeric LpxA-like enzymes superfamily protein" "Gene" ""
AT2G17705		AT2G17705 "MATCH" "1" "AT2G17705" "AT2G17705" "methionine-S-oxide reductase" "Gene" ""
AT2G17710		AT2G17710 "MATCH" "1" "AT2G17710" "AT2G17710" "Big1" "Gene" ""
AT2G17730		AT2G17730 "MATCH" "1" "AT2G17730" "NIP2" "NEP-interacting protein 2" "Gene" ""
AT2G17880		AT2G17880 "MATCH" "1" "AT2G17880" "AT2G17880" "Chaperone DnaJ-domain superfamily protein" "Gene" ""
AT2G17930		AT2G17930 "MATCH" "1" "AT2G17930" "AT2G17930" "Phosphatidylinositol 3- and 4-kinase family protein with FAT domain-containing protein" "Gene" ""
AT2G18050		AT2G18050 "MATCH" "1" "AT2G18050" "HIS1-3" "histone H1-3" "Gene" ""
AT2G18090		AT2G18090 "MATCH" "1" "AT2G18090" "AT2G18090" "PHD finger family protein / SWIB complex BAF60b domain-containing protein / GYF domain-containing protein" "Gene" ""
AT2G18150		AT2G18150 "MATCH" "1" "AT2G18150" "AT2G18150" "Peroxidase superfamily protein" "Gene" ""
AT2G18193		AT2G18193 "MATCH" "1" "AT2G18193" "AT2G18193" "P-loop containing nucleoside triphosphate hydrolases superfamily protein" "Gene" ""
AT2G18196		AT2G18196 "MATCH" "1" "AT2G18196" "AT2G18196" "Heavy metal transport/detoxification superfamily protein" "Gene" ""
AT2G18420		AT2G18420 "MATCH" "1" "AT2G18420" "AT2G18420" "Gibberellin-regulated family protein" "Gene" ""
AT2G18480		AT2G18480 "MATCH" "1" "AT2G18480" "AT2G18480" "Major facilitator superfamily protein" "Gene" ""
AT2G18550		AT2G18550 "MATCH" "1" "AT2G18550" "HB21" "homeobox protein 21" "Gene" ""
AT2G18670		AT2G18670 "MATCH" "1" "AT2G18670" "AT2G18670" "RING/U-box superfamily protein" "Gene" ""
AT2G18680		AT2G18680 "MATCH" "1" "AT2G18680" "AT2G18680" "transmembrane protein" "Gene" ""
AT2G18690		AT2G18690 "MATCH" "1" "AT2G18690" "AT2G18690" "transmembrane protein" "Gene" ""
AT2G18700		AT2G18700 "MATCH" "1" "AT2G18700" "TPS11" "trehalose phosphatase/synthase 11" "Gene" ""
AT2G18735		AT2G18735 "MATCH" "1" "AT2G18735" "AT2G18735" "" "Gene" ""
AT2G18750		AT2G18750 "MATCH" "1" "AT2G18750" "AT2G18750" "Calmodulin-binding protein" "Gene" ""
AT2G18860		AT2G18860 "MATCH" "1" "AT2G18860" "AT2G18860" "Syntaxin/t-SNARE family protein" "Gene" ""
AT2G19110		AT2G19110 "MATCH" "1" "AT2G19110" "HMA4" "heavy metal atpase 4" "Gene" ""
AT2G19160		AT2G19160 "MATCH" "1" "AT2G19160" "AT2G19160" "Core-2/I-branching beta-1	6-N-acetylglucosaminyltransferase family protein" "Gene" ""
AT2G19350		AT2G19350 "MATCH" "1" "AT2G19350" "AT2G19350" "transmembrane protein (DUF872)" "Gene" ""
AT2G19610		AT2G19610 "MATCH" "1" "AT2G19610" "AT2G19610" "RING/U-box superfamily protein" "Gene" ""
AT2G19710		AT2G19710 "MATCH" "1" "AT2G19710" "AT2G19710" "Regulator of Vps4 activity in the MVB pathway protein" "Gene" ""
AT2G19800		AT2G19800 "MATCH" "1" "AT2G19800" "MIOX2" "myo-inositol oxygenase 2" "Gene" ""
AT2G19802		AT2G19802 "MATCH" "1" "AT2G19802" "AT2G19802" "transmembrane protein" "Gene" ""
AT2G19803		AT2G19803 "MATCH" "1" "AT2G19803" "AT2G19803" "transposable_element_gene" "TransposableElementGene" ""
AT2G19810		AT2G19810 "MATCH" "1" "AT2G19810" "OZF1" "CCCH-type zinc finger family protein" "Gene" ""
AT2G19900		AT2G19900 "MATCH" "1" "AT2G19900" "NADP-ME1" "NADP-malic enzyme 1" "Gene" ""
AT2G19960		AT2G19960 "MATCH" "1" "AT2G19960" "AT2G19960" "hAT family dimerization domain-containing protein" "Gene" ""
AT2G20010		AT2G20010 "MATCH" "1" "AT2G20010" "AT2G20010" "Gls protein (DUF810)" "Gene" ""
AT2G20142		AT2G20142 "MATCH" "1" "AT2G20142" "AT2G20142" "Toll-Interleukin-Resistance (TIR) domain family protein" "Gene" ""
AT2G20410		AT2G20410 "MATCH" "1" "AT2G20410" "AT2G20410" "RNA-binding ASCH domain protein" "Gene" ""
AT2G20670		AT2G20670 "MATCH" "1" "AT2G20670" "AT2G20670" "sugar phosphate exchanger	putative (DUF506)" "Gene" ""
AT2G20740		AT2G20740 "MATCH" "1" "AT2G20740" "AT2G20740" "Tetraspanin family protein" "Gene" ""
AT2G20800		AT2G20800 "MATCH" "1" "AT2G20800" "NDB4" "NAD(P)H dehydrogenase B4" "Gene" ""
AT2G20850		AT2G20850 "MATCH" "1" "AT2G20850" "SRF1" "STRUBBELIG-receptor family 1" "Gene" ""
AT2G20900		AT2G20900 "MATCH" "1" "AT2G20900" "DGK5" "diacylglycerol kinase 5" "Gene" ""
AT2G20920		AT2G20920 "MATCH" "1" "AT2G20920" "AT2G20920" "chaperone (DUF3353)" "Gene" ""
AT2G20950		AT2G20950 "MATCH" "1" "AT2G20950" "AT2G20950" "phospholipase-like protein (PEARLI 4) family protein" "Gene" ""
AT2G20960		AT2G20960 "MATCH" "1" "AT2G20960" "pEARLI4" "phospholipase-like protein (PEARLI 4) family protein" "Gene" ""
AT2G21060		AT2G21060 "MATCH" "1" "AT2G21060" "GRP2B" "glycine-rich protein 2B" "Gene" ""
AT2G21235		AT2G21235 "MATCH" "1" "AT2G21235" "AT2G21235" "Basic-leucine zipper (bZIP) transcription factor family protein" "Gene" ""
AT2G21240		AT2G21240 "MATCH" "1" "AT2G21240" "BPC4" "basic pentacysteine 4" "Gene" ""
AT2G21430		AT2G21430 "MATCH" "1" "AT2G21430" "AT2G21430" "Papain family cysteine protease" "Gene" ""
AT2G21470		AT2G21470 "MATCH" "1" "AT2G21470" "SAE2" "SUMO-activating enzyme 2" "Gene" ""
AT2G21500		AT2G21500 "MATCH" "1" "AT2G21500" "AT2G21500" "RING/U-box superfamily protein" "Gene" ""
AT2G21640		AT2G21640 "MATCH" "1" "AT2G21640" "AT2G21640" "marker for oxidative stress response protein" "Gene" ""
AT2G21900		AT2G21900 "MATCH" "1" "AT2G21900" "WRKY59" "WRKY DNA-binding protein 59" "Gene" ""
AT2G22010		AT2G22010 "MATCH" "1" "AT2G22010" "RKP" "related to KPC1" "Gene" ""
AT2G22300		AT2G22300 "MATCH" "1" "AT2G22300" "SR1" "signal responsive 1" "Gene" ""
AT2G22310		AT2G22310 "MATCH" "1" "AT2G22310" "UBP4" "ubiquitin-specific protease 4" "Gene" ""
AT2G22570		AT2G22570 "MATCH" "1" "AT2G22570" "NIC1" "nicotinamidase 1" "Gene" ""
AT2G22810		AT2G22810 "MATCH" "1" "AT2G22810" "ACS4" "1-aminocyclopropane-1-carboxylate synthase 4" "Gene" ""
AT2G22860		AT2G22860 "MATCH" "1" "AT2G22860" "PSK2" "phytosulfokine 2 precursor" "Gene" ""
AT2G22980		AT2G22980 "MATCH" "1" "AT2G22980" "SCPL13" "serine carboxypeptidase-like 13" "Gene" ""
AT2G22990		AT2G22990 "MATCH" "1" "AT2G22990" "SNG1" "sinapoylglucose 1" "Gene" ""
AT2G23030		AT2G23030 "MATCH" "1" "AT2G23030" "SNRK2.9" "SNF1-related protein kinase 2.9" "Gene" ""
AT2G23150		AT2G23150 "MATCH" "1" "AT2G23150" "NRAMP3" "natural resistance-associated macrophage protein 3" "Gene" ""
AT2G23170		AT2G23170 "MATCH" "1" "AT2G23170" "GH3.3" "Auxin-responsive GH3 family protein" "Gene" ""
AT2G23200		AT2G23200 "MATCH" "1" "AT2G23200" "AT2G23200" "Protein kinase superfamily protein" "Gene" ""
AT2G23320		AT2G23320 "MATCH" "1" "AT2G23320" "WRKY15" "WRKY DNA-binding protein 15" "Gene" ""
AT2G23330		AT2G23330 "MATCH" "1" "AT2G23330" "AT2G23330" "transposable_element_gene" "TransposableElementGene" ""
AT2G23420		AT2G23420 "MATCH" "1" "AT2G23420" "NAPRT2" "nicotinate phosphoribosyltransferase 2" "Gene" ""
AT2G23450		AT2G23450 "MATCH" "1" "AT2G23450" "AT2G23450" "Protein kinase superfamily protein" "Gene" ""
AT2G23760		AT2G23760 "MATCH" "1" "AT2G23760" "BLH4" "BEL1-like homeodomain 4" "Gene" ""
AT2G23790		AT2G23790 "MATCH" "1" "AT2G23790" "AT2G23790" "calcium uniporter (DUF607)" "Gene" ""
AT2G23830		AT2G23830 "MATCH" "1" "AT2G23830" "AT2G23830" "PapD-like superfamily protein" "Gene" ""
AT2G23980		AT2G23980 "MATCH" "1" "AT2G23980" "CNGC6" "cyclic nucleotide-gated channel 6" "Gene" ""
AT2G24100		AT2G24100 "MATCH" "1" "AT2G24100" "ASG1" "ATP-dependent DNA helicase" "Gene" ""
AT2G24130		AT2G24130 "MATCH" "1" "AT2G24130" "AT2G24130" "Leucine-rich receptor-like protein kinase family protein" "Gene" ""
AT2G24160		AT2G24160 "MATCH" "1" "AT2G24160" "AT2G24160" "pseudogene of receptor like protein 37" "Pseudogene" ""
AT2G24165		AT2G24165 "MATCH" "1" "AT2G24165" "AT2G24165" "pseudogene of receptor like protein 30" "Pseudogene" ""
AT2G24180		AT2G24180 "MATCH" "1" "AT2G24180" "CYP71B6" "cytochrome p450 71b6" "Gene" ""
AT2G24195		AT2G24195 "MATCH" "1" "AT2G24195" "AT2G24195" "transmembrane protein" "Gene" ""
AT2G24240		AT2G24240 "MATCH" "1" "AT2G24240" "AT2G24240" "BTB/POZ domain with WD40/YVTN repeat-like protein" "Gene" ""
AT2G24260		AT2G24260 "MATCH" "1" "AT2G24260" "LRL1" "LJRHL1-like 1" "Gene" ""
AT2G24270		AT2G24270 "MATCH" "1" "AT2G24270" "ALDH11A3" "aldehyde dehydrogenase 11A3" "Gene" ""
AT2G24280		AT2G24280 "MATCH" "1" "AT2G24280" "AT2G24280" "alpha/beta-Hydrolases superfamily protein" "Gene" ""
AT2G24360		AT2G24360 "MATCH" "1" "AT2G24360" "AT2G24360" "Protein kinase superfamily protein" "Gene" ""
AT2G24550		AT2G24550 "MATCH" "1" "AT2G24550" "AT2G24550" "major centromere autoantigen B-like protein" "Gene" ""
AT2G24600		AT2G24600 "MATCH" "1" "AT2G24600" "AT2G24600" "Ankyrin repeat family protein" "Gene" ""
AT2G24850		AT2G24850 "MATCH" "1" "AT2G24850" "TAT3" "tyrosine aminotransferase 3" "Gene" ""
AT2G25010		AT2G25010 "MATCH" "1" "AT2G25010" "AT2G25010" "Aminotransferase-like	plant mobile domain family protein" "Gene" ""
AT2G25070		AT2G25070 "MATCH" "1" "AT2G25070" "AT2G25070" "Protein phosphatase 2C family protein" "Gene" ""
AT2G25080		AT2G25080 "MATCH" "1" "AT2G25080" "GPX1" "glutathione peroxidase 1" "Gene" ""
AT2G25090		AT2G25090 "MATCH" "1" "AT2G25090" "CIPK16" "CBL-interacting protein kinase 16" "Gene" ""
AT2G25200		AT2G25200 "MATCH" "1" "AT2G25200" "AT2G25200" "hypothetical protein (DUF868)" "Gene" ""
AT2G25215		AT2G25215 "MATCH" "1" "AT2G25215" "AT2G25215" "hypothetical protein" "Gene" ""
AT2G25297		AT2G25297 "MATCH" "1" "AT2G25297" "AT2G25297" "transmembrane protein" "Gene" ""
AT2G25460		AT2G25460 "MATCH" "1" "AT2G25460" "AT2G25460" "EEIG1/EHBP1 protein amino-terminal domain protein" "Gene" ""
AT2G25590		AT2G25590 "MATCH" "1" "AT2G25590" "AT2G25590" "Plant Tudor-like protein" "Gene" ""
AT2G25625		AT2G25625 "MATCH" "1" "AT2G25625" "AT2G25625" "histone deacetylase-like protein" "Gene" ""
AT2G25660		AT2G25660 "MATCH" "1" "AT2G25660" "emb2410" "embryo defective 2410" "Gene" ""
AT2G25735		AT2G25735 "MATCH" "1" "AT2G25735" "AT2G25735" "hypothetical protein" "Gene" ""
AT2G25770		AT2G25770 "MATCH" "1" "AT2G25770" "AT2G25770" "Polyketide cyclase/dehydrase and lipid transport superfamily protein" "Gene" ""
AT2G25850		AT2G25850 "MATCH" "1" "AT2G25850" "PAPS2" "poly(A) polymerase 2" "Gene" ""
AT2G25900		AT2G25900 "MATCH" "1" "AT2G25900" "ATCTH" "Zinc finger C-x8-C-x5-C-x3-H type family protein" "Gene" ""
AT2G25964		AT2G25964 "MATCH" "1" "AT2G25964" "AT2G25964" "hypothetical protein" "Gene" ""
AT2G26030		AT2G26030 "MATCH" "1" "AT2G26030" "AT2G26030" "F-box/RNI-like/FBD-like domains-containing protein" "Gene" ""
AT2G26280		AT2G26280 "MATCH" "1" "AT2G26280" "CID7" "CTC-interacting domain 7" "Gene" ""
AT2G26350		AT2G26350 "MATCH" "1" "AT2G26350" "PEX10" "peroxin 10" "Gene" ""
AT2G26380		AT2G26380 "MATCH" "1" "AT2G26380" "AT2G26380" "Leucine-rich repeat (LRR) family protein" "Gene" ""
AT2G26390		AT2G26390 "MATCH" "1" "AT2G26390" "AT2G26390" "Serine protease inhibitor (SERPIN) family protein" "Gene" ""
AT2G26530		AT2G26530 "MATCH" "1" "AT2G26530" "AR781" "AR781	pheromone receptor-like protein (DUF1645)" "Gene" ""
AT2G26560		AT2G26560 "MATCH" "1" "AT2G26560" "PLA2A" "phospholipase A 2A" "Gene" ""
AT2G26740		AT2G26740 "MATCH" "1" "AT2G26740" "SEH" "soluble epoxide hydrolase" "Gene" ""
AT2G26920		AT2G26920 "MATCH" "1" "AT2G26920" "AT2G26920" "Ubiquitin-associated/translation elongation factor EF1B protein" "Gene" ""
AT2G27080		AT2G27080 "MATCH" "1" "AT2G27080" "AT2G27080" "Late embryogenesis abundant (LEA) hydroxyproline-rich glycoprotein family" "Gene" ""
AT2G27090		AT2G27090 "MATCH" "1" "AT2G27090" "AT2G27090" "bZIP transcription factor (DUF630 and DUF632)" "Gene" ""
AT2G27150		AT2G27150 "MATCH" "1" "AT2G27150" "AAO3" "abscisic aldehyde oxidase 3" "Gene" ""
AT2G27180		AT2G27180 "MATCH" "1" "AT2G27180" "AT2G27180" "hypothetical protein" "Gene" ""
AT2G27310		AT2G27310 "MATCH" "1" "AT2G27310" "AT2G27310" "F-box family protein" "Gene" ""
AT2G27313		AT2G27313 "MATCH" "1" "AT2G27313" "AT2G27313" "hypothetical protein" "Gene" ""
AT2G27690		AT2G27690 "MATCH" "1" "AT2G27690" "CYP94C1" "cytochrome P450	family 94	subfamily C	polypeptide 1" "Gene" ""
AT2G28110		AT2G28110 "MATCH" "1" "AT2G28110" "FRA8" "Exostosin family protein" "Gene" ""
AT2G28120		AT2G28120 "MATCH" "1" "AT2G28120" "AT2G28120" "Major facilitator superfamily protein" "Gene" ""
AT2G28305		AT2G28305 "MATCH" "1" "AT2G28305" "LOG1" "Putative lysine decarboxylase family protein" "Gene" ""
AT2G28570		AT2G28570 "MATCH" "1" "AT2G28570" "AT2G28570" "hypothetical protein" "Gene" ""
AT2G28630		AT2G28630 "MATCH" "1" "AT2G28630" "KCS12" "3-ketoacyl-CoA synthase 12" "Gene" ""
AT2G28660		AT2G28660 "MATCH" "1" "AT2G28660" "AT2G28660" "Chloroplast-targeted copper chaperone protein" "Gene" ""
AT2G28680		AT2G28680 "MATCH" "1" "AT2G28680" "AT2G28680" "RmlC-like cupins superfamily protein" "Gene" ""
AT2G28815		AT2G28815 "MATCH" "1" "AT2G28815" "AT2G28815" "50S ribosomal protein L16" "Gene" ""
AT2G28940		AT2G28940 "MATCH" "1" "AT2G28940" "AT2G28940" "Protein kinase superfamily protein" "Gene" ""
AT2G29060		AT2G29060 "MATCH" "1" "AT2G29060" "AT2G29060" "GRAS family transcription factor" "Gene" ""
AT2G29100		AT2G29100 "MATCH" "1" "AT2G29100" "GLR2.9" "glutamate receptor 2.9" "Gene" ""
AT2G29110		AT2G29110 "MATCH" "1" "AT2G29110" "GLR2.8" "glutamate receptor 2.8" "Gene" ""
AT2G29120		AT2G29120 "MATCH" "1" "AT2G29120" "GLR2.7" "glutamate receptor 2.7" "Gene" ""
AT2G29150		AT2G29150 "MATCH" "1" "AT2G29150" "AT2G29150" "NAD(P)-binding Rossmann-fold superfamily protein" "Gene" ""
AT2G29340		AT2G29340 "MATCH" "1" "AT2G29340" "AT2G29340" "NAD-dependent epimerase/dehydratase family protein" "Gene" ""
AT2G29350		AT2G29350 "MATCH" "1" "AT2G29350" "SAG13" "senescence-associated gene 13" "Gene" ""
AT2G29380		AT2G29380 "MATCH" "1" "AT2G29380" "HAI3" "highly ABA-induced PP2C protein 3" "Gene" ""
AT2G29460		AT2G29460 "MATCH" "1" "AT2G29460" "GSTU4" "glutathione S-transferase tau 4" "Gene" ""
AT2G29470		AT2G29470 "MATCH" "1" "AT2G29470" "GSTU3" "glutathione S-transferase tau 3" "Gene" ""
AT2G29720		AT2G29720 "MATCH" "1" "AT2G29720" "CTF2B" "FAD/NAD(P)-binding oxidoreductase family protein" "Gene" ""
AT2G29910		AT2G29910 "MATCH" "1" "AT2G29910" "AT2G29910" "F-box/RNI-like superfamily protein" "Gene" ""
AT2G29940		AT2G29940 "MATCH" "1" "AT2G29940" "ABCG31" "pleiotropic drug resistance 3" "Gene" ""
AT2G29990		AT2G29990 "MATCH" "1" "AT2G29990" "NDA2" "alternative NAD(P)H dehydrogenase 2" "Gene" ""
AT2G30040		AT2G30040 "MATCH" "1" "AT2G30040" "MAPKKK14" "mitogen-activated protein kinase kinase kinase 14" "Gene" ""
AT2G30140		AT2G30140 "MATCH" "1" "AT2G30140" "UGT87A2" "UDP-Glycosyltransferase superfamily protein" "Gene" ""
AT2G30250		AT2G30250 "MATCH" "1" "AT2G30250" "WRKY25" "WRKY DNA-binding protein 25" "Gene" ""
AT2G30400		AT2G30400 "MATCH" "1" "AT2G30400" "OFP2" "ovate family protein 2" "Gene" ""
AT2G30500		AT2G30500 "MATCH" "1" "AT2G30500" "NET4B" "Kinase interacting (KIP1-like) family protein" "Gene" ""
AT2G30530		AT2G30530 "MATCH" "1" "AT2G30530" "AT2G30530" "zinc finger CCCH domain protein" "Gene" ""
AT2G30550		AT2G30550 "MATCH" "1" "AT2G30550" "AT2G30550" "alpha/beta-Hydrolases superfamily protein" "Gene" ""
AT2G30600		AT2G30600 "MATCH" "1" "AT2G30600" "AT2G30600" "BTB/POZ domain-containing protein" "Gene" ""
AT2G30640		AT2G30640 "MATCH" "1" "AT2G30640" "MUG2" "transposable_element_gene" "TransposableElementGene" ""
AT2G30720		AT2G30720 "MATCH" "1" "AT2G30720" "AT2G30720" "Thioesterase/thiol ester dehydrase-isomerase superfamily protein" "Gene" ""
AT2G30766		AT2G30766 "MATCH" "1" "AT2G30766" "AT2G30766" "hypothetical protein" "Gene" ""
AT2G30770		AT2G30770 "MATCH" "1" "AT2G30770" "CYP71A13" "cytochrome P450 family 71 polypeptide" "Gene" ""
AT2G31130		AT2G31130 "MATCH" "1" "AT2G31130" "AT2G31130" "hypothetical protein" "Gene" ""
AT2G31230		AT2G31230 "MATCH" "1" "AT2G31230" "ERF15" "ethylene-responsive element binding factor 15" "Gene" ""
AT2G31420		AT2G31420 "MATCH" "1" "AT2G31420" "AT2G31420" "B3 domain protein (DUF313)" "Gene" ""
AT2G31425		AT2G31425 "MATCH" "1" "AT2G31425" "AT2G31425" "Plant invertase/pectin methylesterase inhibitor superfamily protein" "Gene" ""
AT2G31580		AT2G31580 "MATCH" "1" "AT2G31580" "AT2G31580" "tRNAHis guanylyltransferase" "Gene" ""
AT2G31820		AT2G31820 "MATCH" "1" "AT2G31820" "AT2G31820" "Ankyrin repeat family protein" "Gene" ""
AT2G31860		AT2G31860 "MATCH" "1" "AT2G31860" "AT2G31860" "pseudogene of poly(ADP-ribose) glycohydrolase 2" "Pseudogene" ""
AT2G31865		AT2G31865 "MATCH" "1" "AT2G31865" "PARG2" "poly(ADP-ribose) glycohydrolase 2" "Gene" ""
AT2G31880		AT2G31880 "MATCH" "1" "AT2G31880" "SOBIR1" "Leucine-rich repeat protein kinase family protein" "Gene" ""
AT2G31945		AT2G31945 "MATCH" "1" "AT2G31945" "AT2G31945" "transmembrane protein" "Gene" ""
AT2G31955		AT2G31955 "MATCH" "1" "AT2G31955" "CNX2" "cofactor of nitrate reductase and xanthine dehydrogenase 2" "Gene" ""
AT2G31960		AT2G31960 "MATCH" "1" "AT2G31960" "GSL03" "glucan synthase-like 3" "Gene" ""
AT2G32020		AT2G32020 "MATCH" "1" "AT2G32020" "AT2G32020" "Acyl-CoA N-acyltransferases (NAT) superfamily protein" "Gene" ""
AT2G32150		AT2G32150 "MATCH" "1" "AT2G32150" "AT2G32150" "Haloacid dehalogenase-like hydrolase (HAD) superfamily protein" "Gene" ""
AT2G32190		AT2G32190 "MATCH" "1" "AT2G32190" "AT2G32190" "cysteine-rich/transmembrane domain A-like protein" "Gene" ""
AT2G32200		AT2G32200 "MATCH" "1" "AT2G32200" "AT2G32200" "cysteine-rich/transmembrane domain A-like protein" "Gene" ""
AT2G32210		AT2G32210 "MATCH" "1" "AT2G32210" "AT2G32210" "cysteine-rich/transmembrane domain A-like protein" "Gene" ""
AT2G32240		AT2G32240 "MATCH" "1" "AT2G32240" "AT2G32240" "early endosome antigen" "Gene" ""
AT2G32250		AT2G32250 "MATCH" "1" "AT2G32250" "FRS2" "FAR1-related sequence 2" "Gene" ""
[truncated: 2,105 more rows]
[truncated: 2 more columns]

## Sheet: Table S19-Group VII
GROUP VII, 58 AGIs
[truncated: 77 more rows]

[truncated: 5 more sheets: Table S20-Group VIII, Table S21-Group IX, Table S22-Group X, Table S23-Group XI, Table S24-Group XII]
